# Supplementary material for: Ozonation of Pharmaceuticals and Their Human Metabolites in WastewaterInsights from Laboratory Experiments and Field Data
Source: Environ Sci Technol. 2025 Sep 22;59(38):20842–59. doi: 10.1021/acs.est.5c08128 (PMC12490022; doi:10.1021/acs.est.5c08128)
Supplement: Supplementary file 1 [file es5c08128_si_001.xlsx]

## Sheet: ReadMe
Supporting Information A (SI-A) to
Ozonation of Pharmaceuticals and Their Human Metabolites in Wastewater – Insights from Laboratory Experiments and Field Data
Corina Meyer†,‡, Pia M. Kronsbein†, Valentin Rougé†, Urs von Gunten†,§, Christa S. McArdell†, Juliane Hollender*,†,‡
† Eawag: Swiss Federal Institute of Aquatic Science and Technology, Ueberlandstrasse 133, 8600, Duebendorf, Switzerland
‡ Institute of Biogeochemistry and Pollutant Dynamics, Universitaetstrasse 16, ETH Zurich, 8092, Zurich, Switzerland
§ School of Architecture, Civil and Environmental Engineering (ENAC), Ecole Polytechnique Fédérale Lausanne (EPFL), 1015, Lausanne, Switzerland
*Corresponding author: juliane.hollender@eawag.ch
Environmental Science & Technology, 2025
Sheets
SI-A1: Compound Information	Studied parent pharmaceutical compounds and their human metabolites; identifiers, reference standard information
SI-A2: kO3 Prediction	kO3 Prediction with QSARs according to Lee et al., 2012
SI-A3: Experimental kO3	Experimental kO3 determination with multi-compound competition kinetics
SI-A4: Literature kO3	kO3 Literature values used to evaluate the multi-compound competition kinetics approach
SI-A5: kOH Values	kOH Prediction with GCM, QSPR and pySiRC
SI-A6: WWTP Conc. & Abatements	Concentrations in wastewater samples and abatements across treatment steps, numbers in italic refer to semiquantified compounds
SI-A7: WWTP data	Information about wastewater treatment plants
	Fields highlighted in gray indicate missing values

## Sheet: SI-A1 Compound Information
						Identifiers				Chemical Properties			Reference Standard
Compound	Abbreviation	Parent, Phase I, Phase II	Metabolite of	Molecular Formula	Monoisotopic mass [g/mol]	SMILES	InChI	InChI-Key	CAS-No.	logKOW (JChem prediction)	logDOW, pH 7 (JChem prediction)	logDOW, pH 8 (JChem prediction)2	Manufacturer	Purity [%]	Article number	LOT
(2R,3R,4S,5R)-2-(4-Aminopyrrolo[2,1-f][1,2,4]triazin-7-yl)-3,4-dihydroxy-5-(hydroxymethyl)tetrahydrofuran-2-carbonitrile (GS 441524)		Phase I	Remdesivir	C12H13N5O4	291.097	C1=C2C(=NC=NN2C(=C1)[C@]3([C@@H]([C@@H]([C@H](O3)CO)O)O)C#N)N	InChI=1S/C12H13N5O4/c13-4-12(10(20)9(19)7(3-18)21-12)8-2-1-6-11(14)15-5-16-17(6)8/h1-2,5,7,9-10,18-20H,3H2,(H2,14,15,16)/t7-,9-,10-,12+/m1/s1	BRDWIEOJOWJCLU-LTGWCKQJSA-N	1191237-69-0	-1.88003	-1.88003	-1.88006	Ambeed, Inc.	99.45	A1159246	A1159246-008
1-(3-Chlorophenyl)piperazine	1-3-ClPh-pip	Phase I	Trazodone	C10H13N2Cl	196.077	C1CN(CCN1)C2=CC(=CC=C2)Cl	InChI=1S/C10H13ClN2/c11-9-2-1-3-10(8-9)13-6-4-12-5-7-13/h1-3,8,12H,4-7H2	VHFVKMTVMIZMIK-UHFFFAOYSA-N	6640-24-0	2.14941	0.327909	1.25969	Lipomed AG	99.95	PPZ-970-HC-1LM	970.1B1.1L2
1-(4-Chlorobenzhydryl)piperazine	1-4-Cl-behyd-pip	Related	Cetirizine	C17H19N2Cl	286.124	C1CN(CCN1)C(C2=CC=CC=C2)C3=CC=C(C=C3)Cl	InChI=1S/C17H19ClN2/c18-16-8-6-15(7-9-16)17(14-4-2-1-3-5-14)20-12-10-19-11-13-20/h1-9,17,19H,10-13H2	UZKBSZSTDQSMDR-UHFFFAOYSA-N	303-26-4	3.767	1.56238	2.50551	TRC-Canada	98.32	C379575	3-ABY-22-1
1,3,7-Trimethyluric acid	1,3,7-TriMURA	Phase I	Caffeine, Theophylline	C8H10N4O3	210.075	CN1C2=C(NC1=O)N(C(=O)N(C2=O)C)C	InChI=1S/C8H10N4O3/c1-10-4-5(9-7(10)14)11(2)8(15)12(3)6(4)13/h1-3H3,(H,9,14)	BYXCFUMGEBZDDI-UHFFFAOYSA-N	5415-44-1	-0.873165	-0.906306	-1.11608	Cayman Chemical	100	16949	0675067-1
1,3-Dimethyluric acid		Phase I	Caffeine, Theophylline	C7H8N4O3	196.06	CN1C2=C(C(=O)N(C1=O)C)NC(=O)N2	InChI=1S/C7H8N4O3/c1-10-4-3(8-6(13)9-4)5(12)11(2)7(10)14/h1-2H3,(H2,8,9,13)	OTSBKHHWSQYEHK-UHFFFAOYSA-N	944-73-0	-1.09684	-1.24489	-1.71299
1,7-Dimethyluric acid	1,7-DiMURA	Phase I	Caffeine, Theophylline	C7H8N4O3	196.06	CN1C2=C(NC1=O)NC(=O)N(C2=O)C	InChI=1S/C7H8N4O3/c1-10-3-4(8-6(10)13)9-7(14)11(2)5(3)12/h1-2H3,(H,8,13)(H,9,14)	NOFNCLGCUJJPKU-UHFFFAOYSA-N	33868-03-0	-1.09684	-1.21306	-1.68305	Cayman Chemical	100	CAY-19584-25	0595666-1
1-[3-(trifluoromethyl)phenyl]piperazine		Parent		C11H13N2F3	230.103	C1CN(CCN1)C2=CC=CC(=C2)C(F)(F)F	InChI=1S/C11H13F3N2/c12-11(13,14)9-2-1-3-10(8-9)16-6-4-15-5-7-16/h1-3,8,15H,4-7H2	KKIMDKMETPPURN-UHFFFAOYSA-N	15532-75-9	2.42321	0.600598	1.53248	Lipomed AG	99.54	PPZ-971-HC	971.1B1.1L1
11-Nor-9-carboxy-delta-9-tetrahydrocannabinol	THC-COOH	Phase I	THC	C21H28O4	344.199	CCCCCC1=CC(=C2C3C=C(CCC3C(OC2=C1)(C)C)C(=O)O)O	InChI=1S/C21H28O4/c1-4-5-6-7-13-10-17(22)19-15-12-14(20(23)24)8-9-16(15)21(2,3)25-18(19)11-13/h10-12,15-16,22H,4-9H2,1-3H3,(H,23,24)/t15-,16-/m1/s1	YOVRGSHRZRJTLZ-HZPDHXFCSA-N	56354-06-4	5.13585	2.41388	1.77632	Lipomed AG	98.63	THC-316-1LM	316.2B12.2L1
12-Hydroxynevirapine	12-OH-NEV	Phase I	Nevirapine	C15H14N4O2	282.112	C1CC1N2C3=C(C=CC=N3)C(=O)NC4=C(C=CN=C42)CO	InChI=1S/C15H14N4O2/c20-8-9-5-7-17-14-12(9)18-15(21)11-2-1-6-16-13(11)19(14)10-3-4-10/h1-2,5-7,10,20H,3-4,8H2,(H,18,21)	SEBABOMFNCVZGF-UHFFFAOYSA-N	133627-24-4	1.20727	1.20649	1.19956	TRC-Canada	96.04	TRC-C988365	4-CHG-16-5
14-Hydroxyclarithromycin		Phase I	Clarithromycin	C38H69NO14	763.472	C[C@@H]1C[C@@H]([C@H]([C@@H](O1)O[C@@H]2[C@H]([C@@H]([C@H](C(=O)O[C@@H]([C@@]([C@@H]([C@H](C(=O)[C@@H](C[C@@]2(C)OC)C)C)O)(C)O)C(C)O)C)O[C@H]3C[C@@]([C@H]([C@@H](O3)C)O)(C)OC)C)O)N(C)C	InChI=1S/C38H69NO14/c1-18-16-37(9,48-14)32(53-35-28(42)25(39(11)12)15-19(2)49-35)21(4)29(51-26-17-36(8,47-13)31(44)24(7)50-26)22(5)34(45)52-33(23(6)40)38(10,46)30(43)20(3)27(18)41/h18-26,28-33,35,40,42-44,46H,15-17H2,1-14H3/t18-,19-,20+,21+,22-,23?,24+,25+,26+,28-,29+,30-,31+,32-,33-,35+,36-,37-,38+/m1/s1	BLPFDXNVUDZBII-KNPZYKNQSA-N	110671-78-8	2.08666	0.0924519	1.04335
1-Hydroxyibuprofen	1-OH-IBU	Phase I	Ibuprofen	C13H18O3	222.126	CC(C)C(C1=CC=C(C=C1)C(C)C(=O)O)O	InChI=1S/C13H18O3/c1-8(2)12(14)11-6-4-10(5-7-11)9(3)13(15)16/h4-9,12,14H,1-3H3,(H,15,16)	RMOQYHYFRKTDRI-UHFFFAOYSA-N	53949-53-4	2.6907	0.289373	-0.487102	Sigma-Aldrich	99.9	32496	BCCC7381
1-Methyluric acid	1-MURA	Phase I	Caffeine, Theophylline	C6H6N4O3	182.044	CN1C(=O)C2=C(NC(=O)N2)NC1=O	InChI=1S/C6H6N4O3/c1-10-4(11)2-3(9-6(10)13)8-5(12)7-2/h1H3,(H,9,13)(H2,7,8,12)	QFDRTQONISXGJA-UHFFFAOYSA-N	708-79-2	-1.32052	-1.53063	-2.1013	TRC-Canada	98.92	TRC-M338180	1-NAH-76-2
1-Methylxanthine	1-MXAN	Phase I	Caffeine, Theophylline	C6H6N4O2	166.049	CN1C(=O)C2=C(NC1=O)N=CN2	InChI=1S/C6H6N4O2/c1-10-5(11)3-4(8-2-7-3)9-6(10)12/h2H,1H3,(H,7,8)(H,9,12)	MVOYJPOZRLFTCP-UHFFFAOYSA-N	6136-37-4	0.0166123	-0.240876	-0.873826	TCI	100	M2432	M4MII-XS
1-Oxo-mirtazapine	1-ox-MTZ	Related	Mirtazapine	C17H17N3O1	279.137	CN1CCN2C(C1=O)C3=CC=CC=C3CC4=C2N=CC=C4	InChI=1S/C17H17N3O/c1-19-9-10-20-15(17(19)21)14-7-3-2-5-12(14)11-13-6-4-8-18-16(13)20/h2-8,15H,9-11H2,1H3	NWXITVQAKIFZLZ-UHFFFAOYSA-N	191546-96-0	2.45992	2.33219	2.44517	TRC-Canada	97	TRC-O857990-5MG	16-SHG-7-1
2-(3,4-Dimethoxyphenyl)-2-isopropyl-5-(methylamino)pentanenitrile (D617)	D617	Phase I	Verapamil	C17H26N2O2	290.199	CC(C)C(CCCNC)(C#N)C1=CC(=C(C=C1)OC)OC	InChI=1S/C17H26N2O2/c1-13(2)17(12-18,9-6-10-19-3)14-7-8-15(20-4)16(11-14)21-5/h7-8,11,13,19H,6,9-10H2,1-5H3	WLOBUUJURNEQCL-UHFFFAOYSA-N	34245-14-2	2.96235	-0.228187	0.0740258	TRC-Canada	98.49	D100050	15_IHB-190-2
2-(4-Bromo-2,5-dimethoxyphenyl)ethylamine	2C-B	Parent		C10H14NO2Br	259.021	COC1=CC(=C(C=C1CCN)OC)Br	InChI=1S/C10H14BrNO2/c1-13-9-6-8(11)10(14-2)5-7(9)3-4-12/h5-6H,3-4,12H2,1-2H3	YMHOBZXQZVXHBM-UHFFFAOYSA-N	66142-81-2	1.84109	-0.627535	0.241006	Lipomed AG	99.95	2CB-729-HC-1LM	729.1B4.1L2
2',3'-Anhydroinosine		Phase I	Didanosine	C10H10N4O4	250.07	C1=NC2=C(C(=O)N1)N=CN2[C@H]3C4[C@H](O4)[C@H](O3)CO	InChI=1S/C10H10N4O4/c15-1-4-6-7(18-6)10(17-4)14-3-13-5-8(14)11-2-12-9(5)16/h2-4,6-7,10,15H,1H2,(H,11,12,16)/t4-,6-,7?,10-/m1/s1	WDIGUIIOGAEQHN-CPTYKQRNSA-N	31766-13-9	-1.31683	-1.35058	-1.38556
2',3'-Di-o-acetyl-5'-deoxy-5-fluorocytidine	5'-DFCR	Phase I + II	Capecitabine	C13H16N3O6F	329.102	CC1C(C(C(O1)N2C=C(C(=NC2=O)N)F)OC(=O)C)OC(=O)C	InChI=1S/C13H16FN3O6/c1-5-9(22-6(2)18)10(23-7(3)19)12(21-5)17-4-8(14)11(15)16-13(17)20/h4-5,9-10,12H,1-3H3,(H2,15,16,20)/t5-,9-,10-,12-/m1/s1	NWJBWNIUGNXJGO-RPULLILYSA-N	161599-46-8	-0.668914	-0.668914	-0.668914	TRC Canada	98	D322500	4-GHZ-138-1
2,5-Dimethoxy-4-ethylphenethylamine	2C-E	Parent		C12H19NO2	209.142	CCC1=CC(=C(C=C1OC)CCN)OC	InChI=1S/C12H19NO2/c1-4-9-7-12(15-3)10(5-6-13)8-11(9)14-2/h7-8H,4-6,13H2,1-3H3	VDRGNAMREYBIHA-UHFFFAOYSA-N	71539-34-9	2.03032	-0.461187	0.400313	Lipomed AG	99.67	2CE-1364-HC-1LM	1364.1B1.1
2'-Deoxy-2',2'-difluorouridine	2-Deox-diF	Phase I	Gemcitabine	C9H10N2O5F2	264.056	C1=CN(C(=O)NC1=O)C2C(C(C(O2)CO)O)(F)F	InChI=1S/C9H10F2N2O5/c10-9(11)6(16)4(3-14)18-7(9)13-2-1-5(15)12-8(13)17/h1-2,4,6-7,14,16H,3H2,(H,12,15,17)/t4-,6-,7-/m1/s1	FIRDBEQIJQERSE-QPPQHZFASA-N	114248-23-6	-1.08426	-1.08621	-1.10332	TRC Canada	96	D445740	7-KSS-146-4
2-Ethylidene-1,5-dimethyl-3,3-diphenylpyrrolidine (EDDP)	EDDP	Phase I	Methadone	C20H23N	277.183	CC=C1C(CC(N1C)C)(C2=CC=CC=C2)C3=CC=CC=C3	InChI=1S/C20H23N/c1-4-19-20(15-16(2)21(19)3,17-11-7-5-8-12-17)18-13-9-6-10-14-18/h4-14,16H,15H2,1-3H3/b19-4-	AJRJPORIQGYFMT-PVOVUMCXSA-N	30223-73-5	4.62996	1.25049	1.75574	Lipomed AG	98.5	EDD-738-CL-1LM	738.1B2.1L3
2-Hydroxyibuprofen	2-OH-IBU	Phase I	Ibuprofen	C13H18O3	222.126	CC(C1=CC=C(C=C1)CC(C)(C)O)C(=O)O	InChI=1S/C13H18O3/c1-9(12(14)15)11-6-4-10(5-7-11)8-13(2,3)16/h4-7,9,16H,8H2,1-3H3,(H,14,15)	UJHKVYPPCJBOSG-UHFFFAOYSA-N	51146-55-5	2.37244	0.0295196	-0.76927	Sigma-Aldrich	99.9	32451	BCCB9555
2-Hydroxynevirapine	2-OH-NEV	Phase I	Nevirapine	C15H14N4O2	282.112	CC1=CC(=O)NC2=C1NC(=O)C3=C(N2C4CC4)N=CC=C3	InChI=1S/C15H14N4O2/c1-8-7-11(20)17-14-12(8)18-15(21)10-3-2-6-16-13(10)19(14)9-4-5-9/h2-3,6-7,9H,4-5H2,1H3,(H,17,20)(H,18,21)	LFZSOJABLBVGRJ-UHFFFAOYSA-N	254889-31-1	0.971703	0.961973	0.888566	TRC-Canada	99.28	TRC-H948625	7-EQJ-22-1
2-Hydroxytrimipramine	2-OH-TMN	Phase I	Trimipramine	C20H26N2O1	310.205	CC(CN1C2=C(CCC3=CC=CC=C31)C=C(C=C2)O)CN(C)C	InChI=1S/C20H26N2O/c1-15(13-21(2)3)14-22-19-7-5-4-6-16(19)8-9-17-12-18(23)10-11-20(17)22/h4-7,10-12,15,23H,8-9,13-14H2,1-3H3	FQJSSUOYVSEYPF-UHFFFAOYSA-N	2064-15-5	4.23681	2.06662	3.02012	TRC-Canada	98.04	TRC-H973500	6-WSM-166-1
2-Oxo-3-hydroxy-lysergide		Phase I	LSD	C20H25N3O3	355.19	CCN(CC)C(=O)C1CN(C2CC3(C4=C(C2=C1)C=CC=C4NC3=O)O)C	InChI=1S/C20H25N3O3/c1-4-23(5-2)18(24)12-9-14-13-7-6-8-15-17(13)20(26,19(25)21-15)10-16(14)22(3)11-12/h6-9,12,16,26H,4-5,10-11H2,1-3H3,(H,21,25)/t12-,16-,20?/m1/s1	YSZSHHCNLVHCNV-VRORWYBRSA-N	111295-09-1	0.490903	0.0361556	0.417061	Sigma-Aldrich	98.16	O-013	FN03172017
3,4-Methylenedioxymethamphetamine	MDMA	Parent		C11H15NO2	193.11	CC(CC1=CC2=C(C=C1)OCO2)NC	InChI=1S/C11H15NO2/c1-8(12-2)5-9-3-4-10-11(6-9)14-7-13-10/h3-4,6,8,12H,5,7H2,1-2H3	SHXWCVYOXRDMCX-UHFFFAOYSA-N	42542-10-9	1.86006	-1.02633	-0.248525	Lipomed AG	99.95	MDM-94-HC-1LM	94.3B10.1L2
3,4-Methylenedioxypyrovalerone	MDPV	Parent		C16H21NO3	275.152	CCCC(C(=O)C1=CC2=C(C=C1)OCO2)N3CCCC3	InChI=1S/C16H21NO3/c1-2-5-13(17-8-3-4-9-17)16(18)12-6-7-14-15(10-12)20-11-19-14/h6-7,10,13H,2-5,8-9,11H2,1H3	SYHGEUNFJIGTRX-UHFFFAOYSA-N	687603-66-3	2.98728	2.50277	2.90619	Lipomed AG	99.9	PYR-1340-HC-1LM	1340.1B3.1L1
3,5-Diamino-2,4,6-triiodobenzoic-acid	3,5-Diam-2,4,6-Tri-I-benz-COOH	Phase I	Diatrizoate	C7H5N2O2I3	529.749	C1(=C(C(=C(C(=C1I)N)I)N)I)C(=O)O	InChI=1S/C7H5I3N2O2/c8-2-1(7(13)14)3(9)6(12)4(10)5(2)11/h11-12H2,(H,13,14)	GOQCZMZLABPEME-UHFFFAOYSA-N	5505-16-8	2.75981	-0.22301	-0.671965	TRC-Canada	98	D416820	2-MAR-136-3
3,5-Diiodo-L-tyrosine	DIT	Phase I	Diatrizoate	C9H9NO3I2	432.867	C1=C(C=C(C(=C1I)O)I)CC(C(=O)O)N	InChI=1S/C9H9I2NO3/c10-5-1-4(2-6(11)8(5)13)3-7(12)9(14)15/h1-2,7,13H,3,12H2,(H,14,15)/t7-/m0/s1	NYPYHUZRZVSYKL-ZETCQYMHSA-N	300-39-0	0.36895	0.176529	-0.446796	TRC-Canada	99.06	D466055	1-NYL-25-1
3-[(4-chlorobenzoyl)amino]propanoic acid		Phase I	Bezafibrate	C10H10NO3Cl	227.035	C1=CC(=CC=C1C(=O)NCCC(=O)O)Cl	InChI=1S/C10H10ClNO3/c11-8-3-1-7(2-4-8)10(15)12-6-5-9(13)14/h1-4H,5-6H2,(H,12,15)(H,13,14)	ZCGLNFAUVVHTQO-UHFFFAOYSA-N	440341-75-3	1.3666	-1.92229	-2.13185	Sigma-Aldrich	100	CDS011565
3-Carboxymefenamic acid		Phase I	Mefenamic acid	C15H13NO4	271.084	CC1=C(C=CC=C1NC2=CC=CC=C2C(=O)O)C(=O)O	InChI=1S/C15H13NO4/c1-9-10(14(17)18)6-4-8-12(9)16-13-7-3-2-5-11(13)15(19)20/h2-8,16H,1H3,(H,17,18)(H,19,20)	OOQQWHSTKBWQPB-UHFFFAOYSA-N	190379-82-9	4.54176	-0.619155	-1.97607
3-Desmethyltrimethoprim	3-DesMe-TMP	Phase I	Trimethoprim	C13H16N4O3	276.122	COC1=CC(=CC(=C1OC)O)CC2=CN=C(N=C2N)N	InChI=1S/C13H16N4O3/c1-19-10-5-7(4-9(18)11(10)20-2)3-8-6-16-13(15)17-12(8)14/h4-6,18H,3H2,1-2H3,(H4,14,15,16,17)	HWBPOLWLLFXEJY-UHFFFAOYSA-N	27653-69-6	1.13801	0.771914	1.07854	TRC-Canada	98	TRC-D295705	4-YEN-168-2
3-Hydroxycotinine	3-OH-COT	Phase I	Nicotine	C10H12N2O2	192.09	CN1C(CC(C1=O)O)C2=CN=CC=C2	InChI=1S/C10H12N2O2/c1-12-8(5-9(13)10(12)14)7-3-2-4-11-6-7/h2-4,6,8-9,13H,5H2,1H3/t8-,9+/m0/s1	XOKCJXZZNAUIQN-DTWKUNHWSA-N	34834-67-8	-0.733225	-0.735625	-0.733469	Supelco	98	H-101-1ML	FN10301901
3-Hydroxydesloratadine	3-OH-DRT	Phase I	Desloratadine	C19H19N2O1Cl1	326.119	C1CC2=C(C(=C3CCNCC3)C4=C1C=C(C=C4)Cl)N=CC(=C2)O	InChI=1S/C19H19ClN2O/c20-15-3-4-17-13(9-15)1-2-14-10-16(23)11-22-19(14)18(17)12-5-7-21-8-6-12/h3-4,9-11,21,23H,1-2,5-8H2	NDFMTPISBHBIKE-UHFFFAOYSA-N	119410-08-1	2.88995	1.64224	2.48203	TRC-Canada	96	H936750	1-LIY-54-5
3-Hydroxyibuprofen	3-OH-IBU	Phase I	Ibuprofen	C13H18O3	222.126	CC(CC1=CC=C(C=C1)C(C)C(=O)O)CO	InChI=1S/C13H18O3/c1-9(8-14)7-11-3-5-12(6-4-11)10(2)13(15)16/h3-6,9-10,14H,7-8H2,1-2H3,(H,15,16)	HFAIHLSDLUYLQA-UHFFFAOYSA-N	53949-54-5	2.48483	0.0906506	-0.688656	Sigma-Aldrich	99.2	53949-54-5	BCCD8772
3-Hydroxymethylmefenamic acid	3-OH-MEA	Phase I	Mefenamic acid	C15H15N1O3	257.105	CC1=C(C=CC=C1NC2=CC=CC=C2C(=O)O)CO	InChI=1S/C15H15NO3/c1-10-11(9-17)5-4-8-13(10)16-14-7-3-2-6-12(14)15(18)19/h2-8,16-17H,9H2,1H3,(H,18,19)	QBONJEHEDCBRMZ-UHFFFAOYSA-N	5129-20-4	4.11683	1.29461	0.736663	TRC-Canada	99.33	TRC-H947845	3-GUY-39-1
3-Hydroxynevirapine		Phase I	Nevirapine	C15H14N4O2	282.112	CC1=C2C(=NC=C1O)N(C3=C(C=CC=N3)C(=O)N2)C4CC4	InChI=1S/C15H14N4O2/c1-8-11(20)7-17-14-12(8)18-15(21)10-3-2-6-16-13(10)19(14)9-4-5-9/h2-3,6-7,9,20H,4-5H2,1H3,(H,18,21)	DANIONWINZEYME-UHFFFAOYSA-N	174532-82-2	2.18448	2.18191	2.15988
3-Methylxanthine		Phase I	Caffeine, Theophylline	C6H6N4O2	166.049	CN1C2=C(C(=O)NC1=O)NC=N2	InChI=1S/C6H6N4O2/c1-10-4-3(7-2-8-4)5(11)9-6(10)12/h2H,1H3,(H,7,8)(H,9,11,12)	GMSNIKWWOQHZGF-UHFFFAOYSA-N	1076-22-8	-0.992998	-1.22901	-1.7059
3-Oxo-citalopram	3-ox-CIT	Related	Citalopram	C20H19N2O2F1	338.143	CN(C)CCCC1(C2=C(C=C(C=C2)C#N)C(=O)O1)C3=CC=C(C=C3)F	InChI=1S/C20H19FN2O2/c1-23(2)11-3-10-20(15-5-7-16(21)8-6-15)18-9-4-14(13-22)12-17(18)19(24)25-20/h4-9,12H,3,10-11H2,1-2H3	ASGSMDPSNUXWMB-UHFFFAOYSA-N	372941-54-3	3.692	0.553567	1.33726	TRC-Canada	96	O869980	8-JLI-103-1
4-Acetamidoantipyrine	4-Ac-AA	Phase I + II	Metamizole	C13H15N3O2	245.116	CC1=C(C(=O)N(N1C)C2=CC=CC=C2)NC(=O)C	InChI=1S/C13H15N3O2/c1-9-12(14-10(2)17)13(18)16(15(9)3)11-7-5-4-6-8-11/h4-8H,1-3H3,(H,14,17)	OIAGWXKSCXPNNZ-UHFFFAOYSA-N	83-15-8	0.153813	0.152936	0.146403	Sigma-Aldrich	100	55669	BCBZ3089
4-Amino-6-chlorobenzene-1,3-disulfonamide	4-Am-6	Phase I	Hydrochlorothiazide	C6H8N3O4S2Cl	284.964	C1=C(C(=CC(=C1Cl)S(=O)(=O)N)S(=O)(=O)N)N	InChI=1S/C6H8ClN3O4S2/c7-3-1-4(8)6(16(10,13)14)2-5(3)15(9,11)12/h1-2H,8H2,(H2,9,11,12)(H2,10,13,14)	IHJCXVZDYSXXFT-UHFFFAOYSA-N	121-30-2	-1.03957	-1.04035	-1.04732	Sigma-Aldrich	98	308560-5G
4-Aminoantipyrine	4-AA	Phase I	Metamizole	C11H13N3O	203.106	CC1=C(C(=O)N(N1C)C2=CC=CC=C2)N	InChI=1S/C11H13N3O/c1-8-10(12)11(15)14(13(8)2)9-6-4-3-5-7-9/h3-7H,12H2,1-2H3	RLFWWDJHLFCNIJ-UHFFFAOYSA-N	83-07-8	0.334967	0.334967	0.334967	Sigma-Aldrich	99.8	43827	BCBX9195
4-Chlorobenzophenone	4-CBP	Related	Cetirizine	C13H9OCl	216.034	C1=CC=C(C=C1)C(=O)C2=CC=C(C=C2)Cl	InChI=1S/C13H9ClO/c14-12-8-6-11(7-9-12)13(15)10-4-2-1-3-5-10/h1-9H	UGVRJVHOJNYEHR-UHFFFAOYSA-N	134-85-0	4.03664	4.03664	4.03664	Sigma-Aldrich	99.6	C25007	MKBH4397V
4-Desmethylpantoprazole		Phase I	Pantoprazole	C15H13F2N3O4S	369.06	COC1=C(NC=CC1=O)CS(=O)C2=NC3=C(N2)C=C(C=C3)OC(F)F	InChI=1S/C15H13F2N3O4S/c1-23-13-11(18-5-4-12(13)21)7-25(22)15-19-9-3-2-8(24-14(16)17)6-10(9)20-15/h2-6,14H,7H2,1H3,(H,18,21)(H,19,20)	LVQDPJBMSVUBTN-UHFFFAOYSA-N	141854-24-2	1.41194	1.38703	1.20027
4-Desmethyltrimethoprim	4-DesMe-TMP	Phase I	Trimethoprim	C13H16N4O3	276.122	COC1=CC(=CC(=C1O)OC)CC2=CN=C(N=C2N)N	InChI=1S/C13H16N4O3/c1-19-9-4-7(5-10(20-2)11(9)18)3-8-6-16-13(15)17-12(8)14/h4-6,18H,3H2,1-2H3,(H4,14,15,16,17)	HPOCGNHBIFZCAN-UHFFFAOYSA-N	21253-58-7	1.13801	0.771041	1.07052	TRC-Canada	99.51	TRC-D231005	11-DPP-54-1
4-Dimethylaminoantipyrine (aminopyrine)	4-DiMe-AA	Phase I + II	Metamizole	C13H17N3O	231.137	CC1=C(C(=O)N(N1C)C2=CC=CC=C2)N(C)C	InChI=1S/C13H17N3O/c1-10-12(14(2)3)13(17)16(15(10)4)11-8-6-5-7-9-11/h5-9H,1-4H3	RMMXTBMQSGEXHJ-UHFFFAOYSA-N	58-15-1	1.15059	1.15039	1.15057	TRC-Canada	98	D460890	11-ABY-165-1
4-Formylaminoantipyrine	4-FAA	Phase I + II	Metamizole	C12H13N3O2	231.101	CC1=C(C(=O)N(N1C)C2=CC=CC=C2)NC=O	InChI=1S/C12H13N3O2/c1-9-11(13-8-16)12(17)15(14(9)2)10-6-4-3-5-7-10/h3-8H,1-2H3,(H,13,16)	WSJBSKRPKADYRQ-UHFFFAOYSA-N	1672-58-8	0.105114	0.104562	0.0998698	Sigma-Aldrich	99.8	32595	BCCB8264
4-Hydroxy-3-methoxymethamphetamine	HMMA	Phase I	MDMA	C11H17NO2	195.126	CC(CC1=CC(=C(C=C1)O)OC)NC	InChI=1S/C11H17NO2/c1-8(12-2)6-9-4-5-10(13)11(7-9)14-3/h4-5,7-8,12-13H,6H2,1-3H3	UVDWYWYWOMOEFX-UHFFFAOYSA-N	117652-28-5	1.22425	-1.10697	-0.328748	Lipomed AG	98.98	HMM-417-HC-1LM	417.1B1.12L5
4-Hydroxyamphetamine	4-OH-AMPH	Phase I	Amphetamine	C9H13N1O1	151.1	CC(CC1=CC=C(C=C1)O)N	InChI=1S/C9H13NO/c1-7(10)6-8-2-4-9(11)5-3-8/h2-5,7,11H,6,10H2,1H3	GIKNHHRFLCDOEU-UHFFFAOYSA-N	103-86-6	0.873912	-1.17726	-0.406546	TRC-Canada	98	H-136-1ML	FN08131806
4'-Hydroxydiclofenac	4'-OH-DIC	Phase I	Diclofenac	C14H11Cl2NO3	311.012	C1=CC=C(C(=C1)CC(=O)O)NC2=C(C=C(C=C2Cl)O)Cl	InChI=1S/C14H11Cl2NO3/c15-10-6-9(18)7-11(16)14(10)17-12-4-2-1-3-8(12)5-13(19)20/h1-4,6-7,17-18H,5H2,(H,19,20)	KGVXVPRLBMWZLG-UHFFFAOYSA-N	64118-84-9	3.95544	0.89247	0.410931	TRC-Canad	98	H825225	12-SBT-9-2
4-Hydroxypropanolol sulfate (HOPS)	4-OH-PPL-sulf	Phase I + II	Propanolol	C16H21N1O6S1	355.109	CC(C)NCC(COC1=CC=C(C2=CC=CC=C21)OS(=O)(=O)O)O	InChI=1S/C16H21NO6S/c1-11(2)17-9-12(18)10-22-15-7-8-16(23-24(19,20)21)14-6-4-3-5-13(14)15/h3-8,11-12,17-18H,9-10H2,1-2H3,(H,19,20,21)	ODCKICSDIPVTRM-UHFFFAOYSA-N	87075-33-0	0.586394	0.584215	0.565126	TRC-Canada	97.23	TRC-H952550	3-PSB-148-1
4-Iodo-2,5-Dimethoxy-N-((2-Methoxyphenyl)Methyl)-Benzeneethanamine	25I-NBOMe	Parent		C18H22NO3I	427.064	COC1=CC=CC=C1CNCCC2=CC(=C(C=C2OC)I)OC	InChI=1S/C18H22INO3/c1-21-16-7-5-4-6-14(16)12-20-9-8-13-10-18(23-3)15(19)11-17(13)22-2/h4-7,10-11,20H,8-9,12H2,1-3H3	ZFUOLNAKPBFDIJ-UHFFFAOYSA-N	919797-19-6	4.00066	2.21908	3.14722	Lipomed AG	98.25	25I-1555-HC-1LM	1555.1B2.1L1
4'-O-Desmethylpantoprazole sulfide	4-O-DesMe-PTP-sulfide	Related	Pantoprazole	C15H13N3O3S1F2	353.065	COC1=C(NC=CC1=O)CSC2=NC3=C(N2)C=C(C=C3)OC(F)F	InChI=1S/C15H13F2N3O3S/c1-22-13-11(18-5-4-12(13)21)7-24-15-19-9-3-2-8(23-14(16)17)6-10(9)20-15/h2-6,14H,7H2,1H3,(H,18,21)(H,19,20)	ILLQTAPXYCRJRB-UHFFFAOYSA-N	141854-21-9	2.89487	2.88241	2.79094	TRC-Canada	99.44	D232400	32-AZC-181-1
4-Quinol-sulfate		Phase I + II	Propanolol	C12H18O5S	274.087	CC(C)C1=CC(=CC(=C1O)C(C)C)OS(=O)(=O)O	InChI=1S/C12H18O5S/c1-7(2)10-5-9(17-18(14,15)16)6-11(8(3)4)12(10)13/h5-8,13H,1-4H3,(H,14,15,16)	RKAQPQOYAJQIAA-UHFFFAOYSA-N	114991-27-4	3.38082	1.00428	1.00302
4-Trifluoromethylphenol	4-TFMP	Phase I	Fluoxetine	C7H5F3O	162.029	C1=CC(=CC=C1C(F)(F)F)O	InChI=1S/C7H5F3O/c8-7(9,10)5-1-3-6(11)4-2-5/h1-4,11H	BAYGVMXZJBFEMB-UHFFFAOYSA-N	402-45-9	2.54753	2.54576	2.53018	Sigma-Aldrich	97	178470	MKCK0135
5-Fluorocytosine	5-FC	Phase I	Capecitabine, Emtricitabine	C4H4N3OF	129.034	C1=NC(=O)NC(=C1F)N	InChI=1S/C4H4FN3O/c5-2-1-7-4(9)8-3(2)6/h1H,(H3,6,7,8,9)	XRECTZIEBJDKEO-UHFFFAOYSA-N	2022-85-7	-0.948163	-1.00273	-1.28241	TRC-Canada	98	F589000
5-Hydroxydiclofenac	5-OH-DIC	Phase I	Diclofenac	C14H11Cl2NO3	311.012	C1=CC(=C(C(=C1)Cl)NC2=C(C=C(C=C2)O)CC(=O)O)Cl	InChI=1S/C14H11Cl2NO3/c15-10-2-1-3-11(16)14(10)17-12-5-4-9(18)6-8(12)7-13(19)20/h1-6,17-18H,7H2,(H,19,20)	VNQURRWYKFZKJZ-UHFFFAOYSA-N	69002-84-2	3.95544	0.993035	0.523938	TRC-Canad	98	H825230	2-ALN-137-1
5-Hydroxyomeprazole-sulfone		Phase I	Omeprazole	C17H19N3O5S	377.105	CC1=C(C(=CN=C1CS(=O)(=O)C2=NC3=C(N2)C=C(C=C3)OC)CO)OC	InChI=1S/C17H19N3O5S/c1-10-15(18-7-11(8-21)16(10)25-3)9-26(22,23)17-19-13-5-4-12(24-2)6-14(13)20-17/h4-7,21H,8-9H2,1-3H3,(H,19,20)	NXSJDCMGNOAVHM-UHFFFAOYSA-N	151602-51-6	1.25963	0.680625	0.402771
5-Hydroxysulfapyridine	5-OH-SPY	Phase I	Sulfapyridine	C11H11N3O3S1	265.052	C1=CC(=CC=C1N)S(=O)(=O)NC2=NC=C(C=C2)O	InChI=1S/C11H11N3O3S/c12-8-1-4-10(5-2-8)18(16,17)14-11-6-3-9(15)7-13-11/h1-7,15H,12H2,(H,13,14)	XMCHHHBDBWYWSU-UHFFFAOYSA-N	50930-57-9	0.705205	0.111916	-0.501623	TRC-Canada	98.7	TRC-H954010	1-JQW-128-2
5-Methyl nicotinic acid	5-Me-NIC-COOH	Related	Nicotine	C7H7NO2	137.048	CC1=CN=CC(=C1)C(=O)O	InChI=1S/C7H7NO2/c1-5-2-6(7(9)10)4-8-3-5/h2-4H,1H3,(H,9,10)	DJDHHXDFKSLEQY-UHFFFAOYSA-N	3222-49-9	-0.283947	-1.53236	-2.2747	Sigma-Aldrich	99.7	681237	00528PEV
6-Acetylmorphine	6-Ac-MOR	Phase II	Codeine, Morphine	C19H21NO4	327.147	CC(=O)OC1C=CC2C3CC4=C5C2(C1OC5=C(C=C4)O)CCN3C	InChI=1S/C19H21NO4/c1-10(21)23-15-6-4-12-13-9-11-3-5-14(22)17-16(11)19(12,18(15)24-17)7-8-20(13)2/h3-6,12-13,15,18,22H,7-9H2,1-2H3/t12-,13+,15-,18-,19-/m0/s1	JJGYGPZNTOPXGV-SSTWWWIQSA-N	2784-73-8	1.09353	-0.21807	0.672679	Lipomed AG	99.8	M-43-HC-1LM	43.1B8.1L2
6-O-Desmethylmycophenolic acid	6-O-DesMe-MPA	Phase I	Mycophenolic acid	C16H18O6	306.11	CC1=C2COC(=O)C2=C(C(=C1O)CC=C(C)CCC(=O)O)O	InChI=1S/C16H18O6/c1-8(4-6-12(17)18)3-5-10-14(19)9(2)11-7-22-16(21)13(11)15(10)20/h3,19-20H,4-7H2,1-2H3,(H,17,18)/b8-3+	MHSRNZSBNXFMLF-FPYGCLRLSA-N	31858-65-8	3.3817	0.245125	-0.182064	TRC-Canada	97	TRC-D292078	6-LGA-12-3
7-Amino-3-vinyl-3-cephem-4-carboxylic acid	7-AVCA	Parent		C9H10N2O3S	226.041	C=CC1=C(N2C(C(C2=O)N)SC1)C(=O)O	InChI=1S/C9H10N2O3S/c1-2-4-3-15-8-5(10)7(12)11(8)6(4)9(13)14/h2,5,8H,1,3,10H2,(H,13,14)/t5-,8-/m1/s1	GQLGFBRMCCVQLU-SVGQVSJJSA-N	79349-82-9	-2.83427	-2.96806	-3.45029	TRC-Canada	98	A632600	9-GHZ-72-1
7-Methylxanthine		Phase I	Caffeine, Theophylline	C6H6N4O2	166.049	CN1C=NC2=C1C(=O)NC(=O)N2	InChI=1S/C6H6N4O2/c1-10-2-7-4-3(10)5(11)9-6(12)8-4/h2H,1H3,(H2,8,9,11,12)	PFWLFWPASULGAN-UHFFFAOYSA-N	552-62-5	0.0166123	-0.0392299	-0.343406	Cayman Chemical	100	34348	0616886-3
8-Hydroxymirtazapine	8-OH-MTZ	Phase I	Mirtazapine	C17H19N3O1	281.153	CN1CCN2C(C1)C3=CC=CC=C3CC4=CC(=CN=C42)O	InChI=1S/C17H19N3O/c1-19-6-7-20-16(11-19)15-5-3-2-4-12(15)8-13-9-14(21)10-18-17(13)20/h2-5,9-10,16,21H,6-8,11H2,1H3	DAWYIZBOUQIVNX-UHFFFAOYSA-N	102335-57-9	2.90442	2.62811	2.85897	TRC-Canada	99.95	TRC-H948450	1-YHH-149-4
8-Hydroxynevirapine		Phase I	Nevirapine	C15H14N4O2	282.112	CC1=C2C(=NC=C1)N(C3=C(C=C(C=N3)O)C(=O)N2)C4CC4	InChI=1S/C15H14N4O2/c1-8-4-5-16-14-12(8)18-15(21)11-6-10(20)7-17-13(11)19(14)9-2-3-9/h4-7,9,20H,2-3H2,1H3,(H,18,21)	DZPVEPLRIKDBFC-UHFFFAOYSA-N	254889-32-2	2.18448	2.16644	2.0324
Abacavir	ABC	Parent		C14H18N6O1	286.154	C1CC1NC2=C3C(=NC(=N2)N)N(C=N3)C4CC(C=C4)CO	InChI=1S/C14H18N6O/c15-14-18-12(17-9-2-3-9)11-13(19-14)20(7-16-11)10-4-1-8(5-10)6-21/h1,4,7-10,21H,2-3,5-6H2,(H3,15,17,18,19)/t8-,10+/m1/s1	MCGSCOLBFJQGHM-SCZZXKLOSA-N	136470-78-5	0.386774	0.385764	0.386673	TCI	98.8	A2694-1G	6ZEPN-EE
Abacavir-5'-carboxylate	ABC-5'-COOH	Phase I	Abacavir	C14H16N6O2	300.133	C1CC1NC2=C3C(=NC(=N2)N)N(C=N3)C4CC(C=C4)C(=O)O	InChI=1S/C14H16N6O2/c15-14-18-11(17-8-2-3-8)10-12(19-14)20(6-16-10)9-4-1-7(5-9)13(21)22/h1,4,6-9H,2-3,5H2,(H,21,22)(H3,15,17,18,19)/t7-,9+/m1/s1	OCSMNHMMTKMVCP-APPZFPTMSA-N	384380-52-3	-0.251214	-2.3634	-2.76692	TRC-Canada	97.14	TRC-A105005	9-IHB-68-2
Abacavir-5'-phosphate		Phase II	Abacavir	C14H19N6O4P	366.12	C1CC1NC2=C3C(=NC(=N2)N)N(C=N3)[C@@H]4C[C@@H](C=C4)COP(=O)(O)O	InChI=1S/C14H19N6O4P/c15-14-18-12(17-9-2-3-9)11-13(19-14)20(7-16-11)10-4-1-8(5-10)6-24-25(21,22)23/h1,4,7-10H,2-3,5-6H2,(H2,21,22,23)(H3,15,17,18,19)/t8-,10+/m1/s1	YQBOXVWMECPEJS-SCZZXKLOSA-N	136470-77-4	-2.18622	-2.53491	-3.32885
Acemethacin	ACE	Parent		C21H18ClNO6	415.082	CC1=C(C2=C(N1C(=O)C3=CC=C(C=C3)Cl)C=CC(=C2)OC)CC(=O)OCC(=O)O	InChI=1S/C21H18ClNO6/c1-12-16(10-20(26)29-11-19(24)25)17-9-15(28-2)7-8-18(17)23(12)21(27)13-3-5-14(22)6-4-13/h3-9H,10-11H2,1-2H3,(H,24,25)	FSQKKOOTNAMONP-UHFFFAOYSA-N	53164-05-9	3.15355	-0.172853	-0.350766	Sigma-Aldrich		A1674	038F0022V
Acetazolamide		Parent		C4H6N4O3S2	221.988	CC(=O)NC1=NN=C(S1)S(=O)(=O)N	InChI=1S/C4H6N4O3S2/c1-2(9)6-3-7-8-4(12-3)13(5,10)11/h1H3,(H2,5,10,11)(H,6,7,9)	BZKPWHYZMXOIDC-UHFFFAOYSA-N	59-66-5	-1.03947	-1.67405	-2.68471	Sigma-Aldrich	99	A6011	BCBB6175V
Acetylsalicylic acid		Parent		C9H8O4	180.042	CC(=O)OC1=CC=CC=C1C(=O)O	InChI=1S/C9H8O4/c1-6(10)13-8-5-3-2-4-7(8)9(11)12/h2-5H,1H3,(H,11,12)	BSYNRYMUTXBXSQ-UHFFFAOYSA-N	50-78-2	1.23809	-2.01743	-2.25478
Acyclovir		Parent		C8H11N5O3	225.086	C1=NC2=C(N1COCCO)N=C(NC2=O)N	InChI=1S/C8H11N5O3/c9-8-11-6-5(7(15)12-8)10-3-13(6)4-16-2-1-14/h3,14H,1-2,4H2,(H3,9,11,12,15)	MKUXAQIIEYXACX-UHFFFAOYSA-N	59277-89-3	-1.54957	-1.55	-1.55239	Apollo Scientific	98.5	BIA1250	AS451567
Albuterol/Salbutamol		Parent		C13H21NO3	239.152	CC(C)(C)NCC(C1=CC(=C(C=C1)O)CO)O	InChI=1S/C13H21NO3/c1-13(2,3)14-7-12(17)9-4-5-11(16)10(6-9)8-15/h4-6,12,14-17H,7-8H2,1-3H3	NDAUXUAQIAJITI-UHFFFAOYSA-N	18559-94-9	0.344416	-1.66363	-0.76571	Sigma-Aldrich	97	S8260	MKBX8951V
Alfuzosin		Parent		C19H27N5O4	389.206	CN(CCCNC(=O)C1CCCO1)C2=NC3=CC(=C(C=C3C(=N2)N)OC)OC	InChI=1S/C19H27N5O4/c1-24(8-5-7-21-18(25)14-6-4-9-28-14)19-22-13-11-16(27-3)15(26-2)10-12(13)17(20)23-19/h10-11,14H,4-9H2,1-3H3,(H,21,25)(H2,20,22,23)	WNMJYKCGWZFFKR-UHFFFAOYSA-N	81403-80-7	1.18754	0.117653	0.839256	Sigma-Aldrich	100	A0232-5MG	072M4744V
Aliskiren		Parent		C30H53N3O6	551.393	CC(C)C(CC1=CC(=C(C=C1)OC)OCCCOC)CC(C(CC(C(C)C)C(=O)NCC(C)(C)C(=O)N)O)N	InChI=1S/C30H53N3O6/c1-19(2)22(14-21-10-11-26(38-8)27(15-21)39-13-9-12-37-7)16-24(31)25(34)17-23(20(3)4)28(35)33-18-30(5,6)29(32)36/h10-11,15,19-20,22-25,34H,9,12-14,16-18,31H2,1-8H3,(H2,32,36)(H,33,35)/t22-,23-,24-,25-/m0/s1	UXOWGYHJODZGMF-QORCZRPOSA-N	173334-57-1	3.12451	0.679408	1.55471	Sigma-Aldrich	99.3	SML2077-10MG	0000111302
Aliskiren metabolite M4		Phase I	Aliskiren	C26H45N3O5	479.336	CC([C@H](C[C@H](N)[C@@H](O)C[C@H](C(NCC(C)(C(N)=O)C)=O)C(C)C)CC1=CC(O)=C(OC)C=C1)C	InChI=1S/C26H45N3O5/c1-15(2)18(10-17-8-9-23(34-7)22(31)11-17)12-20(27)21(30)13-19(16(3)4)24(32)29-14-26(5,6)25(28)33/h8-9,11,15-16,18-21,30-31H,10,12-14,27H2,1-7H3,(H2,28,33)(H,29,32)/t18-,19-,20-,21-/m0/s1	BCUNQZNYUMYGGS-TUFLPTIASA-N	949925-77-3	2.56665	0.533019	1.40862
Aliskiren metbaolite M2		Phase I	Aliskiren	C29H49N3O7	551.357	CC(C)[C@@H](CC1=CC(=C(C=C1)OC)OCCC(=O)O)C[C@@H]([C@H](C[C@@H](C(C)C)C(=O)NCC(C)(C)C(=O)N)O)N	InChI=1S/C29H49N3O7/c1-17(2)20(12-19-8-9-24(38-7)25(13-19)39-11-10-26(34)35)14-22(30)23(33)15-21(18(3)4)27(36)32-16-29(5,6)28(31)37/h8-9,13,17-18,20-23,33H,10-12,14-16,30H2,1-7H3,(H2,31,37)(H,32,36)(H,34,35)/t20-,21-,22-,23-/m0/s1	WGLWFINTGGHHBQ-MLCQCVOFSA-N	949925-75-1	0.56269	0.56269	0.553178
Allopurinol	ALP	Parent		C5H4N4O	136.039	C1=C2C(=NC=NC2=O)NN1	InChI=1S/C5H4N4O/c10-5-3-1-8-9-4(3)6-2-7-5/h1-2H,(H2,6,7,8,9,10)	OFCNXPDARWKPPY-UHFFFAOYSA-N	315-30-0	-1.75831	-2.97137	-2.98167	Alfa Aesar	99.9	A16974	10160120
Alpha-pyrrolidinovalerophenone	Alpha-PVP	Parent		C15H21NO	231.162	CCCC(C(=O)C1=CC=CC=C1)N2CCCC2	InChI=1S/C15H21NO/c1-2-8-14(16-11-6-7-12-16)15(17)13-9-4-3-5-10-13/h3-5,9-10,14H,2,6-8,11-12H2,1H3	YDIIDRWHPFMLGR-UHFFFAOYSA-N	14530-33-7	3.36404	2.42054	3.11369	Lipomed AG	98.09	PVP-1546-HC-1LM	1546.1B1.1L3
Alprazolam		Parent		C17H13N4Cl	308.083	CC1=NN=C2N1C3=C(C=C(C=C3)Cl)C(=NC2)C4=CC=CC=C4	InChI=1S/C17H13ClN4/c1-11-20-21-16-10-19-17(12-5-3-2-4-6-12)14-9-13(18)7-8-15(14)22(11)16/h2-9H,10H2,1H3	VREFGVBLTWBCJP-UHFFFAOYSA-N	28981-97-7	3.02315	3.01872	3.02271	Lipomed AG	99.99	ALP-118-FB-1LM	118.1B0.1L7
Amantadine		Parent		C10H17N	151.136	C1C2CC3CC1CC(C2)(C3)N	InChI=1S/C10H17N/c11-10-4-7-1-8(5-10)3-9(2-7)6-10/h7-9H,1-6,11H2	DKNWSYNQZKUICI-UHFFFAOYSA-N	768-94-5	1.46595	-1.42978	-0.894175	Sigma-Aldrich	98	A1260-5G
Amiodarone		Parent		C25H29NO3I2	645.024	CCCCC1=C(C2=CC=CC=C2O1)C(=O)C3=CC(=C(C(=C3)I)OCCN(CC)CC)I	InChI=1S/C25H29I2NO3/c1-4-7-11-22-23(18-10-8-9-12-21(18)31-22)24(29)17-15-19(26)25(20(27)16-17)30-14-13-28(5-2)6-3/h8-10,12,15-16H,4-7,11,13-14H2,1-3H3	IYIKLHRQXLHMJQ-UHFFFAOYSA-N	1951-25-3	7.63542	5.56864	6.523	TRC-Canada	98	A632950	7-XJZ-152-1
Amisulpride	AMS	Parent		C17H27N3O4S	369.172	CCN1CCCC1CNC(=O)C2=CC(=C(C=C2OC)N)S(=O)(=O)CC	InChI=1S/C17H27N3O4S/c1-4-20-8-6-7-12(20)11-19-17(21)13-9-16(25(22,23)5-2)14(18)10-15(13)24-3/h9-10,12H,4-8,11,18H2,1-3H3,(H,19,21)	NTJOBXMMWNYJFB-UHFFFAOYSA-N	71675-85-9	0.251288	-1.62078	-0.678383	TRC-Canada	98	A633250	1-XJZ-18-1
Amisulpride N-Oxide	AMS-N-ox	Phase I	Amisulpride	C17H27N3O5S	385.167	CC[N+]1(CCCC1CNC(=O)C2=CC(=C(C=C2OC)N)S(=O)(=O)CC)[O-]	InChI=1S/C17H27N3O5S/c1-4-20(22)8-6-7-12(20)11-19-17(21)13-9-16(26(23,24)5-2)14(18)10-15(13)25-3/h9-10,12H,4-8,11,18H2,1-3H3,(H,19,21)	LLIKIPAUZJTRGB-UHFFFAOYSA-N	71676-01-2	-0.873087	-0.873135	-0.873093	TRC-Canada	98	A633265	6-MNZ-69-1
Amitriptyline		Parent		C20H23N	277.183	CN(C)CCC=C1C2=CC=CC=C2CCC3=CC=CC=C31	InChI=1S/C20H23N/c1-21(2)15-7-12-20-18-10-5-3-8-16(18)13-14-17-9-4-6-11-19(17)20/h3-6,8-12H,7,13-15H2,1-2H3	KRMDCWKBEZIMAB-UHFFFAOYSA-N	50-48-6	4.80953	2.7605	3.71416	Lipomed AG	99.95	AMI-754-HC-1LM	754.1B0.1L9
Amlodipine	AML	Parent		C20H25N2O5Cl	408.145	CCOC(=O)C1=C(NC(=C(C1C2=CC=CC=C2Cl)C(=O)OC)C)COCCN	InChI=1S/C20H25ClN2O5/c1-4-28-20(25)18-15(11-27-10-9-22)23-12(2)16(19(24)26-3)17(18)13-7-5-6-8-14(13)21/h5-8,17,23H,4,9-11,22H2,1-3H3	HTIQEAQVCYTUBX-UHFFFAOYSA-N	88150-42-9	1.6356	-0.589302	0.326373	Sigma-Aldrich	99.9	A5605-10MG	0000071821
Amlodipine metabolite M10		Phase I	Amlodipine	C20H22ClNO6	407.114	CCOC(C1=C(C2=CC=CC=C2Cl)C(C(OC)=O)=C(C)N=C1COCCO)=O	InChI=1S/C20H22ClNO6/c1-4-28-20(25)18-15(11-27-10-9-23)22-12(2)16(19(24)26-3)17(18)13-7-5-6-8-14(13)21/h5-8,23H,4,9-11H2,1-3H3	GENKLQVQPHBQHA-UHFFFAOYSA-N		2.76912	2.76912	2.76912
Amoxicillin	AMX	Parent		C16H19N3O5S	365.105	CC1(C(N2C(S1)C(C2=O)NC(=O)C(C3=CC=C(C=C3)O)N)C(=O)O)C	InChI=1S/C16H19N3O5S/c1-16(2)11(15(23)24)19-13(22)10(14(19)25-16)18-12(21)9(17)7-3-5-8(20)6-4-7/h3-6,9-11,14,20H,17H2,1-2H3,(H,18,21)(H,23,24)/t9-,10-,11+,14-/m1/s1	LSQZJLSUYDQPKJ-NJBDSQKTSA-N	26787-78-0	-2.31333	-2.49773	-3.04288	Sigma-Aldrich	98.9	A-8523	108H0647
Amoxicillin impurity C	AMX-imp-C	Related	Amoxicillin	C16H19N3O5S1	365.105	CC1(C(NC(S1)C2C(=O)NC(C(=O)N2)C3=CC=C(C=C3)O)C(=O)O)C	InChI=1S/C16H19N3O5S/c1-16(2)11(15(23)24)19-14(25-16)10-13(22)17-9(12(21)18-10)7-3-5-8(20)6-4-7/h3-6,9-11,14,19-20H,1-2H3,(H,17,22)(H,18,21)(H,23,24)	IIZCCQJEPBWGJU-UHFFFAOYSA-N	94659-47-9	-0.382124	-3.1657	-3.35695	MolPort	98.9	AMX03	130326
Amoxicillin impurity D	AMX-imp-D	Related	Amoxicillin	C16H21N3O6S	383.115	CC1(C(NC(S1)C(C(=O)O)NC(=O)C(C2=CC=C(C=C2)O)N)C(=O)[O])C	InChI=1S/C16H21N3O6S/c1-16(2)11(15(24)25)19-13(26-16)10(14(22)23)18-12(21)9(17)7-3-5-8(20)6-4-7/h3-6,9-11,13,19-20H,17H2,1-2H3,(H,18,21)(H,22,23)(H,24,25)	LHHKJQFIKHAUIA-UHFFFAOYSA-N		-2.94334	-3.03962	-3.41589	USP Rockville	100	1031547	R051S0
Amoxicillin impurity E	AMX-imp-E	Related	Amoxicillin	C15H21N3O4S	339.125	CC1(C(NC(S1)CNC(=O)C(C2=CC=C(C=C2)O)N)C(=O)O)C	InChI=1S/C15H21N3O4S/c1-15(2)12(14(21)22)18-10(23-15)7-17-13(20)11(16)8-3-5-9(19)6-4-8/h3-6,10-12,18-19H,7,16H2,1-2H3,(H,17,20)(H,21,22)/t10?,11-,12+/m1/s1	HLJHSXSJKLJNKE-SAIIYOCFSA-N	1356020-01-3	-1.84046	-1.93214	-2.37456	MolPort	94.5	AMX05F	140915
Amoxicillin impurity F	AMX-imp-F	Related	Amoxicillin	C10H8N2O2	188.059	C1=CC(=O)C=CC1=C2C(=O)NC=CN2	InChI=1S/C10H8N2O2/c13-8-3-1-7(2-4-8)9-10(14)12-6-5-11-9/h1-6,11H,(H,12,14)	OSMUFYYELGNEQV-UHFFFAOYSA-N	126247-63-0	-0.554632	-0.554673	-0.555038	MolPort	99.5	AMX06	141021
Amphetamine	AMPH	Parent		C9H13N	135.105	CC(CC1=CC=CC=C1)N	InChI=1S/C9H13N/c1-8(10)7-9-5-3-2-4-6-9/h2-6,8H,7,10H2,1H3	KWTSXDURSIMDCE-UHFFFAOYSA-N	300-62-9	1.80425	-0.930885	-0.196263	Lipomed AG	100	AMP-95-HC-1LM	95.1B14.1L1
Anhydroecgonine methyl ester	Anhydro-EG-Me-ester	Phase I + II	Cocaine	C10H15N1O2	181.11	CN1C2CCC1C(=CC2)C(=O)OC	InChI=1S/C10H15NO2/c1-11-7-3-5-8(10(12)13-2)9(11)6-4-7/h5,7,9H,3-4,6H2,1-2H3/t7-,9-/m1/s1	MPSNEAHFGOEKBI-VXNVDRBHSA-N	43021-26-7	1.17413	-0.538759	0.386199	Lipomed AG	98.9	COC-267-HB-1LA	267.2B9.2L7
Anhydroerythromycin A	Anhydro-ERY	Phase I	Erythromycin	C37H65N1O12	715.451	CCC1C2(C(C(C3(O2)C(CC(O3)(C(C(C(C(C(=O)O1)C)OC4CC(C(C(O4)C)O)(C)OC)C)OC5C(C(CC(O5)C)N(C)C)O)C)C)C)O)C	InChI=1S/C37H65NO12/c1-14-25-36(10)29(40)22(6)37(50-36)18(2)16-35(9,49-37)31(48-33-27(39)24(38(11)12)15-19(3)44-33)20(4)28(21(5)32(42)46-25)47-26-17-34(8,43-13)30(41)23(7)45-26/h18-31,33,39-41H,14-17H2,1-13H3/t18-,19-,20+,21-,22-,23+,24+,25-,26+,27-,28+,29-,30+,31-,33+,34-,35-,36-,37+/m1/s1	YKAVHPRGGAUFDN-JTQLBUQXSA-N	23893-13-2	4.04305	1.97439	2.92872	TRC-Canada	98	A638950	3-GAB-37-1
Atazanavir		Parent		C38H52N6O7	704.39	CC(C)(C)C(C(=O)NC(CC1=CC=CC=C1)C(CN(CC2=CC=C(C=C2)C3=CC=CC=N3)NC(=O)C(C(C)(C)C)NC(=O)OC)O)NC(=O)OC	InChI=1S/C38H52N6O7/c1-37(2,3)31(41-35(48)50-7)33(46)40-29(22-25-14-10-9-11-15-25)30(45)24-44(43-34(47)32(38(4,5)6)42-36(49)51-8)23-26-17-19-27(20-18-26)28-16-12-13-21-39-28/h9-21,29-32,45H,22-24H2,1-8H3,(H,40,46)(H,41,48)(H,42,49)(H,43,47)/t29-,30-,31+,32+/m0/s1	AXRYRYVKAWYZBR-GASGPIRDSA-N	198904-31-3	4.53985	4.53862	4.53968	TRC-Canada	98	A790051	9-JWA-69-3
Atenolol	ATE	Parent		C14H22N2O3	266.163	CC(C)NCC(COC1=CC=C(C=C1)CC(=O)N)O	InChI=1S/C14H22N2O3/c1-10(2)16-8-12(17)9-19-13-5-3-11(4-6-13)7-14(15)18/h3-6,10,12,16-17H,7-9H2,1-2H3,(H2,15,18)	METKIMKYRPQLGS-UHFFFAOYSA-N	29122-68-7	0.425025	-1.80022	-0.859883	TRC-Canada	97	A790075	13-MWC-71-1
Atenolol acid/metoprolol acid	ATE-COOH	Phase I	Atenolol, Metoprolol	C14H21NO4	267.147	CC(C)NCC(COC1=CC=C(C=C1)CC(=O)O)O	InChI=1S/C14H21NO4/c1-10(2)15-8-12(16)9-19-13-5-3-11(4-6-13)7-14(17)18/h3-6,10,12,15-16H,7-9H2,1-2H3,(H,17,18)	PUQIRTNPJRFRCZ-UHFFFAOYSA-N	56392-14-4	-1.24075	-1.24154	-1.26014	TRC-Canada	98	M338785	4-RUS-39-1 /2
Atomoxetine		Parent		C17H21NO	255.162	CC1=CC=CC=C1OC(CCNC)C2=CC=CC=C2	InChI=1S/C17H21NO/c1-14-8-6-7-11-16(14)19-17(12-13-18-2)15-9-4-3-5-10-15/h3-11,17-18H,12-13H2,1-2H3/t17-/m1/s1	VHGCDTVCOLNTBX-QGZVFWFLSA-N	83015-26-3	3.80879	1.46271	2.39507	LGC	99.7	LGCFOR1304.00	76901
Atorvastatin	ATV	Parent		C33H35N2O5F	558.253	CC(C)C1=C(C(=C(N1CCC(CC(CC(=O)O)O)O)C2=CC=C(C=C2)F)C3=CC=CC=C3)C(=O)NC4=CC=CC=C4	InChI=1S/C33H35FN2O5/c1-21(2)31-30(33(41)35-25-11-7-4-8-12-25)29(22-9-5-3-6-10-22)32(23-13-15-24(34)16-14-23)36(31)18-17-26(37)19-27(38)20-28(39)40/h3-16,21,26-27,37-38H,17-20H2,1-2H3,(H,35,41)(H,39,40)/t26-,27-/m1/s1	XUKUURHRXDUEBC-KAYWLYCHSA-N	134523-00-5	5.38715	2.75584	2.08614	TRC-Canada	99.41	A791750	8-SCC-42-1
Atropine		Parent		C17H23NO3	289.168	CN1C2CCC1CC(C2)OC(=O)C(CO)C3=CC=CC=C3	InChI=1S/C17H23NO3/c1-18-13-7-8-14(18)10-15(9-13)21-17(20)16(11-19)12-5-3-2-4-6-12/h2-6,13-16,19H,7-11H2,1H3/t13-,14+,15?,16?	RKUNBYITZUJHSG-PJPHBNEVSA-N	51-55-8	1.57124	-0.596649	0.360329	Lipomed AG	99.92	ATR-874-FB	874.1B0.1L2
Azithromycin	AZT	Parent		C38H72N2O12	748.509	CCC1C(C(C(N(CC(CC(C(C(C(C(C(=O)O1)C)OC2CC(C(C(O2)C)O)(C)OC)C)OC3C(C(CC(O3)C)N(C)C)O)(C)O)C)C)C)O)(C)O	InChI=1S/C38H72N2O12/c1-15-27-38(10,46)31(42)24(6)40(13)19-20(2)17-36(8,45)33(52-35-29(41)26(39(11)12)16-21(3)48-35)22(4)30(23(5)34(44)50-27)51-28-18-37(9,47-14)32(43)25(7)49-28/h20-33,35,41-43,45-46H,15-19H2,1-14H3/t20-,21-,22+,23-,24-,25+,26+,27-,28+,29-,30+,31-,32+,33-,35+,36-,37-,38-/m1/s1	MQTOSJVFKKJCRP-BICOPXKESA-N	83905-01-5	2.18315	-3.05153	-1.71616	Sigma-Aldrich	95	PHR1088-1G	LRAA8976
Azithromycin N-oxide	AZT-N-ox	Phase I	Azithromycin	C38H72N2O13	764.503	CCC1C(C(C(N(CC(CC(C(C(C(C(C(=O)O1)C)OC2CC(C(C(O2)C)O)(C)OC)C)OC3C(C(CC(O3)C)[N+](C)(C)[O-])O)(C)O)C)C)C)O)(C)O	InChI=1S/C38H72N2O13/c1-15-27-38(10,46)31(42)24(6)39(11)19-20(2)17-36(8,45)33(53-35-29(41)26(40(12,13)47)16-21(3)49-35)22(4)30(23(5)34(44)51-27)52-28-18-37(9,48-14)32(43)25(7)50-28/h20-33,35,41-43,45-46H,15-19H2,1-14H3/t20-,21-,22+,23-,24-,25+,26+,27-,28+,29-,30+,31-,32+,33-,35+,36-,37-,38-/m1/s1	DEORMZXNPDWMST-BICOPXKESA-N	90503-06-3	0.752234	-2.10711	-1.72552	TRC-Canada	98	A927015	7-ZCA-113-1
Azithromycin-13-O-descladinosyl-6-N-desmethyl	Desclad-DesMe-AZT	Phase I	Azithromycin	C29H56N2O9	576.399	CCC1C(C(C(NCC(CC(C(C(C(C(C(=O)O1)C)O)C)OC2C(C(CC(O2)C)N(C)C)O)(C)O)C)C)O)(C)O	InChI=1S/C29H56N2O9/c1-11-21-29(8,37)24(34)19(6)30-14-15(2)13-28(7,36)25(17(4)22(32)18(5)26(35)39-21)40-27-23(33)20(31(9)10)12-16(3)38-27/h15-25,27,30,32-34,36-37H,11-14H2,1-10H3/t15-,16-,17+,18-,19-,20+,21-,22+,23-,24-,25-,27+,28-,29-/m1/s1	LOMZTTMTKSVHAG-NHUOXGILSA-N	111247-94-0	0.961318	-3.6732	-1.81834	Dr. Ehrenstorfer	98.94	DRE-A10386100AL-100	2-H483667AL
Benproperine		Parent		C21H27NO	309.209	CC(COC1=CC=CC=C1CC2=CC=CC=C2)N3CCCCC3	InChI=1S/C21H27NO/c1-18(22-14-8-3-9-15-22)17-23-21-13-7-6-12-20(21)16-19-10-4-2-5-11-19/h2,4-7,10-13,18H,3,8-9,14-17H2,1H3	JTUQXGZRVLWBCR-UHFFFAOYSA-N	2156-27-6	5.19295	3.18709	4.13872	TRC-Canada	98	B161500	16-XJZ-77-1
Benzophenone		Phase I	Cinnarizine	C13H10O	182.073	C1=CC=C(C=C1)C(=O)C2=CC=CC=C2	InChI=1S/C13H10O/c14-13(11-7-3-1-4-8-11)12-9-5-2-6-10-12/h1-10H	RWCCWEUUXYIKHB-UHFFFAOYSA-N	119-61-9	3.4326	3.4326	3.4326	Dr. Ehrenstorfer	99.82	DRE-C10539000	G1225491
Benzoylecgonine	BEG	Phase I	Cocaine	C16H19NO4	289.131	CN1C2CCC1C(C(C2)OC(=O)C3=CC=CC=C3)C(=O)O	InChI=1S/C16H19NO4/c1-17-11-7-8-12(17)14(15(18)19)13(9-11)21-16(20)10-5-3-2-4-6-10/h2-6,11-14H,7-9H2,1H3,(H,18,19)/t11-,12+,13-,14+/m0/s1	GVGYEFKIHJTNQZ-RFQIPJPRSA-N	519-09-5	-0.59444	-0.596352	-0.619041	Lipomed AG	98.5	COC-204-FB-1LM	204.1B12.1L1
Betamethasone	BMT	Parent		C22H29O5F	392.2	CC1CC2C3CCC4=CC(=O)C=CC4(C3(C(CC2(C1(C(=O)CO)O)C)O)F)C	InChI=1S/C22H29FO5/c1-12-8-16-15-5-4-13-9-14(25)6-7-19(13,2)21(15,23)17(26)10-20(16,3)22(12,28)18(27)11-24/h6-7,9,12,15-17,24,26,28H,4-5,8,10-11H2,1-3H3/t12-,15-,16-,17-,19-,20-,21-,22-/m0/s1	UREBDLICKHMUKA-DVTGEIKXSA-N	378-44-9	1.68157	1.68157	1.68155	TRC-Canada	98	B327000
Betamethasone 21-acetate	BMT-21-ac	Phase II	Betamethasone	C24H31O6F	434.21	CC1CC2C3CCC4=CC(=O)C=CC4(C3(C(CC2(C1(C(=O)COC(=O)C)O)C)O)F)C	InChI=1S/C24H31FO6/c1-13-9-18-17-6-5-15-10-16(27)7-8-21(15,3)23(17,25)19(28)11-22(18,4)24(13,30)20(29)12-31-14(2)26/h7-8,10,13,17-19,28,30H,5-6,9,11-12H2,1-4H3/t13-,17-,18-,19-,21-,22-,23-,24-/m0/s1	AKUJBENLRBOFTD-QZIXMDIESA-N	987-24-6	2.1227	2.12269	2.12268	TRC-Canada	98	B327025	7-GHZ-45-1
Bezafibrate	BZF	Parent		C19H20NO4Cl	361.108	CC(C)(C(=O)O)OC1=CC=C(C=C1)CCNC(=O)C2=CC=C(C=C2)Cl	InChI=1S/C19H20ClNO4/c1-19(2,18(23)24)25-16-9-3-13(4-10-16)11-12-21-17(22)14-5-7-15(20)8-6-14/h3-10H,11-12H2,1-2H3,(H,21,22)(H,23,24)	IIBYAHWJQTYFKB-UHFFFAOYSA-N	41859-67-0	3.98658	0.972943	0.546351	TRC-Canada	100	B341000	3-YFD-55-1
Bezafibrate methyl ester	BZF-Me-ester	Related	Bezafibrate	C20H22N1O4Cl1	375.124	CC(C)(C(=O)OC)OC1=CC=C(C=C1)CCNC(=O)C2=CC=C(C=C2)Cl	InChI=1S/C20H22ClNO4/c1-20(2,19(24)25-3)26-17-10-4-14(5-11-17)12-13-22-18(23)15-6-8-16(21)9-7-15/h4-11H,12-13H2,1-3H3,(H,22,23)	KDYYGGKDZBRIIX-UHFFFAOYSA-N	2157488-46-3	4.13248	4.13248	4.13248	in-house synthesized
Bicalutamide		Parent		C18H14F4N2O4S	430.061	CC(CS(=O)(=O)C1=CC=C(C=C1)F)(C(=O)NC2=CC(=C(C=C2)C#N)C(F)(F)F)O	InChI=1S/C18H14F4N2O4S/c1-17(26,10-29(27,28)14-6-3-12(19)4-7-14)16(25)24-13-5-2-11(9-23)15(8-13)18(20,21)22/h2-8,26H,10H2,1H3,(H,24,25)	LKJPYSCBVHEWIU-UHFFFAOYSA-N	90357-06-5	2.7093	2.70929	2.70922	TRC-Canada	98	B382000	7-XJZ-174-1
Bisacodyl	BIS	Parent		C22H19NO4	361.131	CC(=O)OC1=CC=C(C=C1)C(C2=CC=C(C=C2)OC(=O)C)C3=CC=CC=N3	InChI=1S/C22H19NO4/c1-15(24)26-19-10-6-17(7-11-19)22(21-5-3-4-14-23-21)18-8-12-20(13-9-18)27-16(2)25/h3-14,22H,1-2H3	KHOITXIGCFIULA-UHFFFAOYSA-N	603-50-9	3.6126	3.61209	3.61255	Sigma-Aldrich	100	B1390	104K1274
Bisoprolol	BPL	Parent		C18H31NO4	325.225	CC(C)NCC(COC1=CC=C(C=C1)COCCOC(C)C)O	InChI=1S/C18H31NO4/c1-14(2)19-11-17(20)13-23-18-7-5-16(6-8-18)12-21-9-10-22-15(3)4/h5-8,14-15,17,19-20H,9-13H2,1-4H3	VHYCDWMUTMEGQY-UHFFFAOYSA-N	66722-44-9	2.1964	-0.0288365	0.911495	TRC-Canada	98	136821	1-ABY-184-1
Bisoprolol impurity L		Related	Bisoprolol, Metoprolol	C13H19NO3	237.136	CC(C)NCC(COC1=CC=C(C=C1)C=O)O	InChI=1S/C13H19NO3/c1-10(2)14-7-12(16)9-17-13-5-3-11(8-15)4-6-13/h3-6,8,10,12,14,16H,7,9H2,1-2H3	BGHLBXLHZRCXRY-UHFFFAOYSA-N	29122-74-5	1.30672	-0.908519	0.0322319	TRC-Canada	99.84	H946735	10-GRS-42-1
Bromazepam		Parent		C14H10N3OBr	315.001	C1C(=O)NC2=C(C=C(C=C2)Br)C(=N1)C3=CC=CC=N3	InChI=1S/C14H10BrN3O/c15-9-4-5-11-10(7-9)14(17-8-13(19)18-11)12-3-1-2-6-16-12/h1-7H,8H2,(H,18,19)	VMIYHDSEFNYJSL-UHFFFAOYSA-N	1812-30-2	2.54491	2.54488	2.54488	Lipomed AG	99.81	BRO-104-1LM	104.1B0.2L5
Bufexamac		Parent		C12H17NO3	223.121	CCCCOC1=CC=C(C=C1)CC(=O)NO	InChI=1S/C12H17NO3/c1-2-3-8-16-11-6-4-10(5-7-11)9-12(14)13-15/h4-7,15H,2-3,8-9H2,1H3,(H,13,14)	MXJWRABVEGLYDG-UHFFFAOYSA-N	2438-72-4	1.9671	1.96648	1.96095	Sigma-Aldrich	100	B0760-10G	011M1532V
Bupivacaine		Parent		C18H28N2O	288.22	CCCCN1CCCCC1C(=O)NC2=C(C=CC=C2C)C	InChI=1S/C18H28N2O/c1-4-5-12-20-13-7-6-11-16(20)18(21)19-17-14(2)9-8-10-15(17)3/h8-10,16H,4-7,11-13H2,1-3H3,(H,19,21)	LEBVLXFERQHONN-UHFFFAOYSA-N	2180-92-9	4.51552	3.48974	4.22241	Sigma-Aldrich	99.5	B5274-1G	BCBF0238V
Bupropion	BUP	Parent		C13H18NOCl	239.108	CC(C(=O)C1=CC(=CC=C1)Cl)NC(C)(C)C	InChI=1S/C13H18ClNO/c1-9(15-13(2,3)4)12(16)10-6-5-7-11(14)8-10/h5-9,15H,1-4H3	SNPPWIUOZRMYNY-UHFFFAOYSA-N	34911-55-2	3.26611	2.02875	2.84434	TRC-Canada	98	B689625	12-GHZ-18-1
Butamben		Parent		C11H15NO2	193.11	CCCCOC(=O)C1=CC=C(C=C1)N	InChI=1S/C11H15NO2/c1-2-3-8-14-11(13)9-4-6-10(12)7-5-9/h4-7H,2-3,8,12H2,1H3	IUWVALYLNVXWKX-UHFFFAOYSA-N	94-25-7	2.4717	2.47167	2.47169	LGC	99.94	MM1802.00	W991934
Caffeine	CAF	Parent	Theophylline	C8H10N4O2	194.08	CN1C=NC2=C1C(=O)N(C(=O)N2C)C	InChI=1S/C8H10N4O2/c1-10-4-9-6-5(10)7(13)12(3)8(14)11(6)2/h4H,1-3H3	RYYVLZVUVIJVGH-UHFFFAOYSA-N	58-08-2	-0.545646	-0.545646	-0.545646	Fluka	99	21399	384769
Candesartan		Parent		C24H20N6O3	440.16	CCOC1=NC2=CC=CC(=C2N1CC3=CC=C(C=C3)C4=CC=CC=C4C5=NNN=N5)C(=O)O	InChI=1S/C24H20N6O3/c1-2-33-24-25-20-9-5-8-19(23(31)32)21(20)30(24)14-15-10-12-16(13-11-15)17-6-3-4-7-18(17)22-26-28-29-27-22/h3-13H,2,14H2,1H3,(H,31,32)(H,26,27,28,29)	HTQMVQVXFRQIKW-UHFFFAOYSA-N	139481-59-7	5.3111	1.54796	0.475598				C0613
Capecitabine	CAP	Parent		C15H22N3O6F	359.149	CCCCCOC(=O)NC1=NC(=O)N(C=C1F)C2C(C(C(O2)C)O)O	InChI=1S/C15H22FN3O6/c1-3-4-5-6-24-15(23)18-12-9(16)7-19(14(22)17-12)13-11(21)10(20)8(2)25-13/h7-8,10-11,13,20-21H,3-6H2,1-2H3,(H,17,18,22,23)/t8-,10-,11-,13-/m1/s1	GAGWJHPBXLXJQN-UORFTKCHSA-N	154361-50-9	0.768036	0.759052	0.68738	TRC-Canada	99.81	C175650	19-ABY-13-1
Capecitabine impurity A	CAP-imp-A	Related	Capecitabine	C9H12N3O4F1	245.081	CC1C(C(C(O1)N2C=C(C(=NC2=O)N)F)O)O	InChI=1S/C9H12FN3O4/c1-3-5(14)6(15)8(17-3)13-2-4(10)7(11)12-9(13)16/h2-3,5-6,8,14-15H,1H3,(H2,11,12,16)/t3-,5-,6-,8-/m1/s1	YSNABXSEHNLERR-ZIYNGMLESA-N	66335-38-4	-1.55116	-1.55117	-1.55118	Sigma-Aldrich	100	Y0001643	0024O5
Carbamazepine	CBZ	Parent		C15H12N2O	236.095	C1=CC=C2C(=C1)C=CC3=CC=CC=C3N2C(=O)N	InChI=1S/C15H12N2O/c16-15(18)17-13-7-3-1-5-11(13)9-10-12-6-2-4-8-14(12)17/h1-10H,(H2,16,18)	FFGPTBGBLSHEPO-UHFFFAOYSA-N	298-46-4	2.76603	2.76603	2.76603	TCI Europe	97	C1095	SWOLK-LO
Carbamazepine-10,11-dihydro-10,11-dihydroxy	CBZ-dihydro-diOH	Phase I	Carbamazepine	C15H14N2O3	270.1	C1=CC=C2C(=C1)C(C(C3=CC=CC=C3N2C(=O)N)O)O	InChI=1S/C15H14N2O3/c16-15(20)17-11-7-3-1-5-9(11)13(18)14(19)10-6-2-4-8-12(10)17/h1-8,13-14,18-19H,(H2,16,20)/t13-,14-/m0/s1	PRGQOPPDPVELEG-KBPBESRZSA-N	58955-93-4	0.812745	0.812744	0.812738	TRC-Canada	95.08	D449040	1-NWW-177-2
Carbamazepine-10,11-epoxide	CBZ-epoxide	Phase I	Carbamazepine	C15H12N2O2	252.09	C1=CC=C2C(=C1)C3C(O3)C4=CC=CC=C4N2C(=O)N	InChI=1S/C15H12N2O2/c16-15(18)17-11-7-3-1-5-9(11)13-14(19-13)10-6-2-4-8-12(10)17/h1-8,13-14H,(H2,16,18)	ZRWWEEVEIOGMMT-UHFFFAOYSA-N	36507-30-9	1.97445	1.97445	1.97445	LGC	99.5	LGCFOR0076.01	124801
Carboxyibuprofen	IBU-COOH	Phase I	Ibuprofen	C13H16O4	236.105	CC(CC1=CC=C(C=C1)C(C)C(=O)O)C(=O)O	InChI=1S/C13H16O4/c1-8(12(14)15)7-10-3-5-11(6-4-10)9(2)13(16)17/h3-6,8-9H,7H2,1-2H3,(H,14,15)(H,16,17)	DIVLBIVDYADZPL-UHFFFAOYSA-N	15935-54-3	2.77928	-2.34001	-3.71185	Sigma-Aldrich	99.8	32443	BCCC8466
Carisoprodol		Parent		C12H24N2O4	260.174	CCCC(C)(COC(=O)N)COC(=O)NC(C)C	InChI=1S/C12H24N2O4/c1-5-6-12(4,7-17-10(13)15)8-18-11(16)14-9(2)3/h9H,5-8H2,1-4H3,(H2,13,15)(H,14,16)	OFZCIYFFPZCNJE-UHFFFAOYSA-N	78-44-4	1.92431	1.92431	1.92431	Sigma-Aldrich			FN11081001
Cathine	CAT	Phase I	Pseudoephedrine	C9H13NO	151.1	CC(C(C1=CC=CC=C1)O)N	InChI=1S/C9H13NO/c1-7(10)9(11)8-5-3-2-4-6-8/h2-7,9,11H,10H2,1H3/t7-,9+/m0/s1	DLNKOYKMWOXYQA-IONNQARKSA-N	492-39-7	0.885254	-1.38184	-0.47143	Lipomed AG	98.93	CAT-665-HC-1LM	665.1B0.2L3
Cefaclor		Parent		C15H14N3O4SCl	367.039	C1C(=C(N2C(S1)C(C2=O)NC(=O)C(C3=CC=CC=C3)N)C(=O)O)Cl	InChI=1S/C15H14ClN3O4S/c16-8-6-24-14-10(13(21)19(14)11(8)15(22)23)18-12(20)9(17)7-4-2-1-3-5-7/h1-5,9-10,14H,6,17H2,(H,18,20)(H,22,23)/t9-,10-,14-/m1/s1	QYIYFLOTGYLRGG-GPCCPHFNSA-N	53994-73-3	-2.30726	-2.49149	-3.02266	Sigma-Aldrich	98	C-6895	51K1553
Cefalexin		Parent		C16H17N3O4S	347.094	CC1=C(N2[C@@H]([C@@H](C2=O)NC(=O)[C@@H](C3=CC=CC=C3)N)SC1)C(=O)O	InChI=1S/C16H17N3O4S/c1-8-7-24-15-11(14(21)19(15)12(8)16(22)23)18-13(20)10(17)9-5-3-2-4-6-9/h2-6,10-11,15H,7,17H2,1H3,(H,18,20)(H,22,23)/t10-,11-,15-/m1/s1	ZAIPMKNFIOOWCQ-UEKVPHQBSA-N	15686-71-2	-2.1447	-2.32556	-2.85742	TCI Europe	99.8	C2248-5G	ITUEE-PE
Cefepime		Parent		C19H24N6O5S2	480.125	C[N+]1(CCCC1)CC2=C(N3C(C(C3=O)NC(=O)C(=NOC)C4=CSC(=N4)N)SC2)C(=O)[O-]	InChI=1S/C19H24N6O5S2/c1-25(5-3-4-6-25)7-10-8-31-17-13(16(27)24(17)14(10)18(28)29)22-15(26)12(23-30-2)11-9-32-19(20)21-11/h9,13,17H,3-8H2,1-2H3,(H3-,20,21,22,26,28,29)/b23-12-/t13-,17-/m1/s1	HVFLCNVBZFFHBT-ZKDACBOMSA-N	88040-23-7	-4.18771	-3.44827	-3.44838	TRC-Canada	98	C242750	2-YFD-175-1
Cefixime		Parent		C16H15N5O7S2	453.041	C=CC1=C(N2C(C(C2=O)NC(=O)C(=NOCC(=O)O)C3=CSC(=N3)N)SC1)C(=O)O	InChI=1S/C16H15N5O7S2/c1-2-6-4-29-14-10(13(25)21(14)11(6)15(26)27)19-12(24)9(20-28-3-8(22)23)7-5-30-16(17)18-7/h2,5,10,14H,1,3-4H2,(H2,17,18)(H,19,24)(H,22,23)(H,26,27)/b20-9-/t10-,14-/m1/s1	OKBVVJOGVLARMR-QSWIMTSFSA-N	79350-37-1	-1.46771	-6.95554	-7.28218	USP Rockville	98.8	1097658-500mg	R095X0
Celiprolol		Parent		C20H33N3O4	379.247	CCN(CC)C(=O)NC1=CC(=C(C=C1)OCC(CNC(C)(C)C)O)C(=O)C	InChI=1S/C20H33N3O4/c1-7-23(8-2)19(26)22-15-9-10-18(17(11-15)14(3)24)27-13-16(25)12-21-20(4,5)6/h9-11,16,21,25H,7-8,12-13H2,1-6H3,(H,22,26)	JOATXPAWOHTVSZ-UHFFFAOYSA-N	56980-93-9	1.49758	-0.798212	0.138138	in-house synthesized
Cetirizine	CET	Parent		C21H25N2O3Cl	388.155	C1CN(CCN1CCOCC(=O)O)C(C2=CC=CC=C2)C3=CC=C(C=C3)Cl	InChI=1S/C21H25ClN2O3/c22-19-8-6-18(7-9-19)21(17-4-2-1-3-5-17)24-12-10-23(11-13-24)14-15-27-16-20(25)26/h1-9,21H,10-16H2,(H,25,26)	ZKLPARSLTMPFCP-UHFFFAOYSA-N	83881-51-0	0.85541	0.824221	0.611986	TCI Europe	98	C2316	P6N7G-FC
Cetirizine N-oxide	CET-N-ox	Phase I	Cetirizine	C21H25N2O4Cl	404.15	C1C[N+](CCN1C(C2=CC=CC=C2)C3=CC=C(C=C3)Cl)(CCOCC(=O)O)[O-]	InChI=1S/C21H25ClN2O4/c22-19-8-6-18(7-9-19)21(17-4-2-1-3-5-17)23-10-12-24(27,13-11-23)14-15-28-16-20(25)26/h1-9,21H,10-16H2,(H,25,26)	IVDOUUOLLFEMJQ-UHFFFAOYSA-N	1076199-80-8	1.6979	-0.694234	-1.01617	LGC	98.5	LGCFOR0380.13	2397
Chlordiazepoxide		Parent		C16H14N3OCl	299.083	CN=C1CN(C(=C2C=C(C=CC2=N1)Cl)C3=CC=CC=C3)O	InChI=1S/C16H14ClN3O/c1-18-15-10-20(21)16(11-5-3-2-4-6-11)13-9-12(17)7-8-14(13)19-15/h2-9,21H,10H2,1H3	BUCORZSTKDOEKQ-UHFFFAOYSA-N	58-25-3	1.62844	1.59978	1.62549	Lipomed AG	99.53	CHL-147-FB-1LA	147.1B0.1L7
Chloroquine	CHQ	Parent		C18H26N3Cl1	319.182	CCN(CC)CCCC(C)NC1=C2C=CC(=CC2=NC=C1)Cl	InChI=1S/C18H26ClN3/c1-4-22(5-2)12-6-7-14(3)21-17-10-11-20-18-13-15(19)8-9-16(17)18/h8-11,13-14H,4-7,12H2,1-3H3,(H,20,21)	WHTVZRBIWZFKQO-UHFFFAOYSA-N	54-05-7	3.93388	0.111968	1.03039	TRC-Canada	98	C379965	7-ANR-159-1
Chlorothiazide	CTZ	Related		C7H6ClN3O4S2	294.949	C1=C2C(=CC(=C1Cl)S(=O)(=O)N)S(=O)(=O)N=CN2	InChI=1S/C7H6ClN3O4S2/c8-4-1-5-7(2-6(4)16(9,12)13)17(14,15)11-3-10-5/h1-3H,(H,10,11)(H2,9,12,13)	JBMKAUGHUNFTOL-UHFFFAOYSA-N	58-94-6	-0.442181	-0.443113	-0.451407	Sigma-Aldrich	98		SLBC0297V
Chlorthalidon		Parent		C14H11ClN2O4S	338.013	C1=CC=C2C(=C1)C(=O)NC2(C3=CC(=C(C=C3)Cl)S(=O)(=O)N)O	InChI=1S/C14H11ClN2O4S/c15-11-6-5-8(7-12(11)22(16,20)21)14(19)10-4-2-1-3-9(10)13(18)17-14/h1-7,19H,(H,17,18)(H2,16,20,21)	JIVPVXMEBJLZRO-UHFFFAOYSA-N	77-36-1	1.60342	1.60227	1.59208	TRC-Canada	97
Cilastatin		Parent		C16H26N2O5S	358.156	CC1(CC1C(=O)NC(=CCCCCSCC(C(=O)O)N)C(=O)O)C	InChI=1S/C16H26N2O5S/c1-16(2)8-10(16)13(19)18-12(15(22)23)6-4-3-5-7-24-9-11(17)14(20)21/h6,10-11H,3-5,7-9,17H2,1-2H3,(H,18,19)(H,20,21)(H,22,23)/b12-6-/t10-,11+/m1/s1	DHSUYTOATWAVLW-WFVMDLQDSA-N	82009-34-5	-1.34389	-3.72206	-4.44698	TRC-Canada	98	C441100	11-SSR-89-1
Cinnarizine		Parent		C26H28N2	368.225	C1CN(CCN1C/C=C/C2=CC=CC=C2)C(C3=CC=CC=C3)C4=CC=CC=C4	InChI=1S/C26H28N2/c1-4-11-23(12-5-1)13-10-18-27-19-21-28(22-20-27)26(24-14-6-2-7-15-24)25-16-8-3-9-17-25/h1-17,26H,18-22H2/b13-10+	DERZBLKQOCDDDZ-JLHYYAGUSA-N	298-57-7	5.88039	4.93157	5.6274
Ciprofloxacin		Parent		C17H18N3O3F	331.133	C1CC1N2C=C(C(=O)C3=CC(=C(C=C32)N4CCNCC4)F)C(=O)O	InChI=1S/C17H18FN3O3/c18-13-7-11-14(8-15(13)20-5-3-19-4-6-20)21(10-1-2-10)9-12(16(11)22)17(23)24/h7-10,19H,1-6H2,(H,23,24)	MYSWGUAQZAJSOK-UHFFFAOYSA-N	85721-33-1	-0.768357	-0.768357	-0.806215	Supelco	93.7	PHR1044	LRAC5695
Citalopram	CIT	Parent		C20H21N2OF	324.164	CN(C)CCCC1(C2=C(CO1)C=C(C=C2)C#N)C3=CC=C(C=C3)F	InChI=1S/C20H21FN2O/c1-23(2)11-3-10-20(17-5-7-18(21)8-6-17)19-9-4-15(13-22)12-16(19)14-24-20/h4-9,12H,3,10-11,14H2,1-2H3	WSEQXVZVJXJVFP-UHFFFAOYSA-N	59729-33-8	3.7643	0.625859	1.40955	TRC-Canada	98	C505000	1-HBN-96-1
Citalopram carboxylic acid	CIT-COOH	Phase I	Citalopram	C20H22N1O3F1	343.158	CN(C)CCCC1(C2=C(CO1)C=C(C=C2)C(=O)O)C3=CC=C(C=C3)F	InChI=1S/C20H22FNO3/c1-22(2)11-3-10-20(16-5-7-17(21)8-6-16)18-9-4-14(19(23)24)12-15(18)13-25-20/h4-9,12H,3,10-11,13H2,1-2H3,(H,23,24)	GECQEQCYCDJXJC-UHFFFAOYSA-N	440121-09-5	0.834512	0.834512	0.833489	TRC-Canada	99.65	C504980	1-GLA-120-1
Citalopram-N-oxide	CIT-N-ox	Phase I	Citalopram	C20H21N2O2F1	340.159	C[N+](C)(CCCC1(C2=C(CO1)C=C(C=C2)C#N)C3=CC=C(C=C3)F)[O-]	InChI=1S/C20H21FN2O2/c1-23(2,24)11-3-10-20(17-5-7-18(21)8-6-17)19-9-4-15(13-22)12-16(19)14-25-20/h4-9,12H,3,10-11,14H2,1-2H3	DIOGFDCEWUUSBQ-UHFFFAOYSA-N	63284-72-0	2.63993	2.6397	2.63991	LGC	98	TRC-C505025	4-NIN-27-3
Clarithromycin	CLR	Parent		C38H69NO13	747.477	CCC1C(C(C(C(=O)C(CC(C(C(C(C(C(=O)O1)C)OC2CC(C(C(O2)C)O)(C)OC)C)OC3C(C(CC(O3)C)N(C)C)O)(C)OC)C)C)O)(C)O	InChI=1S/C38H69NO13/c1-15-26-38(10,45)31(42)21(4)28(40)19(2)17-37(9,47-14)33(52-35-29(41)25(39(11)12)16-20(3)48-35)22(5)30(23(6)34(44)50-26)51-27-18-36(8,46-13)32(43)24(7)49-27/h19-27,29-33,35,41-43,45H,15-18H2,1-14H3/t19-,20-,21+,22+,23-,24+,25+,26-,27+,29-,30+,31-,32+,33-,35+,36-,37-,38-/m1/s1	AGOYDEPGAOXOCK-KCBOHYOISA-N	81103-11-9	3.23952	1.24531	2.19621	TCI Europe	98	C2220	OB6YH-JT
Clarithromycin N-oxide	CLR-N-ox	Phase I	Clarithromycin	C38H69NO14	763.472	CCC1C(C(C(C(=O)C(CC(C(C(C(C(C(=O)O1)C)OC2CC(C(C(O2)C)O)(C)OC)C)OC3C(C(CC(O3)C)[N+](C)(C)[O-])O)(C)OC)C)C)O)(C)O	InChI=1S/C38H69NO14/c1-15-26-38(10,45)31(42)21(4)28(40)19(2)17-37(9,48-14)33(53-35-29(41)25(39(11,12)46)16-20(3)49-35)22(5)30(23(6)34(44)51-26)52-27-18-36(8,47-13)32(43)24(7)50-27/h19-27,29-33,35,41-43,45H,15-18H2,1-14H3/t19-,20-,21+,22+,23-,24+,25+,26-,27+,29-,30+,31-,32+,33-,35+,36-,37-,38-/m1/s1	KDRPFIWYMNONLJ-KCBOHYOISA-N	118074-07-0	2.11514	2.11508	2.115	LGC	100	1134631	F0J142
Clindamycin	CLI	Parent		C18H33N2O5SCl	424.18	CCCC1CC(N(C1)C)C(=O)NC(C2C(C(C(C(O2)SC)O)O)O)C(C)Cl	InChI=1S/C18H33ClN2O5S/c1-5-6-10-7-11(21(3)8-10)17(25)20-12(9(2)19)16-14(23)13(22)15(24)18(26-16)27-4/h9-16,18,22-24H,5-8H2,1-4H3,(H,20,25)/t9-,10+,11-,12+,13-,14+,15+,16+,18+/m0/s1	KDLRVYVGXIQJDK-AWPVFWJPSA-N	18323-44-9	1.03774	0.378905	0.905388	TRC-Canada	98	C580000	2-AQL-164-1
Clindamycin-sulfoxide	CLI-sulfox	Phase I	Clindamycin	C18H33ClN2O6S	440.175	CCCC1CC(N(C1)C)C(=O)NC(C2C(C(C(C(O2)S(=O)C)O)O)O)C(C)Cl	InChI=1S/C18H33ClN2O6S/c1-5-6-10-7-11(21(3)8-10)17(25)20-12(9(2)19)16-14(23)13(22)15(24)18(27-16)28(4)26/h9-16,18,22-24H,5-8H2,1-4H3,(H,20,25)/t9-,10+,11-,12+,13-,14+,15+,16+,18+,28?/m0/s1	XSLGFIQRVCXUEU-NXMZTFJRSA-N	22431-46-5	-0.977995	-1.57016	-1.08902	TRC-Canada	99.27	TRC-C580010	5-MJK-125-3
Clobazam		Parent		C16H13N2O2Cl	300.067	CN1C(=O)CC(=O)N(C2=C1C=CC(=C2)Cl)C3=CC=CC=C3	InChI=1S/C16H13ClN2O2/c1-18-13-8-7-11(17)9-14(13)19(16(21)10-15(18)20)12-5-3-2-4-6-12/h2-9H,10H2,1H3	CXOXHMZGEKVPMT-UHFFFAOYSA-N	22316-47-8	2.55438	1.34946	0.411164	Lipomed AG	99.94	CLB-146-1LM	146.1B0.1L5
Clofibrate	CLF	Parent		C12H15O3Cl1	242.071	CCOC(=O)C(C)(C)OC1=CC=C(C=C1)Cl	InChI=1S/C12H15ClO3/c1-4-15-11(14)12(2,3)16-10-7-5-9(13)6-8-10/h5-8H,4H2,1-3H3	KNHUKKLJHYUCFP-UHFFFAOYSA-N	637-07-0	3.40183	3.40183	3.40183	Sigma-Aldrich	99.5	C6643	87H2513
Clofibric acid	CLF-COOH	Phase I	Clofibrate	C10H11O3Cl1	214.04	CC(C)(C(=O)O)OC1=CC=C(C=C1)Cl	InChI=1S/C10H11ClO3/c1-10(2,9(12)13)14-8-5-3-7(11)4-6-8/h3-6H,1-2H3,(H,12,13)	TXCGAZHTZHNUAI-UHFFFAOYSA-N	882-09-7	2.89913	-0.51076	-0.616782	Sigma-Aldrich	97	19-777-7
Clomethiazole		Parent		C6H8NSCl	161.007	CC1=C(SC=N1)CCCl	InChI=1S/C6H8ClNS/c1-5-6(2-3-7)9-4-8-5/h4H,2-3H2,1H3	PCLITLDOTJTVDJ-UHFFFAOYSA-N	533-45-9	1.77175	1.77171	1.77175	TRC-Canada	99.51	C602013	1-PYL-80-1
Clomipramine		Parent		C19H23N2Cl	314.155	CN(C)CCCN1C2=CC=CC=C2CCC3=C1C=C(C=C3)Cl	InChI=1S/C19H23ClN2/c1-21(2)12-5-13-22-18-7-4-3-6-15(18)8-9-16-10-11-17(20)14-19(16)22/h3-4,6-7,10-11,14H,5,8-9,12-13H2,1-2H3	GDLIGKIOYRNHDA-UHFFFAOYSA-N	303-49-1	4.88261	2.7039	3.66103	Sigma-Aldrich	100	C7291-1G	MKBV9663V
Clonazepam		Parent		C15H10N3O3Cl	315.041	C1C(=O)NC2=C(C=C(C=C2)[N+](=O)[O-])C(=N1)C3=CC=CC=C3Cl	InChI=1S/C15H10ClN3O3/c16-12-4-2-1-3-10(12)15-11-7-9(19(21)22)5-6-13(11)18-14(20)8-17-15/h1-7H,8H2,(H,18,20)	DGBIGWXXNGSACT-UHFFFAOYSA-N	1622-61-3	3.152	3.15199	3.15191	Lipomed AG	99.94	CLO-105-1LM	105.1B0.3L5
Clopidogrel	CLOP	Parent		C16H16NO2SCl	321.059	COC(=O)C(C1=CC=CC=C1Cl)N2CCC3=C(C2)C=CS3	InChI=1S/C16H16ClNO2S/c1-20-16(19)15(12-4-2-3-5-13(12)17)18-8-6-14-11(10-18)7-9-21-14/h2-5,7,9,15H,6,8,10H2,1H3	GKTWGGQPFAXNFI-UHFFFAOYSA-N	90055-48-4	4.03176	4.01526	4.03009	Sigma-Aldrich	98.5	SML0004-10MG
Clopidogrel carboxylic acid	CLOP-COOH	Phase I	Clopidogrel	C15H14N1O2SCl	307.043	C1CN(CC2=C1SC=C2)C(C3=CC=CC=C3Cl)C(=O)O	InChI=1S/C15H14ClNO2S/c16-12-4-2-1-3-11(12)14(15(18)19)17-7-5-13-10(9-17)6-8-20-13/h1-4,6,8,14H,5,7,9H2,(H,18,19)/t14-/m0/s1	DCASRSISIKYPDD-AWEZNQCLSA-N	144457-28-3	1.23197	1.17356	0.887182	European Pharmacopoeia Reference Standard (EDQM)	100	007DY5	Y0001335
Clorazepate		Parent		C16H11N2O3Cl	314.046	C1=CC=C(C=C1)C2=NC(C(=O)NC3=C2C=C(C=C3)Cl)C(=O)O	InChI=1S/C16H11ClN2O3/c17-10-6-7-12-11(8-10)13(9-4-2-1-3-5-9)19-14(16(21)22)15(20)18-12/h1-8,14H,(H,18,20)(H,21,22)	XDDJGVMJFWAHJX-UHFFFAOYSA-N	23887-31-2	3.20634	-0.215376	-0.311092	Lipomed AG	99.44	CLR-120-HY-1LM	120.1B0.1L4
Clotrimazole		Parent		C22H17N2Cl	344.108	C1=CC=C(C=C1)C(C2=CC=CC=C2)(C3=CC=CC=C3Cl)N4C=CN=C4	InChI=1S/C22H17ClN2/c23-21-14-8-7-13-20(21)22(25-16-15-24-17-25,18-9-3-1-4-10-18)19-11-5-2-6-12-19/h1-17H	VNFPBHJOKIVQEB-UHFFFAOYSA-N	23593-75-1	5.83945	5.78629	5.8336	TRC-Canada	98	C587400	12-ABY-152-1
Clozapine		Parent		C18H19N4Cl	326.13	CN1CCN(CC1)C2=C3C=CC=CC3=NC4=C(N2)C=C(C=C4)Cl	InChI=1S/C18H19ClN4/c1-22-8-10-23(11-9-22)18-14-4-2-3-5-15(14)20-16-7-6-13(19)12-17(16)21-18/h2-7,12,21H,8-11H2,1H3	ZUXABONWMNSFBN-UHFFFAOYSA-N	5786-21-0	3.5155	0.528712	1.49041	TRC-Canada	98	C587500
Cocaine	COC	Parent		C17H21NO4	303.147	CN1C2CCC1C(C(C2)OC(=O)C3=CC=CC=C3)C(=O)OC	InChI=1S/C17H21NO4/c1-18-12-8-9-13(18)15(17(20)21-2)14(10-12)22-16(19)11-6-4-3-5-7-11/h3-7,12-15H,8-10H2,1-2H3/t12-,13+,14-,15+/m0/s1	ZPUCINDJVBIVPJ-LJISPDSOSA-N	50-36-2	2.28211	0.343359	1.29093	Lipomed AG	100	COC-156-HC-1LM	156.1Bo.9L9
Cocaine-N-oxide	COC-N-ox	Phase I	Cocaine	C17H21N1O5	319.142	C[N+]1(C2CCC1C(C(C2)OC(=O)C3=CC=CC=C3)C(=O)OC)[O-]	InChI=1S/C17H21NO5/c1-18(21)12-8-9-13(18)15(17(20)22-2)14(10-12)23-16(19)11-6-4-3-5-7-11/h3-7,12-15H,8-10H2,1-2H3/t12-,13+,14-,15+,18?/m0/s1	CQWXYUZZXCRUDE-ZDSHMUBLSA-N	72182-46-8	1.15773	1.1577	1.15773	Sigma-Aldrich	98.6	C-119-1ML	FE031912-02
Codeine	COD	Parent		C18H21NO3	299.152	CN1CCC23C4C1CC5=C2C(=C(C=C5)OC)OC3C(C=C4)O	InChI=1S/C18H21NO3/c1-19-8-7-18-11-4-5-13(20)17(18)22-16-14(21-2)6-3-10(15(16)18)9-12(11)19/h3-6,11-13,17,20H,7-9H2,1-2H3/t11-,12+,13-,17-,18-/m0/s1	OROGSEYTTFOCAN-DNJOTXNNSA-N	76-57-3	1.34295	-0.544803	0.398914	Lipomed AG	99.86	C-69-FB-10	69.1B0.1
Cortisone	CORT	Phase I	Hydrocortisone	C21H28O5	360.194	CC12CCC(=O)C=C1CCC3C2C(=O)CC4(C3CCC4(C(=O)CO)O)C	InChI=1S/C21H28O5/c1-19-7-5-13(23)9-12(19)3-4-14-15-6-8-21(26,17(25)11-22)20(15,2)10-16(24)18(14)19/h9,14-15,18,22,26H,3-8,10-11H2,1-2H3/t14-,15-,18+,19-,20-,21-/m0/s1	MFYSYFVPBJMHGN-ZPOLXVRWSA-N	53-06-5	1.66068	1.66068	1.66067	Sigma-Aldrich	98	C2755	BCBZ8329
Cotinine	COT	Phase I	Nicotine	C10H12N2O	176.095	CN1C(CCC1=O)C2=CN=CC=C2	InChI=1S/C10H12N2O/c1-12-9(4-5-10(12)13)8-3-2-6-11-7-8/h2-3,6-7,9H,4-5H2,1H3/t9-/m0/s1	UIKROCXWUNQSPJ-VIFPVBQESA-N	486-56-6	0.210635	0.208242	0.210395	Sigma-Aldrich	99	C5923-250MG	092M4002V
Crotamiton		Parent		C13H17NO	203.131	CCN(C1=CC=CC=C1C)C(=O)C=CC	InChI=1S/C13H17NO/c1-4-8-13(15)14(5-2)12-10-7-6-9-11(12)3/h4,6-10H,5H2,1-3H3/b8-4+	DNTGGZPQPQTDQF-XBXARRHUSA-N	483-63-6	3.08818	3.08818	3.08818	European Pharmacopoeia Reference Standard (EDQM)	1	C2970000	3
Crotethamide		Parent		C12H22N2O2	226.168	CCC(C(=O)N(C)C)N(CC)C(=O)C=CC	InChI=1S/C12H22N2O2/c1-6-9-11(15)14(8-3)10(7-2)12(16)13(4)5/h6,9-10H,7-8H2,1-5H3/b9-6+	LSAMUAYPDHUBQD-RMKNXTFCSA-N	6168-76-9	1.12648	1.12641	1.12647	TRC-Canada	95	C818500	12-BHW-130-1
Cyclophosphamide		Parent		C7H15N2O2PCl2	260.025	C1CNP(=O)(OC1)N(CCCl)CCCl	InChI=1S/C7H15Cl2N2O2P/c8-2-5-11(6-3-9)14(12)10-4-1-7-13-14/h1-7H2,(H,10,12)	CMSMOCZEIVJLDB-UHFFFAOYSA-N	50-18-0	0.0965477	0.0965476	0.0965464	TRC-Canada	98	C988580	13-ANR-72-1
Darunavir		Parent		C27H37N3O7S	547.235	CC(C)CN(CC(C(CC1=CC=CC=C1)NC(=O)OC2COC3C2CCO3)O)S(=O)(=O)C4=CC=C(C=C4)N	InChI=1S/C27H37N3O7S/c1-18(2)15-30(38(33,34)21-10-8-20(28)9-11-21)16-24(31)23(14-19-6-4-3-5-7-19)29-27(32)37-25-17-36-26-22(25)12-13-35-26/h3-11,18,22-26,31H,12-17,28H2,1-2H3,(H,29,32)/t22-,23-,24+,25-,26+/m0/s1	CJBJHOAVZSMMDJ-HEXNFIEUSA-N	206361-99-1	2.81682	2.81681	2.81682	Sigma-Aldrich	99.7	SML0937-10MG	0000018083
Deferasirox		Parent		C21H15N3O4	373.106	C1=CC=C(C(=C1)C2=NN(C(=N2)C3=CC=CC=C3O)C4=CC=C(C=C4)C(=O)O)O	InChI=1S/C21H15N3O4/c25-17-7-3-1-5-15(17)19-22-20(16-6-2-4-8-18(16)26)24(23-19)14-11-9-13(10-12-14)21(27)28/h1-12,25-26H,(H,27,28)	BOFQWVMAQOTZIW-UHFFFAOYSA-N	201530-41-8	4.74462	2.27024	1.38131	TRC-Canada	98
Dehydroamlodipine	Dehydro-AML	Phase I	Amlodipine	C20H23N2O5Cl1	406.13	CCOC(=O)C1=C(C(=C(N=C1COCCN)C)C(=O)OC)C2=CC=CC=C2Cl	InChI=1S/C20H23ClN2O5/c1-4-28-20(25)18-15(11-27-10-9-22)23-12(2)16(19(24)26-3)17(18)13-7-5-6-8-14(13)21/h5-8H,4,9-11,22H2,1-3H3	APZSGEHAFPIYQZ-UHFFFAOYSA-N	113994-41-5	2.66224	0.437406	1.35304	TRC-Canada	99.59	TCR-D229215	18-KHI-131-1
Deprenyl	DEP	Parent		C13H17N	187.136	CC(CC1=CC=CC=C1)N(C)CC#C	InChI=1S/C13H17N/c1-4-10-14(3)12(2)11-13-8-6-5-7-9-13/h1,5-9,12H,10-11H2,2-3H3/t12-/m1/s1	MEZLKOACVSPNER-GFCCVEGCSA-N	14611-51-9	2.84796	1.14902	2.07208	Sigma-Aldrich	100	M003-250MG	022M4704V
Deprenyl N-oxide	DEP-N-ox	Related	Deprenyl	C13H17NO	203.131	CC(CC1=CC=CC=C1)[N+](C)(CC#C)[O-]	InChI=1S/C13H17NO/c1-4-10-14(3,15)12(2)11-13-8-6-5-7-9-13/h1,5-9,12H,10-11H2,2-3H3/t12-,14?/m1/s1	IVFPCTFUZXEDKP-PUODRLBUSA-N	366462-61-5	1.72359	1.72358	1.72359	TRC-Canada	96.08	TRC-D288645-10MG	5-LIU-67-1
Des(isopropoxyethyl)bisoprolol	DesIsopropoxyEt-BPL	Phase I	Bisoprolol, Metoprolol	C13H21NO3	239.152	CC(C)NCC(COC1=CC=C(C=C1)CO)O	InChI=1S/C13H21NO3/c1-10(2)14-7-12(16)9-17-13-5-3-11(8-15)4-6-13/h3-6,10,12,14-16H,7-9H2,1-2H3	XWWMQUXRXOEXDS-UHFFFAOYSA-N	62572-93-4	0.826869	-1.39837	-0.458039	TRC-Canada	98	D290125	5-LIU-31-1
Desacetylbisacodyl	Desac-BIS	Phase I	Bisacodyl	C18H15N1O2	277.11	C1=CC=NC(=C1)C(C2=CC=C(C=C2)O)C3=CC=C(C=C3)O	InChI=1S/C18H15NO2/c20-15-8-4-13(5-9-15)18(17-3-1-2-12-19-17)14-6-10-16(21)11-7-14/h1-12,18,20-21H	LJROKJGQSPMTKB-UHFFFAOYSA-N	603-41-8	3.79094	3.78762	3.76321	Cayman Chemical	100	20928	0615185-8
Desacetyldiltiazem	Desac-DILT	Phase I	Diltiazem	C20H24N2O3S	372.151	CN(C)CCN1C2=CC=CC=C2S[C@H]([C@H](C1=O)O)C3=CC=C(C=C3)OC	InChI=1S/C20H24N2O3S/c1-21(2)12-13-22-16-6-4-5-7-17(16)26-19(18(23)20(22)24)14-8-10-15(25-3)11-9-14/h4-11,18-19,23H,12-13H2,1-3H3/t18-,19+/m1/s1	NZHUXMZTSSZXSB-MOPGFXCFSA-N	42399-40-6	2.28613	1.08479	1.88884	TRC-Canada	99.42	D288685	1-RIM-125-6
Desisopropylatenolol	DesIsopr-ATE	Phase I	Atenolol	C11H16N2O3	224.116	C1=CC(=CC=C1CC(=O)N)OCC(CN)O	InChI=1S/C11H16N2O3/c12-6-9(14)7-16-10-3-1-8(2-4-10)5-11(13)15/h1-4,9,14H,5-7,12H2,(H2,13,15)	UWMXVJVTKRSOPW-UHFFFAOYSA-N	81346-71-6	-0.780939	-2.98407	-2.06616	TRC-Canada	99.31	A611656	1-GAT-103-3
Desloratadine	DRT	Parent		C19H19N2Cl1	310.124	C1CC2=C(C=CC(=C2)Cl)C(=C3CCNCC3)C4=C1C=CC=N4	InChI=1S/C19H19ClN2/c20-16-5-6-17-15(12-16)4-3-14-2-1-9-22-19(14)18(17)13-7-10-21-11-8-13/h1-2,5-6,9,12,21H,3-4,7-8,10-11H2	JAUOIFJMECXRGI-UHFFFAOYSA-N	100643-71-8	3.96854	1.08643	1.86837	TRC-Canada	98	D290250	20-GHZ-17-1
Desmethoxyiopromid	DesMeOH-IOP	Related	Iopromide	C17H22N3O7I3	760.859	CC(=O)NC1=C(C(=C(C(=C1I)C(=O)N(C)CC(CO)O)I)C(=O)NCC(CO)O)I	InChI=1S/C17H22I3N3O7/c1-7(26)22-15-13(19)10(16(29)21-3-8(27)5-24)12(18)11(14(15)20)17(30)23(2)4-9(28)6-25/h8-9,24-25,27-28H,3-6H2,1-2H3,(H,21,29)(H,22,26)	USZSPRUWTHXRRB-UHFFFAOYSA-N	76350-28-2	-0.270776	-0.270781	-0.270833
Desmethylketoprofen methyl ester	DesMe-KTF-Me-ester	Related	Ketoprofen	C16H14O3	254.094	COC(=O)CC1=CC(=CC=C1)C(=O)C2=CC=CC=C2	InChI=1S/C16H14O3/c1-19-15(17)11-12-6-5-9-14(10-12)16(18)13-7-3-2-4-8-13/h2-10H,11H2,1H3	QTXILVCSTXQKLF-UHFFFAOYSA-N	24021-44-1	3.21624	3.21624	3.21624	TRC-Canada	98	D291850	4-RUS-17-1
Desosaminylazithromycin	Desosaminyl-AZT	Phase I	Azithromycin	C30H58N2O9	590.414	CCC1C(C(C(N(CC(CC(C(C(C(C(C(=O)O1)C)O)C)OC2C(C(CC(O2)C)N(C)C)O)(C)O)C)C)C)O)(C)O	InChI=1S/C30H58N2O9/c1-12-22-30(8,38)25(35)20(6)32(11)15-16(2)14-29(7,37)26(18(4)23(33)19(5)27(36)40-22)41-28-24(34)21(31(9)10)13-17(3)39-28/h16-26,28,33-35,37-38H,12-15H2,1-11H3/t16-,17-,18+,19-,20-,21+,22-,23+,24-,25-,26-,28+,29-,30-/m1/s1	PXDYILJJHOVNLO-NZMWSZMZSA-N	117693-41-1	1.11685	-4.15196	-2.8166	TRC Canada	98	TRC-D288850	6-NSR-22-2
Desvalerylvalsartan	Desvaleryl-VLT	Related	Valsartan	C19H21N5O2	351.17	CC(C)C(C(=O)O)NCC1=CC=C(C=C1)C2=CC=CC=C2C3=NNN=N3	InChI=1S/C19H21N5O2/c1-12(2)17(19(25)26)20-11-13-7-9-14(10-8-13)15-5-3-4-6-16(15)18-21-23-24-22-18/h3-10,12,17,20H,11H2,1-2H3,(H,25,26)(H,21,22,23,24)/t17-/m0/s1	NSXSCTCKWRSTHJ-KRWDZBQOSA-N	676129-92-3	1.3994	1.36197	0.8067	Cayman Chemical		35634	0644158-4
Dexamethason 21-acetate	DEXA-21-ac	Phase II	Dexamethasone	C24H31O6F	434.21	CC1CC2C3CCC4=CC(=O)C=CC4(C3(C(CC2(C1(C(=O)COC(=O)C)O)C)O)F)C	InChI=1S/C24H31FO6/c1-13-9-18-17-6-5-15-10-16(27)7-8-21(15,3)23(17,25)19(28)11-22(18,4)24(13,30)20(29)12-31-14(2)26/h7-8,10,13,17-19,28,30H,5-6,9,11-12H2,1-4H3/t13-,17+,18+,19+,21+,22+,23+,24+/m1/s1	AKUJBENLRBOFTD-RPRRAYFGSA-N	1177-87-3	2.1227	2.12269	2.12268	Sigma-Aldrich	99	D1881	SLBF2731V
Dexamethasone	DEXA	Parent		C22H29O5F	392.2	CC1CC2C3CCC4=CC(=O)C=CC4(C3(C(CC2(C1(C(=O)CO)O)C)O)F)C	InChI=1S/C22H29FO5/c1-12-8-16-15-5-4-13-9-14(25)6-7-19(13,2)21(15,23)17(26)10-20(16,3)22(12,28)18(27)11-24/h6-7,9,12,15-17,24,26,28H,4-5,8,10-11H2,1-3H3/t12-,15+,16+,17+,19+,20+,21+,22+/m1/s1	UREBDLICKHMUKA-CXSFZGCWSA-N	50-02-2	1.68157	1.68157	1.68155	Sigma-Aldrich	99	D1756-25MG	BCBS8104V
Dextromethorphan	DXM	Parent		C18H25NO	271.194	CN1CCC23CCCCC2C1CC4=C3C=C(C=C4)OC	InChI=1S/C18H25NO/c1-19-10-9-18-8-4-3-5-15(18)17(19)11-13-6-7-14(20-2)12-16(13)18/h6-7,12,15,17H,3-5,8-11H2,1-2H3/t15-,17+,18+/m1/s1	MKXZASYAUGDDCJ-NJAFHUGGSA-N	125-71-3	3.49377	0.733662	1.65083	Lipomed AG	99.57	DEX-873-FB-1LM	873.1B1.1
Dextrorphan	DXT	Phase I	Dextromethorphan	C17H23NO	257.178	CN1CCC23CCCCC2C1CC4=C3C=C(C=C4)O	InChI=1S/C17H23NO/c1-18-9-8-17-7-3-2-4-14(17)16(18)10-12-5-6-13(19)11-15(12)17/h5-6,11,14,16,19H,2-4,7-10H2,1H3/t14-,16+,17+/m1/s1	JAQUASYNZVUNQP-PVAVHDDUSA-N	125-73-5	2.72473	0.596006	1.50754	Lipomed AG	98.6	DEX-1873-FB-1LM	1873.1B1.2L1
Diatrizoate	DTZ	Parent		C11H9N2O4I3	613.77	CC(=O)NC1=C(C(=C(C(=C1I)C(=O)O)I)NC(=O)C)I	InChI=1S/C11H9I3N2O4/c1-3(17)15-9-6(12)5(11(19)20)7(13)10(8(9)14)16-4(2)18/h1-2H3,(H,15,17)(H,16,18)(H,19,20)	YVPYQUNUQOZFHG-UHFFFAOYSA-N	117-96-4	2.89308	-0.615295	-0.634288	Dr. Ehrenstorfer	92.4	C 12207000	80213
Diazepam		Parent		C16H13N2OCl	284.072	CN1C(=O)CN=C(C2=C1C=CC(=C2)Cl)C3=CC=CC=C3	InChI=1S/C16H13ClN2O/c1-19-14-8-7-12(17)9-13(14)16(18-10-15(19)20)11-5-3-2-4-6-11/h2-9H,10H2,1H3	AAOVKJBEBIDNHE-UHFFFAOYSA-N	439-14-5	3.07609	3.07605	3.07608
Dibucaine/Cinchocaine		Parent		C20H29N3O2	343.226	CCCCOC1=NC2=CC=CC=C2C(=C1)C(=O)NCCN(CC)CC	InChI=1S/C20H29N3O2/c1-4-7-14-25-19-15-17(16-10-8-9-11-18(16)22-19)20(24)21-12-13-23(5-2)6-3/h8-11,15H,4-7,12-14H2,1-3H3,(H,21,24)	PUFQVTATUTYEAL-UHFFFAOYSA-N	85-79-0	3.69816	1.66481	2.61779	TRC-Canada	98	D426500	2-MIC-173-1
Diclofenac	DIC	Parent		C14H11NO2Cl2	295.017	C1=CC=C(C(=C1)CC(=O)O)NC2=C(C=CC=C2Cl)Cl	InChI=1S/C14H11Cl2NO2/c15-10-5-3-6-11(16)14(10)17-12-7-2-1-4-9(12)8-13(18)19/h1-7,17H,8H2,(H,18,19)	DCOPUUMXTXDBNB-UHFFFAOYSA-N	15307-86-5	4.25901	1.37627	0.857825	Sigma-Aldrich	99.9	93484	BCCG2967
Diclofenac carboxylic acid	DIC-COOH	Related	Diclofenac	C13H9N1O2Cl2	281.001	C1=CC=C(C(=C1)C(=O)O)NC2=C(C=CC=C2Cl)Cl	InChI=1S/C13H9Cl2NO2/c14-9-5-3-6-10(15)12(9)16-11-7-2-1-4-8(11)13(17)18/h1-7,16H,(H,17,18)	FAFKIFYBYASEDL-UHFFFAOYSA-N	13625-57-5	5.57884	2.6807	2.17265	TRC-Canada	97	TRC-D435670	15-AZC-135-1
Diclofenac methyl ester	DIC-Me-ester	Related	Diclofenac	C15H13N1O2Cl2	309.032	COC(=O)CC1=CC=CC=C1NC2=C(C=CC=C2Cl)Cl	InChI=1S/C15H13Cl2NO2/c1-20-14(19)9-10-5-2-3-8-13(10)18-15-11(16)6-4-7-12(15)17/h2-8,18H,9H2,1H3	VETACGBDFVVKGZ-UHFFFAOYSA-N	15307-78-5	4.4049	4.4049	4.4049	TRC-Canada	98	D436500	7-RFS-73-1
Diclofenac taurine	DIC-taurine	Related	Diclofenac	C16H16N2O4S1Cl2	402.021	O=C(NCCS(=O)(O[Na])=O)CC1=C(NC2=C(Cl)C=CC=C2Cl)C=CC=C1	InChI=1S/C16H16Cl2N2O4S/c17-12-5-3-6-13(18)16(12)20-14-7-2-1-4-11(14)10-15(21)19-8-9-25(22,23)24/h1-7,20H,8-10H2,(H,19,21)(H,22,23,24)	IAHFYEQMLWDZEE-UHFFFAOYSA-N		3.0943	3.0943	3.0943	in-house synthesized
Didanosine		Parent		C10H12N4O3	236.091	C1CC(OC1CO)N2C=NC3=C2NC=NC3=O	InChI=1S/C10H12N4O3/c15-3-6-1-2-7(17-6)14-5-13-8-9(14)11-4-12-10(8)16/h4-7,15H,1-3H2,(H,11,12,16)/t6-,7+/m0/s1	BXZVVICBKDXVGW-NKWVEPMBSA-N	69655-05-6	-0.351636	-0.882267	-1.43893
Dienogest		Parent		C20H25NO2	311.189	CC12CCC3=C4CCC(=O)C=C4CCC3C1CCC2(CC#N)O	InChI=1S/C20H25NO2/c1-19-8-6-16-15-5-3-14(22)12-13(15)2-4-17(16)18(19)7-9-20(19,23)10-11-21/h12,17-18,23H,2-10H2,1H3/t17-,18+,19+,20-/m1/s1	AZFLJNIPTRTECV-FUMNGEBKSA-N	65928-58-7	2.31285	2.31285	2.31285	TRC-Canada	98	D441870	4-YFD-20-1
Dihydrobupropion	Dihydro-BUP	Phase I	Bupropion	C13H20NOCl	241.123	CC(C(C1=CC(=CC=C1)Cl)O)NC(C)(C)C	InChI=1S/C13H20ClNO/c1-9(15-13(2,3)4)12(16)10-6-5-7-11(14)8-10/h5-9,12,15-16H,1-4H3/t9-,12-/m0/s1	NDPTTXIBLSWNSF-CABZTGNLSA-N	292055-72-2	2.97584	0.373362	1.26571	TRC-Canada	99.95	D448650	4-TKA-11-3
Dihydrocarbamazepine	Dihydro-CBZ	Related	Carbamazepine	C15H14N2O1	238.111	C1CC2=CC=CC=C2N(C3=CC=CC=C31)C(=O)N	InChI=1S/C15H14N2O/c16-15(18)17-13-7-3-1-5-11(13)9-10-12-6-2-4-8-14(12)17/h1-8H,9-10H2,(H2,16,18)	PHNLCHMJDSSPDQ-UHFFFAOYSA-N	3564-73-6	2.96255	2.96255	2.96255	Sigma-Aldrich	99	195421-100MG	15921LD
Dihydrocodeine	Dihydro-COD	Parent		C18H23NO3	301.168	CN1CCC23C4C1CC5=C2C(=C(C=C5)OC)OC3C(CC4)O	InChI=1S/C18H23NO3/c1-19-8-7-18-11-4-5-13(20)17(18)22-16-14(21-2)6-3-10(15(16)18)9-12(11)19/h3,6,11-13,17,20H,4-5,7-9H2,1-2H3/t11-,12+,13-,17-,18-/m0/s1	RBOXVHNMENFORY-DNJOTXNNSA-N	125-28-0	1.54897	-0.471686	0.480687	Lipomed AG	99.24	C-102-HC-1LM	102.1B2.1L6
Diltiazem	DILT	Parent		C22H26N2O4S1	414.161	CC(=O)OC1C(SC2=CC=CC=C2N(C1=O)CCN(C)C)C3=CC=C(C=C3)OC	InChI=1S/C22H26N2O4S/c1-15(25)28-20-21(16-9-11-17(27-4)12-10-16)29-19-8-6-5-7-18(19)24(22(20)26)14-13-23(2)3/h5-12,20-21H,13-14H2,1-4H3/t20-,21+/m1/s1	HSUGRBWQSSZJOP-RTWAWAEBSA-N	42399-41-7	2.72725	1.52593	2.32999	Sigma-Aldrich	99	D2521-1G	041M1714V
Dioxypyramidon	AMDOPH	Phase I + II	Metamizole sodium	C13H17N3O3	263.127	CC(=O)N(C)N(C1=CC=CC=C1)C(=O)C(=O)N(C)C	InChI=1S/C13H17N3O3/c1-10(17)15(4)16(11-8-6-5-7-9-11)13(19)12(18)14(2)3/h5-9H,1-4H3	IRTZMJWVZQYURE-UHFFFAOYSA-N	519-65-3	0.0855765	0.0855746	0.0855764	LGC	99.9	LGCFOR1049.01	58319
Diphenhydramine	DPH	Parent		C17H21NO	255.162	CN(C)CCOC(C1=CC=CC=C1)C2=CC=CC=C2	InChI=1S/C17H21NO/c1-18(2)13-14-19-17(15-9-5-3-6-10-15)16-11-7-4-8-12-16/h3-12,17H,13-14H2,1-2H3	ZZVUWRFHKOJYTH-UHFFFAOYSA-N	58-73-1	3.65191	1.78893	2.73052	Sigma-Aldrich	100	D3630-5G	MKBQ9569V
Diphenhydramine-N-glucuronide	DPH-N-gluc	Phase II	Diphenhydramine	C23H29N1O7	431.194	C[N+](C)(CCOC(C1=CC=CC=C1)C2=CC=CC=C2)C3C(C(C(C(O3)C(=O)[O-])O)O)O	InChI=1S/C23H29NO7/c1-24(2,22-19(27)17(25)18(26)21(31-22)23(28)29)13-14-30-20(15-9-5-3-6-10-15)16-11-7-4-8-12-16/h3-12,17-22,25-27H,13-14H2,1-2H3/t17-,18-,19+,21-,22+/m0/s1	OAIGZXXQYIJBLR-WJJPVSRMSA-N	137908-78-2	-2.60412	-1.83367	-1.83376	TRC-Canada	94	TRC-D486910	2-MIK-178-1
Disopyramide		Parent		C21H29N3O	339.231	CC(C)N(CCC(C1=CC=CC=C1)(C2=CC=CC=N2)C(=O)N)C(C)C	InChI=1S/C21H29N3O/c1-16(2)24(17(3)4)15-13-21(20(22)25,18-10-6-5-7-11-18)19-12-8-9-14-23-19/h5-12,14,16-17H,13,15H2,1-4H3,(H2,22,25)	UVTNFZQICZKOEM-UHFFFAOYSA-N	3737-09-5	3.46844	0.311024	1.08229	TRC-Canada	98	D493450	19-ANR-154-1
Dolutegravir		Parent		C20H19N3O5F2	419.129	CC1CCOC2N1C(=O)C3=C(C(=O)C(=CN3C2)C(=O)NCC4=C(C=C(C=C4)F)F)O	InChI=1S/C20H19F2N3O5/c1-10-4-5-30-15-9-24-8-13(17(26)18(27)16(24)20(29)25(10)15)19(28)23-7-11-2-3-12(21)6-14(11)22/h2-3,6,8,10,15,27H,4-5,7,9H2,1H3,(H,23,28)/t10-,15+/m1/s1	RHWKPHLQXYSBKR-BMIGLBTASA-N	1051375-16-6	1.10425	0.626492	-0.216658	TRC-Canada	98	D528800	1-WES-69-1
Doxazosine		Parent		C23H25N5O5	451.186	COC1=C(C=C2C(=C1)C(=NC(=N2)N3CCN(CC3)C(=O)C4COC5=CC=CC=C5O4)N)OC	InChI=1S/C23H25N5O5/c1-30-18-11-14-15(12-19(18)31-2)25-23(26-21(14)24)28-9-7-27(8-10-28)22(29)20-13-32-16-5-3-4-6-17(16)33-20/h3-6,11-12,20H,7-10,13H2,1-2H3,(H2,24,25,26)	RUZYUOTYCVRMRZ-UHFFFAOYSA-N	74191-85-8	2.13576	1.11385	1.81945	TRC-Canada	100	D537500	11-ANR-126-1
Doxylamine		Parent		C17H22N2O	270.173	CC(C1=CC=CC=C1)(C2=CC=CC=N2)OCCN(C)C	InChI=1S/C17H22N2O/c1-17(20-14-13-19(2)3,15-9-5-4-6-10-15)16-11-7-8-12-18-16/h4-12H,13-14H2,1-3H3	HCFDWZZGGLSKEP-UHFFFAOYSA-N	469-21-6	2.96194	1.09954	2.04114	TRC-Canada	98	D562000	1-SCC-183-1
Dropropizine		Parent		C13H20N2O2	236.152	C1CN(CCN1CC(CO)O)C2=CC=CC=C2	InChI=1S/C13H20N2O2/c16-11-13(17)10-14-6-8-15(9-7-14)12-4-2-1-3-5-12/h1-5,13,16-17H,6-11H2	PTVWPYVOOKLBCG-UHFFFAOYSA-N	17692-31-8	0.607972	-0.678457	0.154118	Sigma-Aldrich	99	D4285-5G	018F0335V
Duloxetine		Parent		C18H19NOS	297.119	CNCCC(C1=CC=CS1)OC2=CC=CC3=CC=CC=C32	InChI=1S/C18H19NOS/c1-19-12-11-17(18-10-5-13-21-18)20-16-9-4-7-14-6-2-3-8-15(14)16/h2-10,13,17,19H,11-12H2,1H3/t17-/m0/s1	ZEUITGRIYCTCEM-KRWDZBQOSA-N	116539-59-4	4.19773	1.94025	2.879	Lipomed AG	99.91	DLX-1476-HC-1LM	1476.1B0.1L3
Ecgonine		Phase I	Cocaine	C9H15NO3	185.105	CN1C2CCC1C(C(C2)O)C(=O)O	InChI=1S/C9H15NO3/c1-10-5-2-3-6(10)8(9(12)13)7(11)4-5/h5-8,11H,2-4H2,1H3,(H,12,13)/t5-,6+,7-,8+/m0/s1	PHMBVCPLDPDESM-FKSUSPILSA-N	481-37-8	-3.09003	-3.09024	-3.1018	Lipomed AG	99.64	COC-206-HC-1LM	206.1B11.2L3
Efavirenz		Parent		C14H9NO2ClF3	315.027	C1CC1C#CC2(C3=C(C=CC(=C3)Cl)NC(=O)O2)C(F)(F)F	InChI=1S/C14H9ClF3NO2/c15-9-3-4-11-10(7-9)13(14(16,17)18,21-12(20)19-11)6-5-8-1-2-8/h3-4,7-8H,1-2H2,(H,19,20)/t13-/m0/s1	XPOQHMRABVBWPR-ZDUSSCGKSA-N	154598-52-4	4.45653	4.45653	4.45651	TRC-Canada	98	E425000	5-ABY-15-1
Emtricitabine	EMT	Parent		C8H10N3O3SF	247.043	C1C(OC(S1)CO)N2C=C(C(=NC2=O)N)F	InChI=1S/C8H10FN3O3S/c9-4-1-12(8(14)11-7(4)10)5-3-16-6(2-13)15-5/h1,5-6,13H,2-3H2,(H2,10,11,14)/t5-,6+/m0/s1	XQSPYNMVSIKCOC-NTSWFWBYSA-N	143491-57-0	-0.895665	-0.895665	-0.895665	TRC-Canada	98	E525000	8-SSR-128-1
Ephedrine	EPH	Parent	Methylephedrin	C10H15NO	165.115	CC(C(C1=CC=CC=C1)O)NC	InChI=1S/C10H15NO/c1-8(11-2)10(12)9-6-4-3-5-7-9/h3-8,10-12H,1-2H3/t8-,10-/m0/s1	KWGRBVOPPLSCSI-WPRPVWTQSA-N	299-42-3	1.31783	-1.13246	-0.211947	Lipomed AG	99.65	EPH-888-HC-1LM	888.1B0.1
Epinephrine		Parent		C9H13NO3	183.09	CNCC(C1=CC(=C(C=C1)O)O)O	InChI=1S/C9H13NO3/c1-10-5-9(13)6-2-3-7(11)8(12)4-6/h2-4,9-13H,5H2,1H3/t9-/m0/s1	UCTWMZQNUQWSLP-VIFPVBQESA-N	51-43-4	-0.429529	-1.9934	-1.08423	Dr. Ehrenstorfer	99.5	CA13177900	20321
Eprosartan	EPR	Parent		C23H24N2O4S	424.146	CCCCC1=NC=C(N1CC2=CC=C(C=C2)C(=O)O)C=C(CC3=CC=CS3)C(=O)O	InChI=1S/C23H24N2O4S/c1-2-3-6-21-24-14-19(12-18(23(28)29)13-20-5-4-11-30-20)25(21)15-16-7-9-17(10-8-16)22(26)27/h4-5,7-12,14H,2-3,6,13,15H2,1H3,(H,26,27)(H,28,29)/b18-12+	OROAFUQRIXKEMV-LDADJPATSA-N	133040-01-4	3.86921	0.939985	-0.639516		95	AX8127397	0127397-130108001
Eriodictyol	EDL	Phase I	Hesperidin	C15H12O6	288.063	C1C(OC2=CC(=CC(=C2C1=O)O)O)C3=CC(=C(C=C3)O)O	InChI=1S/C15H12O6/c16-8-4-11(19)15-12(20)6-13(21-14(15)5-8)7-1-2-9(17)10(18)3-7/h1-5,13,16-19H,6H2/t13-/m0/s1	SBHXYTNGIZCORC-ZDUSSCGKSA-N	552-58-9	2.53154	2.47384	2.12974	TRC-Canada	97.82	TRC-E600088	6-ALN-114-0
Erythromycin	ERY	Parent		C37H67N1O13	733.461	CCC1C(C(C(C(=O)C(CC(C(C(C(C(C(=O)O1)C)OC2CC(C(C(O2)C)O)(C)OC)C)OC3C(C(CC(O3)C)N(C)C)O)(C)O)C)C)O)(C)O	InChI=1S/C37H67NO13/c1-14-25-37(10,45)30(41)20(4)27(39)18(2)16-35(8,44)32(51-34-28(40)24(38(11)12)15-19(3)47-34)21(5)29(22(6)33(43)49-25)50-26-17-36(9,46-13)31(42)23(7)48-26/h18-26,28-32,34,40-42,44-45H,14-17H2,1-13H3/t18-,19-,20+,21+,22-,23+,24+,25-,26+,28-,29+,30-,31+,32-,34+,35-,36-,37-/m1/s1	ULGZDMOVFRHVEP-RWJQBGPGSA-N	114-07-8	2.59639	0.602183	1.55308	Sigma-Aldrich	89.4	PHR1039-1G	LRAA8967
Ethambutol		Parent		C10H24N2O2	204.184	CCC(CO)NCCNC(CC)CO	InChI=1S/C10H24N2O2/c1-3-9(7-13)11-5-6-12-10(4-2)8-14/h9-14H,3-8H2,1-2H3	AEUTYOVWOVBAKS-UHFFFAOYSA-N	74-55-5	-0.0592911	-2.69518	-1.63324	Sigma-Aldrich	99	E4630-25G	088K1519
Etodolac		Parent		C17H21NO3	287.152	CCC1=CC=CC2=C1NC3=C2CCOC3(CC)CC(=O)O	InChI=1S/C17H21NO3/c1-3-11-6-5-7-12-13-8-9-21-17(4-2,10-14(19)20)16(13)18-15(11)12/h5-7,18H,3-4,8-10H2,1-2H3,(H,19,20)	NNYBQONXHNTVIJ-UHFFFAOYSA-N	41340-25-4	3.44353	1.19157	0.361711	Sigma-Aldrich	98	E0516-10MG	13120510-013M4023V
Exemestane		Parent		C20H24O2	296.178	CC12CCC3C(C1CCC2=O)CC(=C)C4=CC(=O)C=CC34C	InChI=1S/C20H24O2/c1-12-10-14-15-4-5-18(22)20(15,3)9-7-16(14)19(2)8-6-13(21)11-17(12)19/h6,8,11,14-16H,1,4-5,7,9-10H2,2-3H3/t14-,15-,16-,19+,20-/m0/s1	BFYIZQONLCFLEV-DAELLWKTSA-N	107868-30-4	3.86615	3.86615	3.86615	TRC-Canada		TRC-2003266	E957000
Ezetimibe		Parent		C24H21NO3F2	409.149	C1=CC(=CC=C1C2C(C(=O)N2C3=CC=C(C=C3)F)CCC(C4=CC=C(C=C4)F)O)O	InChI=1S/C24H21F2NO3/c25-17-5-1-15(2-6-17)22(29)14-13-21-23(16-3-11-20(28)12-4-16)27(24(21)30)19-9-7-18(26)8-10-19/h1-12,21-23,28-29H,13-14H2/t21-,22+,23-/m1/s1	OLNTVTPDXPETLC-XPWALMASSA-N	163222-33-1	4.55913	4.55771	4.5452	Sigma-Aldrich	99.9	SML1629-25MG-PW	0000116007
Fenofibrate	FEN	Parent		C20H21O4Cl	360.113	CC(C)OC(=O)C(C)(C)OC1=CC=C(C=C1)C(=O)C2=CC=C(C=C2)Cl	InChI=1S/C20H21ClO4/c1-13(2)24-19(23)20(3,4)25-17-11-7-15(8-12-17)18(22)14-5-9-16(21)10-6-14/h5-13H,1-4H3	YMTINGFKWWXKFG-UHFFFAOYSA-N	49562-28-9	5.27776	5.27776	5.27776	Sigma-Aldrich	99.6	55443-100MG	BCBS7222V
Fenofibric acid	FEN-COOH	Phase I	Fenofibrate	C17H15O4Cl	318.066	CC(C)(C(=O)O)OC1=CC=C(C=C1)C(=O)C2=CC=C(C=C2)Cl	InChI=1S/C17H15ClO4/c1-17(2,16(20)21)22-14-9-5-12(6-10-14)15(19)11-3-7-13(18)8-4-11/h3-10H,1-2H3,(H,20,21)	MQOBSOSZFYZQOK-UHFFFAOYSA-N	42017-89-0	4.35849	0.984146	0.847276	Sigma-Aldrich	99.9	90568-10MG	BCCC0735
Fentanyl		Parent		C22H28N2O	336.22	CCC(=O)N(C1CCN(CC1)CCC2=CC=CC=C2)C3=CC=CC=C3	InChI=1S/C22H28N2O/c1-2-22(25)24(20-11-7-4-8-12-20)21-14-17-23(18-15-21)16-13-19-9-5-3-6-10-19/h3-12,21H,2,13-18H2,1H3	PJMPHNIQZUBGLI-UHFFFAOYSA-N	437-38-7	3.8155	2.33733	3.22095	Lipomed AG	99.83	FEN-622-FB-1LM	622.2B27.1L1
Fexofenadine	FEX	Parent		C32H39NO4	501.288	CC(C)(C1=CC=C(C=C1)C(CCCN2CCC(CC2)C(C3=CC=CC=C3)(C4=CC=CC=C4)O)O)C(=O)O	InChI=1S/C32H39NO4/c1-31(2,30(35)36)25-17-15-24(16-18-25)29(34)14-9-21-33-22-19-28(20-23-33)32(37,26-10-5-3-6-11-26)27-12-7-4-8-13-27/h3-8,10-13,15-18,28-29,34,37H,9,14,19-23H2,1-2H3,(H,35,36)	RWTNPBWLLIMQHL-UHFFFAOYSA-N	83799-24-0	2.93897	2.93897	2.91985	TRC-Canada	97	F322470	4-MAK-182-6
Fexofenadine N-oxide	FEX-N-ox	Related	Fexofenadine	C32H39NO5	517.657	CC(C)(C1=CC=C(C=C1)C(CCC[N+]2(CCC(CC2)C(C3=CC=CC=C3)(C4=CC=CC=C4)O)[O-])O)C(=O)O	InChI=1S/C32H39NO5/c1-31(2,30(35)36)25-17-15-24(16-18-25)29(34)14-9-21-33(38)22-19-28(20-23-33)32(37,26-10-5-3-6-11-26)27-12-7-4-8-13-27/h3-8,10-13,15-18,28-29,34,37H,9,14,19-23H2,1-2H3,(H,35,36)	NZZCEGUGWNGQJN-UHFFFAOYSA-N	1422515-52-3	4.34729	1.96905	1.2716	LGC	99	MM507.10	59704
Flecainide		Parent		C17H20N2O3F6	414.138	C1CCNC(C1)CNC(=O)C2=C(C=CC(=C2)OCC(F)(F)F)OCC(F)(F)F	InChI=1S/C17H20F6N2O3/c18-16(19,20)9-27-12-4-5-14(28-10-17(21,22)23)13(7-12)15(26)25-8-11-3-1-2-6-24-11/h4-5,7,11,24H,1-3,6,8-10H2,(H,25,26)	DJBNUMBKLMJRSA-UHFFFAOYSA-N	54143-55-4	3.18814	0.662781	1.57128	TRC-Canada	98	F390000	1-WHH-46-1
Flucloxacillin		Parent		C19H17N3O5SClF	453.056	CC1=C(C(=NO1)C2=C(C=CC=C2Cl)F)C(=O)NC3C4N(C3=O)C(C(S4)(C)C)C(=O)O	InChI=1S/C19H17ClFN3O5S/c1-7-10(12(23-29-7)11-8(20)5-4-6-9(11)21)15(25)22-13-16(26)24-14(18(27)28)19(2,3)30-17(13)24/h4-6,13-14,17H,1-3H3,(H,22,25)(H,27,28)/t13-,14+,17-/m1/s1	UIOFUWFRIANQPC-JKIFEVAISA-N	5250-39-5	1.85801	-1.0098	-1.07689	TRC-Canada	98	F419200	3-ARP-62-1
Fluconazole		Parent		C13H12N6OF2	306.104	C1=CC(=C(C=C1F)F)C(CN2C=NC=N2)(CN3C=NC=N3)O	InChI=1S/C13H12F2N6O/c14-10-1-2-11(12(15)3-10)13(22,4-20-8-16-6-18-20)5-21-9-17-7-19-21/h1-3,6-9,22H,4-5H2	RFHAOTPXVQNOHP-UHFFFAOYSA-N	86386-73-4	0.560958	0.560949	0.560948	TRC-Canada	99.61	F421000	22-SSR-67-1
Fludrocortisone acetate		Parent		C23H31O6F1	422.21	CC(=O)OCC(=O)C1(CCC2C1(CC(C3(C2CCC4=CC(=O)CCC43C)F)O)C)O	InChI=1S/C23H31FO6/c1-13(25)30-12-19(28)22(29)9-7-16-17-5-4-14-10-15(26)6-8-20(14,2)23(17,24)18(27)11-21(16,22)3/h10,16-18,27,29H,4-9,11-12H2,1-3H3/t16-,17-,18-,20-,21-,22-,23-/m0/s1	SYWHXTATXSMDSB-GSLJADNHSA-N	514-36-3	1.7599	1.7599	1.75989	TRC-Canada	100	F428101	7-RTU-89-1
Flufenamic acid		Parent		C14H10N1O2F3	281.066	C1=CC=C(C(=C1)C(=O)O)NC2=CC=CC(=C2)C(F)(F)F	InChI=1S/C14H10F3NO2/c15-14(16,17)9-4-3-5-10(8-9)18-12-7-2-1-6-11(12)13(19)20/h1-8,18H,(H,19,20)	LPEPZBJOKDYZAD-UHFFFAOYSA-N	530-78-9	5.2486	2.42218	1.86695	Fluka		F9005	BCBG7901V
Flunitrazepam		Parent		C16H12N3O3F	313.086	CN1C(=O)CN=C(C2=C1C=CC(=C2)[N+](=O)[O-])C3=CC=CC=C3F	InChI=1S/C16H12FN3O3/c1-19-14-7-6-10(20(22)23)8-12(14)16(18-9-15(19)21)11-4-2-3-5-13(11)17/h2-8H,9H2,1H3	PPTYJKAXVCCBDU-UHFFFAOYSA-N	1622-62-4	2.55473	2.55473	2.55472	Lipomed AG	99.95	FLU-72-1LM	72.1B0.3L4
Fluoxetine	FXT	Parent		C17H18NOF3	309.134	CNCCC(C1=CC=CC=C1)OC2=CC=C(C=C2)C(F)(F)F	InChI=1S/C17H18F3NO/c1-21-12-11-16(13-5-3-2-4-6-13)22-15-9-7-14(8-10-15)17(18,19)20/h2-10,16,21H,11-12H2,1H3	RTHCYVBBDHJXIQ-UHFFFAOYSA-N	54910-89-3	4.17322	1.82714	2.75949	Sigma-Aldrich	99	F-918-1ML	FN06101505
Fluoxetine formamide	FXT-form	Related	Fluoxetine	C18H18NO2F3	337.129	CN(CCC(C1=CC=CC=C1)OC2=CC=C(C=C2)C(F)(F)F)C=O	InChI=1S/C18H18F3NO2/c1-22(13-23)12-11-17(14-5-3-2-4-6-14)24-16-9-7-15(8-10-16)18(19,20)21/h2-10,13,17H,11-12H2,1H3	UBNTUJKGUJSBFQ-UHFFFAOYSA-N	199188-97-1	3.73446	3.73446	3.73446	in-house synthesized
Flurazepam		Parent		C21H23N3OClF	387.151	CCN(CC)CCN1C(=O)CN=C(C2=C1C=CC(=C2)Cl)C3=CC=CC=C3F	InChI=1S/C21H23ClFN3O/c1-3-25(4-2)11-12-26-19-10-9-15(22)13-17(19)21(24-14-20(26)27)16-7-5-6-8-18(16)23/h5-10,13H,3-4,11-12,14H2,1-2H3	SAADBVWGJQAEFS-UHFFFAOYSA-N	17617-23-1	3.95105	2.23928	3.16409	Lipomed AG	99.5	FLR-144-FB-1LM	144.1B0.1L7
Fluvastatin		Parent		C24H26NO4F	411.185	CC(C)N1C2=CC=CC=C2C(=C1C=CC(CC(CC(=O)O)O)O)C3=CC=C(C=C3)F	InChI=1S/C24H26FNO4/c1-15(2)26-21-6-4-3-5-20(21)24(16-7-9-17(25)10-8-16)22(26)12-11-18(27)13-19(28)14-23(29)30/h3-12,15,18-19,27-28H,13-14H2,1-2H3,(H,29,30)/b12-11+/t18-,19-/m1/s1	FJLGEFLZQAZZCD-MCBHFWOFSA-N	93957-54-1	3.82595	1.40038	0.633728	TRC-Canada	97	F601250	7-ABY-122-1
Fluvoxamine		Parent		C15H21N2O2F3	318.156	COCCCCC(=NOCCN)C1=CC=C(C=C1)C(F)(F)F	InChI=1S/C15H21F3N2O2/c1-21-10-3-2-4-14(20-22-11-9-19)12-5-7-13(8-6-12)15(16,17)18/h5-8H,2-4,9-11,19H2,1H3/b20-14+	CJOFXWAVKWHTFT-XSFVSMFZSA-N	54739-18-3	2.79532	1.04757	1.96548	TRC-Canada	97	F603501	1-JMO-132-1
Fosinopril		Parent		C30H46NO7P	563.301	CCC(=O)OC(C(C)C)OP(=O)(CCCCC1=CC=CC=C1)CC(=O)N2CC(CC2C(=O)O)C3CCCCC3	InChI=1S/C30H46NO7P/c1-4-28(33)37-30(22(2)3)38-39(36,18-12-11-15-23-13-7-5-8-14-23)21-27(32)31-20-25(19-26(31)29(34)35)24-16-9-6-10-17-24/h5,7-8,13-14,22,24-26,30H,4,6,9-12,15-21H2,1-3H3,(H,34,35)/t25-,26+,30?,39?/m1/s1	BIDNLKIUORFRQP-FKDWWROVSA-N	98048-97-6	5.1474	2.30594	1.06073	Dr. Ehrenstorfer	99.5	C13942000	31011
Furosemide		Parent		C12H11ClN2O5S	330.008	C1=COC(=C1)CNC2=CC(=C(C=C2C(=O)O)S(=O)(=O)N)Cl	InChI=1S/C12H11ClN2O5S/c13-9-5-10(15-6-7-2-1-3-20-7)8(12(16)17)4-11(9)21(14,18)19/h1-5,15H,6H2,(H,16,17)(H2,14,18,19)	ZZUFCTLCJUWOSV-UHFFFAOYSA-N	54-31-9	1.7484	-1.46458	-1.73855	TRC-Canada	98	5-ECGW-138-1	5-ECGW-138-1
Gabapentin	GBP	Parent		C9H17NO2	171.126	C1CCC(CC1)(CC(=O)O)CN	InChI=1S/C9H17NO2/c10-7-9(6-8(11)12)4-2-1-3-5-9/h1-7,10H2,(H,11,12)	UGJMXCAKCUNAIE-UHFFFAOYSA-N	60142-96-3	-1.27303	-1.27303	-1.27612	Sigma-Aldrich	100	G-007-1ML	FN08031501
Gabapentin related compound E	GBP-rel-E	Related	Gabapentin	C9H14O4	186.089	C1CCC(CC1)(CC(=O)O)C(=O)O	InChI=1S/C9H14O4/c10-7(11)6-9(8(12)13)4-2-1-3-5-9/h1-6H2,(H,10,11)(H,12,13)	SDAXMMUAZRUWNL-UHFFFAOYSA-N	67950-95-2	1.5705	-2.34243	-3.94068	TRC-Canada
Gabapentin-lactam	GBP-lactam	Related	Gabapentin	C9H15N1O1	153.115	C1CCC2(CC1)CC(=O)NC2	InChI=1S/C9H15NO/c11-8-6-9(7-10-8)4-2-1-3-5-9/h1-7H2,(H,10,11)	JAWPQJDOQPSNIQ-UHFFFAOYSA-N	64744-50-9	1.03334	1.03334	1.03334	Dr. Ehrenstorfer	99.8	DRE-C13991550	1360625
Gemcitabine	GEM	Parent		C9H11N3O4F2	263.072	C1=CN(C(=O)N=C1N)C2C(C(C(O2)CO)O)(F)F	InChI=1S/C9H11F2N3O4/c10-9(11)6(16)4(3-15)18-7(9)14-2-1-5(12)13-8(14)17/h1-2,4,6-7,15-16H,3H2,(H2,12,13,17)/t4-,6-,7-/m1/s1	SDUQYLNIPVEERB-QPPQHZFASA-N	95058-81-4	-1.46654	-1.4666	-1.46668	TRC-Canada	98	G305000	13-ABY-21-1
Gemfibrozil		Parent		C15H22O3	250.157	CC1=CC(=C(C=C1)C)OCCCC(C)(C)C(=O)O	InChI=1S/C15H22O3/c1-11-6-7-12(2)13(10-11)18-9-5-8-15(3,4)14(16)17/h6-7,10H,5,8-9H2,1-4H3,(H,16,17)	HEMJJKBWTPKOJG-UHFFFAOYSA-N	25812-30-0	4.38964	1.85187	1.13506	Sigma-Aldrich	99	G-9518
Genistein		Parent		C15H10O5	270.053	C1=CC(=CC=C1C2=COC3=CC(=CC(=C3C2=O)O)O)O	InChI=1S/C15H10O5/c16-9-3-1-8(2-4-9)11-7-20-13-6-10(17)5-12(18)14(13)15(11)19/h1-7,16-18H	TZBJGXHYKVUXJN-UHFFFAOYSA-N	446-72-0	3.07687	2.47549	1.4206	TRC-Canada	97	G350000	4-YFD-140-1
Haloperidol		Parent		C21H23NO2ClF	375.14	C1CN(CCC1(C2=CC=C(C=C2)Cl)O)CCCC(=O)C3=CC=C(C=C3)F	InChI=1S/C21H23ClFNO2/c22-18-7-5-17(6-8-18)21(26)11-14-24(15-12-21)13-1-2-20(25)16-3-9-19(23)10-4-16/h3-10,26H,1-2,11-15H2	LNEPOXFFQSENCJ-UHFFFAOYSA-N	52-86-8	3.66111	2.49477	3.28599	Sigma-Aldrich	100	H-030	FN06041201
Hesperitin	HESP	Phase I	Hesperidin	C16H14O6	302.079	COC1=C(C=C(C=C1)C2CC(=O)C3=C(C=C(C=C3O2)O)O)O	InChI=1S/C16H14O6/c1-21-13-3-2-8(4-10(13)18)14-7-12(20)16-11(19)5-9(17)6-15(16)22-14/h2-6,14,17-19H,7H2,1H3/t14-/m0/s1	AIONOLUJZLIMTK-AWEZNQCLSA-N	520-33-2	2.67744	2.62168	2.29443	Dr. Ehrenstorfer	99	DRE-C14139000	1154675
Hydrochlorothiazide	HCTZ	Parent		C18H26ClN3O	296.964	C1NC2=CC(=C(C=C2S(=O)(=O)N1)S(=O)(=O)N)Cl	InChI=1S/C7H8ClN3O4S2/c8-4-1-5-7(2-6(4)16(9,12)13)17(14,15)11-3-10-5/h1-2,10-11H,3H2,(H2,9,12,13)	JZUFKLXOESDKRF-UHFFFAOYSA-N	118-42-3	-0.575618	-0.57666	-0.585954	Sigma-Aldrich	100	H4759-5G	BCBL6365V
Hydrocodone		Parent		C18H21NO3	299.152	CN1CCC23C4C1CC5=C2C(=C(C=C5)OC)OC3C(=O)CC4	InChI=1S/C18H21NO3/c1-19-8-7-18-11-4-5-13(20)17(18)22-16-14(21-2)6-3-10(15(16)18)9-12(11)19/h3,6,11-12,17H,4-5,7-9H2,1-2H3/t11-,12+,17-,18-/m0/s1	LLPOLZWFYMWNKH-CMKMFDCUSA-N	125-29-1	1.9603	0.0988534	1.04031	Lipomed AG	99.95	C-405-FB-1LM	405.2B3.1L2
Hydrocortisone	HCORT	Parent		C21H30O5	362.209	CC12CCC(=O)C=C1CCC3C2C(CC4(C3CCC4(C(=O)CO)O)C)O	InChI=1S/C21H30O5/c1-19-7-5-13(23)9-12(19)3-4-14-15-6-8-21(26,17(25)11-22)20(15,2)10-16(24)18(14)19/h9,14-16,18,22,24,26H,3-8,10-11H2,1-2H3/t14-,15-,16-,18+,19-,20-,21-/m0/s1	JYGXADMDTFJGBT-VWUMJDOOSA-N	50-23-7	1.27517	1.27517	1.27516	Sigma-Aldrich	99	H4001-1G	SLBD0859V
Hydromorphone		Parent		C17H19NO3	285.136	CN1CCC23C4C1CC5=C2C(=C(C=C5)O)OC3C(=O)CC4	InChI=1S/C17H19NO3/c1-18-7-6-17-10-3-5-13(20)16(17)21-15-12(19)4-2-9(14(15)17)8-11(10)18/h2,4,10-11,16,19H,3,5-8H2,1H3/t10-,11+,16-,17-/m0/s1	WVLOADHCBXTIJK-YNHQPCIGSA-N	466-99-9	1.26071	-0.042306	0.846593	Sigma-Aldrich	99.7	H-004	FE08151303
Hydroxybupropion	OH-BUP	Phase I	Bupropion	C13H18NO2Cl	255.103	CC(C(=O)C1=CC(=CC=C1)Cl)NC(C)(C)CO	InChI=1S/C13H18ClNO2/c1-9(15-13(2,3)8-16)12(17)10-5-4-6-11(14)7-10/h4-7,9,15-16H,8H2,1-3H3	AKOAEVOSDHIVFX-UHFFFAOYSA-N	92264-81-8	2.2192	1.48359	2.05932	Lipomed AG	99.68	HBP-1895-FB-1LA	1895.1B1.1L1
Hydroxychloroquine	HCHQ	Parent		C18H26N3O1Cl1	335.176	CCN(CCCC(C)NC1=C2C=CC(=CC2=NC=C1)Cl)CCO	InChI=1S/C18H26ClN3O/c1-3-22(11-12-23)10-4-5-14(2)21-17-8-9-20-18-13-15(19)6-7-16(17)18/h6-9,13-14,23H,3-5,10-12H2,1-2H3,(H,20,21)	XXSMGPRMXLTPCZ-UHFFFAOYSA-N	118-42-3	2.88697	-0.257328	1.05068	TRC-Canada	99.29	H916900	2-JMO-32-1
Hydroxylevetiracetam		Phase I	Levetiracetam	C8H14N2O3	186.1	CCC(C(=O)N)N1C(CCC1=O)O	InChI=1S/C8H14N2O3/c1-2-5(8(9)13)10-6(11)3-4-7(10)12/h5-6,11H,2-4H2,1H3,(H2,9,13)	TZEPAZLOURDLKF-UHFFFAOYSA-N		-1.18653	-1.18657	-1.18654
Hydroxytorasemide	OH-TSM	Phase I	Torasemide	C16H20N4O4S1	364.121	CC(C)NC(=O)NS(=O)(=O)C1=C(C=CN=C1)NC2=CC=CC(=C2)CO	InChI=1S/C16H20N4O4S/c1-11(2)18-16(22)20-25(23,24)15-9-17-7-6-14(15)19-13-5-3-4-12(8-13)10-21/h3-9,11,21H,10H2,1-2H3,(H,17,19)(H2,18,20,22)	WCYVLAMJCQZUCR-UHFFFAOYSA-N	99300-68-2	0.582272	-0.056898	-0.2302	TRC-Canada	98.25	TRC-H969980	10-THT-71-2
Ibuprofen	IBU	Parent		C13H18O2	206.131	CC(C)CC1=CC=C(C=C1)C(C)C(=O)O	InChI=1S/C13H18O2/c1-9(2)8-11-4-6-12(7-5-11)10(3)13(14)15/h4-7,9-10H,8H2,1-3H3,(H,14,15)	HEFNNWSXXWATRW-UHFFFAOYSA-N	15687-27-1	3.84356	1.7101	0.846105	TRC-Canada	98	I140000	10-XJZ-87-1
Ifosfamide		Parent		C7H15N2O2PCl2	260.025	C1CN(P(=O)(OC1)NCCCl)CCCl	InChI=1S/C7H15Cl2N2O2P/c8-2-4-10-14(12)11(6-3-9)5-1-7-13-14/h1-7H2,(H,10,12)	HOMGKSMUEGBAAB-UHFFFAOYSA-N	3778-73-2	0.0965477	0.0965477	0.0965476	Sigma-Aldrich	99.4	53358-100MG	BCBS3977V
Iminostilbene	IMS	Phase I	Carbamazepine	C14H11N	193.089	C1=CC=C2C(=C1)C=CC3=CC=CC=C3N2	InChI=1S/C14H11N/c1-3-7-13-11(5-1)9-10-12-6-2-4-8-14(12)15-13/h1-10,15H	LCGTWRLJTMHIQZ-UHFFFAOYSA-N	256-96-2	3.77977	3.77976	3.77977	TRC-Canada	98	I445000	2-ZPK-66-1
Indomethacin	IDM	Phase I	Acemetacin	C19H16NO4Cl	357.077	CC1=C(C2=C(N1C(=O)C3=CC=C(C=C3)Cl)C=CC(=C2)OC)CC(=O)O	InChI=1S/C19H16ClNO4/c1-11-15(10-18(22)23)16-9-14(25-2)7-8-17(16)21(11)19(24)12-3-5-13(20)6-4-12/h3-9H,10H2,1-2H3,(H,22,23)	CGIGDMFJXJATDK-UHFFFAOYSA-N	53-86-1	3.52967	0.9562	0.25677	TRC-Canada	98	I641000	6-YM-107-1
Iobitridol		Parent		C20H28N3O9I3	834.896	CN(CC(CO)O)C(=O)C1=C(C(=C(C(=C1I)NC(=O)C(CO)CO)I)C(=O)N(C)CC(CO)O)I	InChI=1S/C20H28I3N3O9/c1-25(3-10(31)7-29)19(34)12-14(21)13(20(35)26(2)4-11(32)8-30)16(23)17(15(12)22)24-18(33)9(5-27)6-28/h9-11,27-32H,3-8H2,1-2H3,(H,24,33)	YLPBXIKWXNRACS-UHFFFAOYSA-N	136949-58-1	-1.36512	-1.36513	-1.36522
Iodixanol		Parent		C35H44N6O15I6	1549.71	CC(=O)N(CC(CN(C1=C(C(=C(C(=C1I)C(=O)NCC(CO)O)I)C(=O)NCC(CO)O)I)C(=O)C)O)C2=C(C(=C(C(=C2I)C(=O)NCC(CO)O)I)C(=O)NCC(CO)O)I	InChI=1S/C35H44I6N6O15/c1-13(52)46(30-26(38)20(32(59)42-3-15(54)9-48)24(36)21(27(30)39)33(60)43-4-16(55)10-49)7-19(58)8-47(14(2)53)31-28(40)22(34(61)44-5-17(56)11-50)25(37)23(29(31)41)35(62)45-6-18(57)12-51/h15-19,48-51,54-58H,3-12H2,1-2H3,(H,42,59)(H,43,60)(H,44,61)(H,45,62)	NBQNWMBBSKPBAY-UHFFFAOYSA-N	92339-11-2	-2.06263	-2.06264	-2.06268	Dr. Ehrenstorfer	98	C 14330000	80418
Iopromide	IOP	Parent		C18H24N3O8I3	790.87	CN(CC(CO)O)C(=O)C1=C(C(=C(C(=C1I)C(=O)NCC(CO)O)I)NC(=O)COC)I	InChI=1S/C18H24I3N3O8/c1-24(4-9(28)6-26)18(31)12-13(19)11(17(30)22-3-8(27)5-25)14(20)16(15(12)21)23-10(29)7-32-2/h8-9,25-28H,3-7H2,1-2H3,(H,22,30)(H,23,29)	DGAIEPBNLOQYER-UHFFFAOYSA-N	73334-07-3	-0.444897	-0.444928	-0.445206	Dr. Ehrenstorfer	98.5	C 14348600	80411
Irbesartan	IRB	Parent		C25H28N6O	428.232	CCCCC1=NC2(CCCC2)C(=O)N1CC3=CC=C(C=C3)C4=CC=CC=C4C5=NNN=N5	InChI=1S/C25H28N6O/c1-2-3-10-22-26-25(15-6-7-16-25)24(32)31(22)17-18-11-13-19(14-12-18)20-8-4-5-9-21(20)23-27-29-30-28-23/h4-5,8-9,11-14H,2-3,6-7,10,15-17H2,1H3,(H,27,28,29,30)	YOSHYTLCDANDAN-UHFFFAOYSA-N	138402-11-6	5.37584	4.46039	4.03862	TCI Europe	98	I0859	UIGAD-JM
Irbesartan metabolite M1		Phase I	Irbesartan	C25H28N6O3	460.222	CC(CCC1=NC2(CCC(C2)O)C(=O)N1CC3=CC=C(C=C3)C4=CC=CC=C4C5=NNN=N5)O	InChI=1S/C25H28N6O3/c1-16(32)6-11-22-26-25(13-12-19(33)14-25)24(34)31(22)15-17-7-9-18(10-8-17)20-4-2-3-5-21(20)23-27-29-30-28-23/h2-5,7-10,16,19,32-33H,6,11-15H2,1H3,(H,27,28,29,30)	LIDZWACDVHJFLD-UHFFFAOYSA-N	208988-50-5	2.68028	1.64542	1.22364
Irbesartan metabolite M3		Phase I	Irbesartan	C25H26N6O3	458.207	C1CCC2(C1)C(=O)N(C(=N2)CCCC(=O)O)CC3=CC=C(C=C3)C4=CC=CC=C4C5=NNN=N5	InChI=1S/C25H26N6O3/c32-22(33)9-5-8-21-26-25(14-3-4-15-25)24(34)31(21)16-17-10-12-18(13-11-17)19-6-1-2-7-20(19)23-27-29-30-28-23/h1-2,6-7,10-13H,3-5,8-9,14-16H2,(H,32,33)(H,27,28,29,30)	SQPSUXCOWHFKKF-UHFFFAOYSA-N	208923-63-1	3.72281	0.552531	-0.568466
Irbesartan metabolite M4		Phase I	Irbesartan	C25H28N6O2	444.227	CC(CCC1=NC2(CCCC2)C(=O)N1CC3=CC=C(C=C3)C4=CC=CC=C4C5=NNN=N5)O	InChI=1S/C25H28N6O2/c1-17(32)8-13-22-26-25(14-4-5-15-25)24(33)31(22)16-18-9-11-19(12-10-18)20-6-2-3-7-21(20)23-27-29-30-28-23/h2-3,6-7,9-12,17,32H,4-5,8,13-16H2,1H3,(H,27,28,29,30)	YASLDPAAWWZGIP-UHFFFAOYSA-N	208923-64-2	3.96912	3.04407	2.6223
Irbesartan metabolite M5		Phase I	Irbesartan	C25H28N6O2	444.227	CCCCC1=NC2(CCC(C2)O)C(=O)N1CC3=CC=C(C=C3)C4=CC=CC=C4C5=NNN=N5	InChI=1S/C25H28N6O2/c1-2-3-8-22-26-25(14-13-19(32)15-25)24(33)31(22)16-17-9-11-18(12-10-17)20-6-4-5-7-21(20)23-27-29-30-28-23/h4-7,9-12,19,32H,2-3,8,13-16H2,1H3,(H,27,28,29,30)	SGLAKMDXJPVHBY-UHFFFAOYSA-N	208988-52-7	3.99252	3.06174	2.63996
Irbesartan metabolite M6		Phase I	Irbesartan	C25H26N6O2	442.212	CC(=O)CCC1=NC2(CCCC2)C(=O)N1CC3=CC=C(C=C3)C4=CC=CC=C4C5=NNN=N5	InChI=1S/C25H26N6O2/c1-17(32)8-13-22-26-25(14-4-5-15-25)24(33)31(22)16-18-9-11-19(12-10-18)20-6-2-3-7-21(20)23-27-29-30-28-23/h2-3,6-7,9-12H,4-5,8,13-16H2,1H3,(H,27,28,29,30)	MIGTZGLTQNODIS-UHFFFAOYSA-N	208923-65-3	4.12132	3.19065	2.76887
Irbesartan metabolite SR49498		Phase I	Irbesartan	C25H30N6O2	446.243	CCCCC(=O)NC1(CCCC1)C(=O)NCC2=CC=C(C=C2)C3=CC=CC=C3C4=NNN=N4	InChI=1S/C25H30N6O2/c1-2-3-10-22(32)27-25(15-6-7-16-25)24(33)26-17-18-11-13-19(14-12-18)20-8-4-5-9-21(20)23-28-30-31-29-23/h4-5,8-9,11-14H,2-3,6-7,10,15-17H2,1H3,(H,26,33)(H,27,32)(H,28,29,30,31)	PAKGYCNZUGIDHV-UHFFFAOYSA-N	748812-53-5	4.38576	3.35093	2.92912
Isoniazid		Parent		C6H7N3O	137.059	C1=CN=CC=C1C(=O)NN	InChI=1S/C6H7N3O/c7-9-6(10)5-1-3-8-4-2-5/h1-4H,7H2,(H,9,10)	QRXWMOHMRWLFEY-UHFFFAOYSA-N	54-85-3	-0.690262	-0.690347	-0.690271	Fluka	99	I3377-5G	MKBQ8553V
Ketamine	KMN	Parent		C13H16NOCl	237.092	CNC1(CCCCC1=O)C2=CC=CC=C2Cl	InChI=1S/C13H16ClNO/c1-15-13(9-5-4-8-12(13)16)10-6-2-3-7-11(10)14/h2-3,6-7,15H,4-5,8-9H2,1H3	YQEZLKZALYSWHR-UHFFFAOYSA-N	6740-88-1	3.3473	2.87522	3.2693	Lipomed AG	99.95	KET-663-HC-1LM	663.1B0.3L3
Ketoconazole		Parent		C26H28N4O4Cl2	530.149	CC(=O)N1CCN(CC1)C2=CC=C(C=C2)OCC3COC(O3)(CN4C=CN=C4)C5=C(C=C(C=C5)Cl)Cl	InChI=1S/C26H28Cl2N4O4/c1-19(33)31-10-12-32(13-11-31)21-3-5-22(6-4-21)34-15-23-16-35-26(36-23,17-30-9-8-29-18-30)24-7-2-20(27)14-25(24)28/h2-9,14,18,23H,10-13,15-17H2,1H3/t23-,26-/m0/s1	XMAYWYJOQHXEEK-OZXSUGGESA-N	65277-42-1	4.1916	4.11804	4.18319	Sigma-Aldrich	99	K1003	SLBG3774V
Ketoprofen	KTF	Parent		C16H14O3	254.094	CC(C1=CC=CC(=C1)C(=O)C2=CC=CC=C2)C(=O)O	InChI=1S/C16H14O3/c1-11(16(18)19)13-8-5-9-14(10-13)15(17)12-6-3-2-4-7-12/h2-11H,1H3,(H,18,19)	DKYWVDODHFEZIM-UHFFFAOYSA-N	22071-15-4	3.61333	0.723048	0.209671	Sigma-Aldrich	98.7	K1751-1G	BCBR2538V
Lamivudine		Parent		C8H11N3O3S	229.052	C1[C@H](O[C@H](S1)CO)N2C=CC(=NC2=O)N	InChI=1S/C8H11N3O3S/c9-5-1-2-11(8(13)10-5)6-4-15-7(3-12)14-6/h1-2,6-7,12H,3-4H2,(H2,9,10,13)/t6-,7+/m0/s1	JTEGQNOMFQHVDC-NKWVEPMBSA-N	134678-17-4	-1.09511	-1.09532	-1.09513	Sigma-Aldrich	99.7	PHR1265-1G	LRAC5118
Lamotrigine	LAM	Parent		C9H7N5Cl2	255.008	C1=CC(=C(C(=C1)Cl)Cl)C2=C(N=C(N=N2)N)N	InChI=1S/C9H7Cl2N5/c10-5-3-1-2-4(6(5)11)7-8(12)14-9(13)16-15-7/h1-3H,(H4,12,13,14,16)	PYZRQGJRPPTADH-UHFFFAOYSA-N	84057-84-1	1.92652	1.92651	1.92652	TRC-Canada	98	L173250	17-SSR-178-1
Lamotrigine-N2-glucuronide	LAM-N2-gluc	Phase II	Lamotrigine	C15H15N5O6Cl2	431.04	C1=CC(=C(C(=C1)Cl)Cl)C2=C(N=C([N+](=N2)[C@H]3[C@@H]([C@H]([C@@H]([C@H](O3)C(=O)O)O)O)O)N)N	InChI=1S/C15H15Cl2N5O6/c16-5-3-1-2-4(6(5)17)7-12(20-15(18)22-21-7)19-13-10(25)8(23)9(24)11(28-13)14(26)27/h1-3,8-11,13,23-25H,(H,26,27)(H3,18,19,20,22)/t8-,9-,10+,11-,13+/m0/s1	RARLFTPVZSDFBL-XPORZQOISA-N	136565-77-0	-0.3964	-3.24124	-3.38902
Lamotrigine-N2-methyl	N-Me-LAM	Phase II	Lamotrigine	C10H10Cl2N5+	270.031	C[N+]1=NC(=C(N=C1N)N)C2=C(C(=CC=C2)Cl)Cl	InChI=1S/C10H9Cl2N5/c1-17-10(14)15-9(13)8(16-17)5-3-2-4-6(11)7(5)12/h2-4H,1H3,(H3,13,14,15)/p+1	ODYWNHAUROHCSD-UHFFFAOYSA-O	1152091-68-3	-0.918088	-0.918088	-0.918089
Lamotrigine-N2-oxide	N2-Ox-LAM	Phase I	Lamotrigine	C9H7N5O1Cl2	271.003	C1=CC(=C(C(=C1)Cl)Cl)C2=NN(C(=N)N=C2N)O	InChI=1S/C9H7Cl2N5O/c10-5-3-1-2-4(6(5)11)7-8(12)14-9(13)16(17)15-7/h1-3,17H,(H3,12,13,14)	YGGNPWUXPLVPLK-UHFFFAOYSA-N	136565-76-9	1.7613	1.75185	1.76034
Lansoprazole		Parent		C16H14N3O2SF3	369.076	CC1=C(C=CN=C1CS(=O)C2=NC3=CC=CC=C3N2)OCC(F)(F)F	InChI=1S/C16H14F3N3O2S/c1-10-13(20-7-6-14(10)24-9-16(17,18)19)8-25(23)15-21-11-4-2-3-5-12(11)22-15/h2-7H,8-9H2,1H3,(H,21,22)	MJIHNNLFOKEZEW-UHFFFAOYSA-N	103577-45-3	3.03286	3.03054	3.01606	TRC-Canada	98	L175000
Levamisole		Parent		C11H12N2S	204.072	C1CSC2=NC(CN21)C3=CC=CC=C3	InChI=1S/C11H12N2S/c1-2-4-9(5-3-1)10-8-13-6-7-14-11(13)12-10/h1-5,10H,6-8H2/t10-/m1/s1	HLFSDGLLUJUHTE-SNVBAGLBSA-N	14769-73-4	2.35823	-0.0542481	-0.0282849	TRC-Canada	98	L331100	5-XJZ-146-1
Levetiracetam	LEV	Parent		C8H14N2O2	170.106	CCC(C(=O)N)N1CCCC1=O	InChI=1S/C8H14N2O2/c1-2-6(8(9)12)10-5-3-4-7(10)11/h6H,2-5H2,1H3,(H2,9,12)/t6-/m0/s1	HPHUVLMMVZITSG-LURJTMIESA-N	102767-28-2	-0.593606	-0.593621	-0.593607	Sigma-Aldrich	100	L-020-1ML	FN09081504
Levetiracetam acid	LEV-COOH	Phase I	Levetiracetam	C8H13N1O3	171.09	CCC(C(=O)O)N1CCCC1=O	InChI=1S/C8H13NO3/c1-2-6(8(11)12)9-5-3-4-7(9)10/h6H,2-5H2,1H3,(H,11,12)/t6-/m1/s1	IODGAONBTQRGGG-ZCFIWIBFSA-N	103833-72-3	0.0750316	-2.67613	-3.19005	LGC		MM1372.01	85179
Levofloxacin		Parent		C18H20N3O4F	361.144	CC1COC2=C3N1C=C(C(=O)C3=CC(=C2N4CCN(CC4)C)F)C(=O)O	InChI=1S/C18H20FN3O4/c1-10-9-26-17-14-11(16(23)12(18(24)25)8-22(10)14)7-13(19)15(17)21-5-3-20(2)4-6-21/h7-8,10H,3-6,9H2,1-2H3,(H,24,25)/t10-/m0/s1	GSDSWSVVBLHKDQ-JTQLQIEISA-N	100986-85-4	-0.804519	-0.804519	-0.924784	TRC-Canada	98	L360000
Licarbazepine	LiCBZ	Phase I	Carbamazepine	C15H14N2O2	254.106	C1C(C2=CC=CC=C2N(C3=CC=CC=C31)C(=O)N)O	InChI=1S/C15H14N2O2/c16-15(19)17-12-7-3-1-5-10(12)9-14(18)11-6-2-4-8-13(11)17/h1-8,14,18H,9H2,(H2,16,19)	BMPDWHIDQYTSHX-UHFFFAOYSA-N	29331-92-8	1.73174	1.73174	1.73174	Fluorochem		F319986	PO16989-100002
Lidocaine	LID	Parent		C14H22N2O	234.173	CCN(CC)CC(=O)NC1=C(C=CC=C1C)C	InChI=1S/C14H22N2O/c1-5-16(6-2)10-13(17)15-14-11(3)8-7-9-12(14)4/h7-9H,5-6,10H2,1-4H3,(H,15,17)	NNJVILVZKWQKPM-UHFFFAOYSA-N	137-58-6	2.84291	2.01876	2.64757	Sigma-Aldrich		L-018	FN06291502
Lidocaine-N-desethyl	N-DesEt-LID	Phase I	Lidocaine	C12H18N2O	206.142	CCNCC(=O)NC1=C(C=CC=C1C)C	InChI=1S/C12H18N2O/c1-4-13-8-11(15)14-12-9(2)6-5-7-10(12)3/h5-7,13H,4,8H2,1-3H3,(H,14,15)	WRMRXPASUROZGT-UHFFFAOYSA-N	7728-40-7	2.10306	0.519798	1.42146	LGC	100	LGCFOR0102.05	28628
Lidocaine-N-oxide	LID-N-ox	Phase I	Lidocaine	C14H22N2O2	250.168	CC[N+](CC)(CC(=O)NC1=C(C=CC=C1C)C)[O-]	InChI=1S/C14H22N2O2/c1-5-16(18,6-2)10-13(17)15-14-11(3)8-7-9-12(14)4/h7-9H,5-6,10H2,1-4H3,(H,15,17)	YDVXPJXUHRROBA-UHFFFAOYSA-N	2903-45-9	1.71854	1.71853	1.71851	LGC	98.4	LGCFOR0102.01	9589
Linezolid		Parent		C16H20N3O4F	337.144	CC(=O)NCC1CN(C(=O)O1)C2=CC(=C(C=C2)N3CCOCC3)F	InChI=1S/C16H20FN3O4/c1-11(21)18-9-13-10-20(16(22)24-13)12-2-3-15(14(17)8-12)19-4-6-23-7-5-19/h2-3,8,13H,4-7,9-10H2,1H3,(H,18,21)/t13-/m0/s1	TYZROVQLWOKYKF-ZDUSSCGKSA-N	165800-03-3	0.636664	0.636663	0.636664	TRC-Canada	98	L466500	5-ARP-79-1
Lopinavir		Parent		C37H48N4O5	628.362	CC1=C(C(=CC=C1)C)OCC(=O)NC(CC2=CC=CC=C2)C(CC(CC3=CC=CC=C3)NC(=O)C(C(C)C)N4CCCNC4=O)O	InChI=1S/C37H48N4O5/c1-25(2)34(41-20-12-19-38-37(41)45)36(44)39-30(21-28-15-7-5-8-16-28)23-32(42)31(22-29-17-9-6-10-18-29)40-33(43)24-46-35-26(3)13-11-14-27(35)4/h5-11,13-18,25,30-32,34,42H,12,19-24H2,1-4H3,(H,38,45)(H,39,44)(H,40,43)/t30-,31-,32-,34-/m0/s1	KJHKTHWMRKYKJE-SUGCFTRWSA-N	192725-17-0	4.68764	4.68742	4.68762	TRC-Canada	98	L469480	14-XJZ-78-1
Lorazepam		Parent		C15H10N2O2Cl2	320.012	C1=CC=C(C(=C1)C2=NC(C(=O)NC3=C2C=C(C=C3)Cl)O)Cl	InChI=1S/C15H10Cl2N2O2/c16-8-5-6-12-10(7-8)13(19-15(21)14(20)18-12)9-3-1-2-4-11(9)17/h1-7,15,21H,(H,18,20)	DIWRORZWFLOCLC-UHFFFAOYSA-N	846-49-1	3.52733	3.52722	3.52626	Lipomed AG	99	LOR-142-10
Losartan	LOS	Parent		C22H23N6OCl	422.162	CCCCC1=NC(=C(N1CC2=CC=C(C=C2)C3=CC=CC=C3C4=NNN=N4)CO)Cl	InChI=1S/C22H23ClN6O/c1-2-3-8-20-24-21(23)19(14-30)29(20)13-15-9-11-16(12-10-15)17-6-4-5-7-18(17)22-25-27-28-26-22/h4-7,9-12,30H,2-3,8,13-14H2,1H3,(H,25,26,27,28)	PSIFNNKUMBGKDQ-UHFFFAOYSA-N	114798-26-4	5.00348	4.05027	3.62833	TRC-Canada	98	L470470	27-GHZ-10-1
Losartan carboxylic acid	LOS-COOH	Phase I	Losartan	C22H21N6O2Cl1	436.141	CCCCC1=NC(=C(N1CC2=CC=C(C=C2)C3=CC=CC=C3C4=NNN=N4)C(=O)O)Cl	InChI=1S/C22H21ClN6O2/c1-2-3-8-18-24-20(23)19(22(30)31)29(18)13-14-9-11-15(12-10-14)16-6-4-5-7-17(16)21-25-27-28-26-21/h4-7,9-12H,2-3,8,13H2,1H3,(H,30,31)(H,25,26,27,28)	ZEUXAIYYDDCIRX-UHFFFAOYSA-N	124750-92-1	5.41784	1.74246	0.623902	Combi Blocks	95	HA-4683	G00872
Losartan metabolite M2		Phase I	Losartan	C22H23ClN6O2	438.157	CC(CCC1=NC(=C(N1CC2=CC=C(C=C2)C3=CC=CC=C3C4=NNN=N4)CO)Cl)O	InChI=1S/C22H23ClN6O2/c1-14(31)6-11-20-24-21(23)19(13-30)29(20)12-15-7-9-16(10-8-15)17-4-2-3-5-18(17)22-25-27-28-26-22/h2-5,7-10,14,30-31H,6,11-13H2,1H3,(H,25,26,27,28)	RPKQQYYBEFCTLZ-UHFFFAOYSA-N	141675-57-2	3.66858	2.63395	2.212
Losartan metabolite M5		Phase I	Losartan	C22H23ClN6O2	438.157	CCCC(C1=NC(=C(N1CC2=CC=C(C=C2)C3=CC=CC=C3C4=NNN=N4)CO)Cl)O	InChI=1S/C22H23ClN6O2/c1-2-5-19(31)22-24-20(23)18(13-30)29(22)12-14-8-10-15(11-9-14)16-6-3-4-7-17(16)21-25-27-28-26-21/h3-4,6-11,19,30-31H,2,5,12-13H2,1H3,(H,25,26,27,28)	MGRMJQDIUBITKP-UHFFFAOYSA-N	141675-59-4	4.23095	3.19633	2.77437
Lovastatin		Parent		C24H36O5	404.256	CCC(C)C(=O)OC1CC(C=C2C1C(C(C=C2)C)CCC3CC(CC(=O)O3)O)C	InChI=1S/C24H36O5/c1-5-15(3)24(27)29-21-11-14(2)10-17-7-6-16(4)20(23(17)21)9-8-19-12-18(25)13-22(26)28-19/h6-7,10,14-16,18-21,23,25H,5,8-9,11-13H2,1-4H3/t14-,15-,16-,18+,19+,20-,21-,23-/m0/s1	PCZOHLXUXFIOCF-BXMDZJJMSA-N	75330-75-5	3.90219	3.90219	3.90219	TRC-Canada	98	L472225
Maprotiline		Parent		C20H23N	277.183	CNCCCC12CCC(C3=CC=CC=C31)C4=CC=CC=C24	InChI=1S/C20H23N/c1-21-14-6-12-20-13-11-15(16-7-2-4-9-18(16)20)17-8-3-5-10-19(17)20/h2-5,7-10,15,21H,6,11-14H2,1H3	QSLMDECMDJKHMQ-UHFFFAOYSA-N	10262-69-8	4.3721	1.18146	1.48324	abcr	99	AB349159	1372807
Medazepam		Parent		C16H15N2Cl	270.092	CN1CCN=C(C2=C1C=CC(=C2)Cl)C3=CC=CC=C3	InChI=1S/C16H15ClN2/c1-19-10-9-18-16(12-5-3-2-4-6-12)14-11-13(17)7-8-15(14)19/h2-8,11H,9-10H2,1H3	YLCXGBZIZBEVPZ-UHFFFAOYSA-N	2898-12-6	4.2095	3.95512	4.17622	Lipomed AG	99.9	MED-110-FB-1LA	110.1B0.2L3
Mefenamic acid	MEA	Parent		C15H15NO2	241.11	CC1=C(C(=CC=C1)NC2=CC=CC=C2C(=O)O)C	InChI=1S/C15H15NO2/c1-10-6-5-9-13(11(10)2)16-14-8-4-3-7-12(14)15(17)18/h3-9,16H,1-2H3,(H,17,18)	HYYBABOKPJLUIN-UHFFFAOYSA-N	61-68-7	5.3976	2.57708	2.01808	Sigma-Aldrich	98.5	92574-250MG	BCBS3985V
Memantine		Parent		C12H21N	179.167	CC12CC3CC(C1)(CC(C3)(C2)N)C	InChI=1S/C12H21N/c1-10-3-9-4-11(2,6-10)8-12(13,5-9)7-10/h9H,3-8,13H2,1-2H3	BUGYDGFZZOZRHP-UHFFFAOYSA-N	19982-08-2	2.06604	-0.82534	-0.281628	Sigma-Aldrich	100	M9292-25mg	SLBB7723V
Meperidine/Pethidine		Parent		C15H21NO2	247.157	CCOC(=O)C1(CCN(CC1)C)C2=CC=CC=C2	InChI=1S/C15H21NO2/c1-3-18-14(17)15(9-11-16(2)12-10-15)13-7-5-4-6-8-13/h4-8H,3,9-12H2,1-2H3	XADCESSVHJOZHK-UHFFFAOYSA-N	57-42-1	2.4558	1.28692	2.0791	Lipomed AG	98.5	MEP-699-HC	699.1B0.2L3
Mephedrone		Parent		C11H15NO	177.115	CC1=CC=C(C=C1)C(=O)C(C)NC	InChI=1S/C11H15NO/c1-8-4-6-10(7-5-8)11(13)9(2)12-3/h4-7,9,12H,1-3H3	YELGFTGWJGBAQU-UHFFFAOYSA-N	1189805-46-6	2.12153	1.0411	1.79729	Lipomed AG	98.5	MMc-1252-HC-1LM	1252.1B1.1L1
Mepivacaine		Parent		C15H22N2O	246.173	CC1=C(C(=CC=C1)C)NC(=O)C2CCCCN2C	InChI=1S/C15H22N2O/c1-11-7-6-8-12(2)14(11)16-15(18)13-9-4-5-10-17(13)3/h6-8,13H,4-5,9-10H2,1-3H3,(H,16,18)	INWLQCZOYSRPNW-UHFFFAOYSA-N	96-88-8	3.19162	2.75783	3.12284	TRC-Canada	98	M225060	3-MIC-28-1
Meptazinol		Parent		C15H23NO	233.178	CCC1(CCCCN(C1)C)C2=CC(=CC=C2)O	InChI=1S/C15H23NO/c1-3-15(9-4-5-10-16(2)12-15)13-7-6-8-14(17)11-13/h6-8,11,17H,3-5,9-10,12H2,1-2H3	JLICHNCFTLFZJN-UHFFFAOYSA-N	54340-58-8	3.06814	1.17426	2.12105	TRC-Canada	98	M225080	2-BKG-121-1
Meropenem		Parent		C17H25N3O5S	383.151	CC1C2C(C(=O)N2C(=C1SC3CC(NC3)C(=O)N(C)C)C(=O)O)C(C)O	InChI=1S/C17H25N3O5S/c1-7-12-11(8(2)21)16(23)20(12)13(17(24)25)14(7)26-9-5-10(18-6-9)15(22)19(3)4/h7-12,18,21H,5-6H2,1-4H3,(H,24,25)/t7-,8-,9+,10+,11-,12-/m1/s1	DMJNNHOOLUXYBV-PQTSNVLCSA-N	96036-03-2	-4.35519	-4.3682	-4.48462	Sigma-Aldrich	98	M2574-10MG
Mescaline		Parent		C11H17NO3	211.121	COC1=CC(=CC(=C1OC)OC)CCN	InChI=1S/C11H17NO3/c1-13-9-6-8(4-5-12)7-10(14-2)11(9)15-3/h6-7H,4-5,12H2,1-3H3	RHCSKNNOAZULRK-UHFFFAOYSA-N	54-04-6	0.914662	-1.62162	-0.775679	Lipomed AG	99.59	MES-203-HC-1LE	203.1B3.2L1
Metamizole	MTZ	Parent		C13H17N3O4S1	311.094	CC1=C(C(=O)N(N1C)C2=CC=CC=C2)N(C)CS(=O)(=O)O	InChI=1S/C13H17N3O4S/c1-10-12(14(2)9-21(18,19)20)13(17)16(15(10)3)11-7-5-4-6-8-11/h4-8H,9H2,1-3H3,(H,18,19,20)	LVWZTYCIRDMTEY-UHFFFAOYSA-N	50567-35-6	-0.820354	-2.24882	-2.24882	LGC	99.1	LGCFOR0052.00	712046
Metaxalone		Parent		C12H15NO3	221.105	CC1=CC(=CC(=C1)OCC2CNC(=O)O2)C	InChI=1S/C12H15NO3/c1-8-3-9(2)5-10(4-8)15-7-11-6-13-12(14)16-11/h3-5,11H,6-7H2,1-2H3,(H,13,14)	IMWZZHHPURKASS-UHFFFAOYSA-N	1665-48-1	2.37181	2.37181	2.37181	Sigma-Aldrich	99	SML-0199	101M4755V
Methadone	MTD	Parent		C21H27NO	309.209	CCC(=O)C(CC(C)N(C)C)(C1=CC=CC=C1)C2=CC=CC=C2	InChI=1S/C21H27NO/c1-5-20(23)21(16-17(2)22(3)4,18-12-8-6-9-13-18)19-14-10-7-11-15-19/h6-15,17H,5,16H2,1-4H3	USSIQXCVUWKGNF-UHFFFAOYSA-N	76-99-3	5.00717	2.90423	3.8598	Lipomed AG	99.97	MET-637-HC-1LM	637.1B0.3L1
Methamphetamine	MAMP	Related		C10H15N	149.12	CC(CC1=CC=CC=C1)NC	InChI=1S/C10H15N/c1-9(11-2)8-10-6-4-3-5-7-10/h3-7,9,11H,8H2,1-2H3/t9-/m0/s1	MYWUZJCMWCOHBA-VIFPVBQESA-N	537-46-2	2.23683	-0.688063	0.0628438	Lipomed AG	99.95	AMP-301-HC-1LM	301.1B6.1
Methoxetamine		Parent		C15H21NO2	247.157	CCNC1(CCCCC1=O)C2=CC(=CC=C2)OC	InChI=1S/C15H21NO2/c1-3-16-15(10-5-4-9-14(15)17)12-7-6-8-13(11-12)18-2/h6-8,11,16H,3-5,9-10H2,1-2H3	LPKTWLVEGBNOOX-UHFFFAOYSA-N	1239943-76-0	2.94239	2.26044	2.80203	Lipomed AG	97.92	MXE-1527-HC-1LM	1527.1B2.1L1
Methsuximide/Mesuximide		Parent		C12H13NO2	203.095	CC1(CC(=O)N(C1=O)C)C2=CC=CC=C2	InChI=1S/C12H13NO2/c1-12(9-6-4-3-5-7-9)8-10(14)13(2)11(12)15/h3-7H,8H2,1-2H3	AJXPJJZHWIXJCJ-UHFFFAOYSA-N	77-41-8	1.46301	1.46301	1.46301	TRC-Canada	98	M271900	13-BHW-165-1
Methylecgonine	MEG	Phase I	Cocaine	C10H17N1O3	199.121	CN1C2CCC1C(C(C2)O)C(=O)OC	InChI=1S/C10H17NO3/c1-11-6-3-4-7(11)9(8(12)5-6)10(13)14-2/h6-9,12H,3-5H2,1-2H3/t6-,7+,8-,9+/m0/s1	QIQNNBXHAYSQRY-UYXSQOIJSA-N	7143-09-1	-0.213192	-2.34371	-1.38742	TRC Canada	95	TRC-E325565	27-MVI-191-5
Methylphenidate	MPH	Parent		C14H19NO2	233.142	COC(=O)C(C1CCCCN1)C2=CC=CC=C2	InChI=1S/C14H19NO2/c1-17-14(16)13(11-7-3-2-4-8-11)12-9-5-6-10-15-12/h2-4,7-8,12-13,15H,5-6,9-10H2,1H3	DUGOZIWVEXMGBE-UHFFFAOYSA-N	113-45-1	2.25494	0.192079	1.13512	Lipomed AG	99.95	MPH-1043-HC-1LM	1043.1B0.2L3
Methylprednisolone	MPSL	Parent		C22H30O5	374.209	CC1CC2C3CCC(C3(CC(C2C4(C1=CC(=O)C=C4)C)O)C)(C(=O)CO)O	InChI=1S/C22H30O5/c1-12-8-14-15-5-7-22(27,18(26)11-23)21(15,3)10-17(25)19(14)20(2)6-4-13(24)9-16(12)20/h4,6,9,12,14-15,17,19,23,25,27H,5,7-8,10-11H2,1-3H3/t12-,14-,15-,17-,19+,20-,21-,22-/m0/s1	VHRSUDSXCMQTMA-PJHHCJLFSA-N	83-43-2	1.56001	1.56001	1.56	TRC-Canada	98	M325934	20-XJZ-93-1
Metoclopramide		Parent		C14H22N3O2Cl	299.14	CCN(CC)CCNC(=O)C1=CC(=C(C=C1OC)N)Cl	InChI=1S/C14H22ClN3O2/c1-4-18(5-2)7-6-17-14(19)10-8-11(15)12(16)9-13(10)20-3/h8-9H,4-7,16H2,1-3H3,(H,17,19)	TTWJBBZEZQICBI-UHFFFAOYSA-N	364-62-5	1.39727	-0.636079	0.316893	TRC-Canada	98	M338685	7-GHZ-50-1
Metoprolol	MET	Parent		C15H25NO3	267.183	CC(C)NCC(COC1=CC=C(C=C1)CCOC)O	InChI=1S/C15H25NO3/c1-12(2)16-10-14(17)11-19-15-6-4-13(5-7-15)8-9-18-3/h4-7,12,14,16-17H,8-11H2,1-3H3	IUBSYMUCCVWXPE-UHFFFAOYSA-N	37350-58-6	1.75866	-0.466583	0.473749	abcr	98	AB 349194
Metronidazole		Parent		C6H9N3O3	171.064	CC1=NC=C(N1CCO)[N+](=O)[O-]	InChI=1S/C6H9N3O3/c1-5-7-4-6(9(11)12)8(5)2-3-10/h4,10H,2-3H2,1H3	VAOCPAMSLUNLGC-UHFFFAOYSA-N	443-48-1	-0.45931	-0.459353	-0.459314	Sigma-Aldrich	99.9	16677-50MG	BCBN1424V
Mexiletine		Parent		C11H17NO	179.131	CC1=C(C(=CC=C1)C)OCC(C)N	InChI=1S/C11H17NO/c1-8-5-4-6-9(2)11(8)13-7-10(3)12/h4-6,10H,7,12H2,1-3H3	VLPIATFUUWWMKC-UHFFFAOYSA-N	31828-71-4	2.46201	0.177038	1.08493
Mianserin	MIA	Parent		C18H20N2	264.163	CN1CCN2C(C1)C3=CC=CC=C3CC4=CC=CC=C42	InChI=1S/C18H20N2/c1-19-10-11-20-17-9-5-3-7-15(17)12-14-6-2-4-8-16(14)18(20)13-19/h2-9,18H,10-13H2,1H3	UEQUQVLFIPOEMF-UHFFFAOYSA-N	24219-97-4	3.8312	3.34169	3.74884	Sigma-Aldrich	99.8	M2525-100MG	038H47274V
Mianserin formamide	MIA-form	Related	Mianserin	C18H18N2O1	278.142	C(=O)N1CC2N(C3=C(CC4=C2C=CC=C4)C=CC=C3)CC1	InChI=1S/C18H18N2O/c21-13-19-9-10-20-17-8-4-2-6-15(17)11-14-5-1-3-7-16(14)18(20)12-19/h1-8,13,18H,9-12H2	JEGYXEHTDDAFKX-UHFFFAOYSA-N		3.00939	3.00911	3.00937	in-house synthesized
Mianserin-N-oxide	MIA-N-ox	Phase I	Mianserin	C18H20N2O	280.158	C[N+]1(CCN2C(C1)C3=CC=CC=C3CC4=CC=CC=C42)[O-]	InChI=1S/C18H20N2O/c1-20(21)11-10-19-17-9-5-3-7-15(17)12-14-6-2-4-8-16(14)18(19)13-20/h2-9,18H,10-13H2,1H3	VVDXWJOYXVNLLQ-UHFFFAOYSA-N	62510-46-7	2.70682	2.70677	2.70682	LGC	89.2	LGCDOR0147.06	2391
Midazolam		Parent		C18H13N3ClF	325.078	CC1=NC=C2N1C3=C(C=C(C=C3)Cl)C(=NC2)C4=CC=CC=C4F	InChI=1S/C18H13ClFN3/c1-11-21-9-13-10-22-18(14-4-2-3-5-16(14)20)15-8-12(19)6-7-17(15)23(11)13/h2-9H,10H2,1H3	DDLIGBOFAVUZHB-UHFFFAOYSA-N	59467-70-8	3.97314	3.9156	3.96696	Lipomed AG	98.5	MID-111-FB-1LM	111.1B0.3L2
Mirtazapine	MTZ	Parent		C17H19N3	265.158	CN1CCN2C(C1)C3=CC=CC=C3CC4=C2N=CC=C4	InChI=1S/C17H19N3/c1-19-9-10-20-16(12-19)15-7-3-2-5-13(15)11-14-6-4-8-18-17(14)20/h2-8,16H,9-12H2,1H3	RONZAEMNMFQXRA-UHFFFAOYSA-N	85650-52-8	3.20798	2.91012	3.16721	Sigma-Aldrich		Y0000705
Mitragynine		Parent		C23H30N2O4	398.221	CCC1CN2CCC3=C(C2CC1C(=COC)C(=O)OC)NC4=C3C(=CC=C4)OC	InChI=1S/C23H30N2O4/c1-5-14-12-25-10-9-15-21-18(7-6-8-20(21)28-3)24-22(15)19(25)11-16(14)17(13-27-2)23(26)29-4/h6-8,13-14,16,19,24H,5,9-12H2,1-4H3/b17-13+/t14-,16+,19+/m1/s1	LELBFTMXCIIKKX-QVRQZEMUSA-N	4098-40-2	3.29959	2.97715	3.25421	Lipomed AG	97.26	MTR-1610-1LM	1610.1B1.1L1
Moclobemide		Parent		C13H17N2O2Cl	268.098	C1COCCN1CCNC(=O)C2=CC=C(C=C2)Cl	InChI=1S/C13H17ClN2O2/c14-12-3-1-11(2-4-12)13(17)15-5-6-16-7-9-18-10-8-16/h1-4H,5-10H2,(H,15,17)	YHXISWVBGDMDLQ-UHFFFAOYSA-N	71320-77-9	1.45175	1.30121	1.43412	LGC	99.88	LGCAMP0250.00-01	10859
Morphine	MOR	Parent	Codeine	C17H19NO3	285.136	CN1CCC23C4C1CC5=C2C(=C(C=C5)O)OC3C(C=C4)O	InChI=1S/C17H19NO3/c1-18-7-6-17-10-3-5-13(20)16(17)21-15-12(19)4-2-9(14(15)17)8-11(10)18/h2-5,10-11,13,16,19-20H,6-8H2,1H3/t10-,11+,13-,16-,17-/m0/s1	BQJCRHHNABKAKU-KBQPJGBKSA-N	57-27-2	0.716539	-0.690067	0.219459	Lipomed AG	99.13	M-35-FB-1LM	35.1B0.1L9
Moxifloxacin		Parent		C21H24N3O4F	401.175	COC1=C2C(=CC(=C1N3CC4CCCNC4C3)F)C(=O)C(=CN2C5CC5)C(=O)O	InChI=1S/C21H24FN3O4/c1-29-20-17-13(19(26)14(21(27)28)9-25(17)12-4-5-12)7-15(22)18(20)24-8-11-3-2-6-23-16(11)10-24/h7,9,11-12,16,23H,2-6,8,10H2,1H3,(H,27,28)/t11-,16+/m0/s1	FABPRXSRWADJSP-MEDUHNTESA-N	151096-09-2	-0.48759	-0.498854	-0.48759	Sigma-Aldrich	98.4	32477	SZBE216XV
Mycophenolic acid	MPA	Parent	Mycophenolate mofetil	C17H20O6	320.126	CC1=C(C(=C(C2=C1COC2=O)O)CC=C(C)CCC(=O)O)OC	InChI=1S/C17H20O6/c1-9(5-7-13(18)19)4-6-11-15(20)14-12(8-23-17(14)21)10(2)16(11)22-3/h4,20H,5-8H2,1-3H3,(H,18,19)/b9-4+	HPNSFSBZBAHARI-RUDMXATFSA-N	24280-93-1	3.5276	0.353496	0.0426461	TCI Europe	99.5	M2216-1G	44VKI-RQ
N-(2-methoxybenzyl)-2-(4-chloro-2,5-dimethoxyphenyl)ethanamine	25C-NBOMe	Parent		C18H22NO3Cl	335.129	COC1=CC=CC=C1CNCCC2=CC(=C(C=C2OC)Cl)OC	InChI=1S/C18H22ClNO3/c1-21-16-7-5-4-6-14(16)12-20-9-8-13-10-18(23-3)15(19)11-17(13)22-2/h4-7,10-11,20H,8-9,12H2,1-3H3	FJFPOGCVVLUYAQ-UHFFFAOYSA-N	1227608-02-7	3.67576	1.8967	2.82459	Lipomed AG	99.62	25C-1564-HC-1LM	1564.1B1.1L1
N,N-Didesmethylvenlafaxine	N-DidesMe-VEN	Phase I	Venlafaxine	C15H23NO2	249.173	COC1=CC=C(C=C1)C(CN)C2(CCCCC2)O	InChI=1S/C15H23NO2/c1-18-13-7-5-12(6-8-13)14(11-16)15(17)9-3-2-4-10-15/h5-8,14,17H,2-4,9-11,16H2,1H3	SUQHIQRIIBKNOR-UHFFFAOYSA-N	93413-77-5	1.92289	-0.375334	0.530563	TRC-Canada	100	A61968	1-SAM-5-1
N,N-Dimethyltryptamine		Parent		C12H16N2	188.131	CN(C)CCC1=CNC2=CC=CC=C21	InChI=1S/C12H16N2/c1-14(2)8-7-10-9-13-12-6-4-3-5-11(10)12/h3-6,9,13H,7-8H2,1-2H3	DMULVCHRPCFFGV-UHFFFAOYSA-N	61-50-7	2.30207	-0.222144	0.724359	Lipomed AG	99.93	DMT-943-FB-1LM	943.1B0.2L2
N,O-Didesmethylvenlafaxine	N,O-DidesMe-VEN	Phase I	Venlafaxine	C15H23NO2	249.173	CNCC(C1=CC=C(C=C1)O)C2(CCCCC2)O	InChI=1S/C15H23NO2/c1-16-11-14(12-5-7-13(17)8-6-12)15(18)9-3-2-4-10-15/h5-8,14,16-18H,2-4,9-11H2,1H3	MMSWXJSQCAEDLK-UHFFFAOYSA-N	135308-74-6	1.54202	-0.413455	0.46502	TRC-Canada	98.95	D441575	18-THT-35-1
N4-Acetylsulfadiazine	N4-Ac-SDZ	Phase II	Sulfadiazine	C12H12N4O3S	292.063	CC(=O)NC1=CC=C(C=C1)S(=O)(=O)NC2=NC=CC=N2	InChI=1S/C12H12N4O3S/c1-9(17)15-10-3-5-11(6-4-10)20(18,19)16-12-13-7-2-8-14-12/h2-8H,1H3,(H,15,17)(H,13,14,16)	NJIZUWGMNCUKGU-UHFFFAOYSA-N	127-74-2	0.453897	0.150364	-0.298734	TRC-Canada	97	A187810	2-JGC-61-2
N4-Acetylsulfadimethoxine	N4-Ac-SDM	Phase II	Sulfadimethoxine	C14H16N4O5S	352.084	CC(=O)NC1=CC=C(C=C1)S(=O)(=O)NC2=NC(=CC(=N2)OC)OC	InChI=1S/C14H16N4O5S/c1-9(19)15-10-4-6-11(7-5-10)24(20,21)18-14-16-12(22-2)8-13(17-14)23-3/h4-8H,1-3H3,(H,15,19)(H,16,17,18)	DQWIIKBKAIPUPY-UHFFFAOYSA-N	24341-30-8	1.32747	0.99881	0.556888	Neochema	99.5	18000-1680-100AN5	22864-004
N4-Acetylsulfamethazine	N4-Ac-SMN	Phase II	Sulfamethazine	C14H16N4O3S	320.094	CC1=CC(=NC(=N1)NS(=O)(=O)C2=CC=C(C=C2)NC(=O)C)C	InChI=1S/C14H16N4O3S/c1-9-8-10(2)16-14(15-9)18-22(20,21)13-6-4-12(5-7-13)17-11(3)19/h4-8H,1-3H3,(H,17,19)(H,15,16,18)	LJKAKWDUZRJNPJ-UHFFFAOYSA-N	100-90-3	0.716637	0.414393	-0.0350197	TRC-Canada	98	A187850	1-JGC-72-1
N4-Acetylsulfamethoxazole	N4-Ac-SMX	Phase II	Sulfamethoxazole	C12H13N3O4S	295.063	CC1=CC(=NO1)NS(=O)(=O)C2=CC=C(C=C2)NC(=O)C	InChI=1S/C12H13N3O4S/c1-8-7-12(14-19-8)15-20(17,18)11-5-3-10(4-6-11)13-9(2)16/h3-7H,1-2H3,(H,13,16)(H,14,15)	GXPIUNZCALHVBA-UHFFFAOYSA-N	21312-10-7	0.857186	0.0227091	-0.0732023	TRC-Canada	98	A187885	8-ELZ-74-1
N4-Acetylsulfapyridine	N4-Ac-SPY	Phase II	Sulfasalazine	C13H13N3O3S	291.068	CC(=O)NC1=CC=C(C=C1)S(=O)(=O)NC2=CC=CC=N2	InChI=1S/C13H13N3O3S/c1-10(17)15-11-5-7-12(8-6-11)20(18,19)16-13-4-2-3-9-14-13/h2-9H,1H3,(H,14,16)(H,15,17)	CYLYVXPHAQLXFG-UHFFFAOYSA-N	19077-98-6	1.07541	0.825629	0.368672	Fluka	100	74339	BCBN6320V
N4-Acetylsulfathiazole	N4-Ac-STZ	Phase II	Sulfathiazol	C11H11N3O3S2	297.024	CC(=O)NC1=CC=C(C=C1)S(=O)(=O)NC2=NC=CS2	InChI=1S/C11H11N3O3S2/c1-8(15)13-9-2-4-10(5-3-9)19(16,17)14-11-12-6-7-18-11/h2-7H,1H3,(H,12,14)(H,13,15)	KXNXWINFSDKMHD-UHFFFAOYSA-N	127-76-4	1.04166	0.20509	0.110997	TRC-Canada	97.64	A187975	2-FAI-118-1
Naloxone		Parent		C19H21NO4	327.147	C=CCN1CCC23C4C(=O)CCC2(C1CC5=C3C(=C(C=C5)O)O4)O	InChI=1S/C19H21NO4/c1-2-8-20-9-7-18-15-11-3-4-12(21)16(15)24-17(18)13(22)5-6-19(18,23)14(20)10-11/h2-4,14,17,21,23H,1,5-10H2/t14-,17+,18+,19-/m1/s1	UZHSEJADLWPNLE-GRGSLBFTSA-N	465-65-6	1.4032	0.835703	1.4032	European Pharmacopoeia Reference Standard (EDQM)		N0075000
Naltrexone		Parent		C20H23NO4	341.163	C1CC1CN2CCC34C5C(=O)CCC3(C2CC6=C4C(=C(C=C6)O)O5)O	InChI=1S/C20H23NO4/c22-13-4-3-12-9-15-20(24)6-5-14(23)18-19(20,16(12)17(13)25-18)7-8-21(15)10-11-1-2-11/h3-4,11,15,18,22,24H,1-2,5-10H2/t15-,18+,19+,20-/m1/s1	DQCKKXVULJGBQN-XFWGSAIBSA-N	16590-41-3	1.17453	-0.108536	0.782202	Lipomed AG	99.95	M-819-HC-1LM	918.1B0.1L3
Nandrolone		Parent		C18H26O2	274.193	CC12CCC3C(C1CCC2O)CCC4=CC(=O)CCC34	InChI=1S/C18H26O2/c1-18-9-8-14-13-5-3-12(19)10-11(13)2-4-15(14)16(18)6-7-17(18)20/h10,13-17,20H,2-9H2,1H3/t13-,14+,15+,16-,17-,18-/m0/s1	NPAGDVCDWIYMMC-IZPLOLCNSA-N	434-22-0	3.06538	3.06538	3.06538	Lipomed AG	99.07	TES-889-1LM	889.1B0.2L1
Naproxen	NAP	Parent		C14H14O3	230.094	CC(C1=CC2=C(C=C1)C=C(C=C2)OC)C(=O)O	InChI=1S/C14H14O3/c1-9(14(15)16)10-3-4-12-8-13(17-2)6-5-11(12)7-10/h3-9H,1-2H3,(H,15,16)/t9-/m0/s1	CMWTZPSULFXXJA-VIFPVBQESA-N	22204-53-1	2.98579	0.29258	-0.343155	TRC-Canada	98	N377526	21-ANR-133-1
Naproxen methyl ester	NAP-Me-ester	Related	Naproxen	C15H16O3	244.11	CC(C1=CC2=C(C=C1)C=C(C=C2)OC)C(=O)OC	InChI=1S/C15H16O3/c1-10(15(16)18-3)11-4-5-13-9-14(17-2)7-6-12(13)8-11/h4-10H,1-3H3/t10-/m0/s1	ZFYFBPCRUQZGJE-JTQLQIEISA-N	26159-35-3	3.13168	3.13168	3.13168	TRC-Canada	98	N377550	7-UKS-45-1
Nateglinide		Parent		C19H27NO3	317.199	CC(C)C1CCC(CC1)C(=O)NC(CC2=CC=CC=C2)C(=O)O	InChI=1S/C19H27NO3/c1-13(2)15-8-10-16(11-9-15)18(21)20-17(19(22)23)12-14-6-4-3-5-7-14/h3-7,13,15-17H,8-12H2,1-2H3,(H,20,21)(H,22,23)/t15?,16?,17-/m1/s1	OELFLUMRDSZNSF-OFLPRAFFSA-N	105816-04-4	3.76061	1.1384	0.624953	TRC-Canada	98	N379375	4-ANR-17-1
N-Desmethylazithromycin	N-DesMe-AZT	Phase I	Azithromycin	C37H70N2O12	734.493	CCC1C(C(C(N(CC(CC(C(C(C(C(C(=O)O1)C)OC2CC(C(C(O2)C)O)(C)OC)C)OC3C(C(CC(O3)C)NC)O)(C)O)C)C)C)O)(C)O	InChI=1S/C37H70N2O12/c1-14-26-37(10,45)30(41)23(6)39(12)18-19(2)16-35(8,44)32(51-34-28(40)25(38-11)15-20(3)47-34)21(4)29(22(5)33(43)49-26)50-27-17-36(9,46-13)31(42)24(7)48-27/h19-32,34,38,40-42,44-45H,14-18H2,1-13H3/t19-,20-,21+,22-,23-,24+,25+,26-,27+,28-,29+,30-,31+,32-,34+,35-,36-,37-/m1/s1	FZYUKBLYECHAGN-HOQMJRDDSA-N	172617-84-4	1.7966	-3.91452	-2.6295	TRC-Canada	98	D291000	1-BSR-164-2
N-Desmethylcitalopram	N-DesMe-CIT	Phase I	Citalopram	C19H19N2OF	310.148	CNCCCC1(C2=C(CO1)C=C(C=C2)C#N)C3=CC=C(C=C3)F	InChI=1S/C19H19FN2O/c1-22-10-2-9-19(16-4-6-17(20)7-5-16)18-8-3-14(12-21)11-15(18)13-23-19/h3-8,11,22H,2,9-10,13H2,1H3	PTJADDMMFYXMMG-UHFFFAOYSA-N	62498-67-3	3.38126	0.191015	0.49439	LGC		LGCAMP0242.09-01	19042
N-Desmethylclarithromycin	N-DesMe-CLR	Phase I	Clarithromycin	C37H67N1O13	733.461	CCC1C(C(C(C(=O)C(CC(C(C(C(C(C(=O)O1)C)OC2CC(C(C(O2)C)O)(C)OC)C)OC3C(C(CC(O3)C)NC)O)(C)OC)C)C)O)(C)O	InChI=1S/C37H67NO13/c1-14-25-37(10,44)30(41)20(4)27(39)18(2)16-36(9,46-13)32(51-34-28(40)24(38-11)15-19(3)47-34)21(5)29(22(6)33(43)49-25)50-26-17-35(8,45-12)31(42)23(7)48-26/h18-26,28-32,34,38,40-42,44H,14-17H2,1-13H3/t18-,19-,20+,21+,22-,23+,24+,25-,26+,28-,29+,30-,31+,32-,34+,35-,36-,37-/m1/s1	CIJTVUQEURKBDL-RWJQBGPGSA-N	101666-68-6	2.85647	0.316732	1.22243	TRC-Canada	96	D291575	7-CGJ-144-1
N-Desmethylpheniramine	Nor-PHEN	Phase I	Pheniramine	C15H18N2	226.147	CNCCC(C1=CC=CC=C1)C2=CC=CC=N2	InChI=1S/C15H18N2/c1-16-12-10-14(13-7-3-2-4-8-13)15-9-5-6-11-17-15/h2-9,11,14,16H,10,12H2,1H3	GDCVFNAQLOMGMS-UHFFFAOYSA-N	19428-44-5	2.59786	-0.3098	0.45372	LGC	98.9	LGCFOR0059.06	40074
N-Desmethylrosuvastatin	N-DesMe-RSV	Phase I	Rosuvastatin	C21H26N3O6S1F1	467.153	CC(C)C1=NC(=NC(=C1C=CC(CC(CC(=O)O)O)O)C2=CC=C(C=C2)F)NS(=O)(=O)C	InChI=1S/C21H26FN3O6S/c1-12(2)19-17(9-8-15(26)10-16(27)11-18(28)29)20(13-4-6-14(22)7-5-13)24-21(23-19)25-32(3,30)31/h4-9,12,15-16,26-27H,10-11H2,1-3H3,(H,28,29)(H,23,24,25)/b9-8+/t15-,16-/m1/s1	DJUKMHIJCDJSIJ-GUFYHEMZSA-N	371775-74-5	1.69928	-1.72048	-2.56992	TRC Canada	98.34	TRC-D292090	5-GUN-174-1
N-Desmethyltramadol		Phase I	Tramadol	C15H23NO2	249.173	CNCC1CCCCC1(C2=CC(=CC=C2)OC)O	InChI=1S/C15H23NO2/c1-16-11-13-6-3-4-9-15(13,17)12-7-5-8-14(10-12)18-2/h5,7-8,10,13,16-17H,3-4,6,9,11H2,1-2H3/t13-,15+/m0/s1	VUMQHLSPUAFKKK-DZGCQCFKSA-N	147762-57-0	2.06681	-0.663833	0.190368	LGC	95.8	0007.07	07.07.08.02
N-Desmethylvenlafaxine	N-DesMe-VEN	Phase I	Venlafaxine	C16H25NO2	263.189	CNCC(C1=CC=C(C=C1)OC)C2(CCCCC2)O	InChI=1S/C16H25NO2/c1-17-12-15(16(18)10-4-3-5-11-16)13-6-8-14(19-2)9-7-13/h6-9,15,17-18H,3-5,10-12H2,1-2H3	MKAFOJAJJMUXLW-UHFFFAOYSA-N	149289-30-5	2.35547	-0.295781	0.58396	TRC-Canada	99.38	D296495	1-MUH-121-1
N-Didesmethylcitalopram	N-DidesMe-CIT	Phase I	Citalopram	C18H17N2OF	296.132	C1C2=C(C=CC(=C2)C#N)C(O1)(CCCN)C3=CC=C(C=C3)F	InChI=1S/C18H17FN2O/c19-16-5-3-15(4-6-16)18(8-1-9-20)17-7-2-13(11-21)10-14(17)12-22-18/h2-7,10H,1,8-9,12,20H2	RKUKMUWCRLRPEJ-UHFFFAOYSA-N	62498-69-5	2.94868	0.140205	0.80409	TRC-Canada	97	D439476	23-XJZ-133-1
N-Didesmethyltramadol		Phase I	Tramadol	C14H21NO2	233.178	COC1=CC=CC(=C1)C2(CCCCC2CN)O	InChI=1S/C14H21NO2/c1-17-13-7-4-6-11(9-13)14(16)8-3-2-5-12(14)10-15/h4,6-7,9,12,16H,2-3,5,8,10,15H2,1H3/t12-,14+/m1/s1	QNPPIKMBCJUUTG-OCCSQVGLSA-N	931115-27-4	1.63423	-0.883454	-0.030748	TRC-Canada	98	541505-91-3	1-SHG-173-1
Nevirapine	NEV	Parent		C15H14N4O1	266.117	CC1=C2C(=NC=C1)N(C3=C(C=CC=N3)C(=O)N2)C4CC4	InChI=1S/C15H14N4O/c1-9-6-8-17-14-12(9)18-15(20)11-3-2-7-16-13(11)19(14)10-4-5-10/h2-3,6-8,10H,4-5H2,1H3,(H,18,20)	NQDJXKOVJZTUJA-UHFFFAOYSA-N	129618-40-2	2.48804	2.48752	2.48369	Thermo Scientific	98	461152500	A0434779
Niclosamide		Parent		C13H8N2O4Cl2	325.986	C1=CC(=C(C=C1[N+](=O)[O-])Cl)NC(=O)C2=C(C=CC(=C2)Cl)O	InChI=1S/C13H8Cl2N2O4/c14-7-1-4-12(18)9(5-7)13(19)16-11-3-2-8(17(20)21)6-10(11)15/h1-6,18H,(H,16,19)	RJMUSRYZPJIFPJ-UHFFFAOYSA-N	50-65-7	3.90964	3.55508	2.80952	Sigma-Aldrich	100	N3510-50G	BCBG9789V
Nicotine	NIC	Parent		C10H14N2	162.116	CN1CCCC1C2=CN=CC=C2	InChI=1S/C10H14N2/c1-12-7-3-5-10(12)9-4-2-6-11-8-9/h2,4,6,8,10H,3,5,7H2,1H3/t10-/m0/s1	SNICXCGAKADSCV-JTQLQIEISA-N	54-11-5	1.16253	-0.420852	0.483867	Sigma-Aldrich	98.7	36733-1G	SZBA119XV
Nifedipine		Parent		C17H18N2O6	346.116	CC1=C(C(C(=C(N1)C)C(=O)OC)C2=CC=CC=C2[N+](=O)[O-])C(=O)OC	InChI=1S/C17H18N2O6/c1-9-13(16(20)24-3)15(14(10(2)18-9)17(21)25-4)11-7-5-6-8-12(11)19(22)23/h5-8,15,18H,1-4H3	HYIMSNHJOBLJNT-UHFFFAOYSA-N	21829-25-4	1.81549	1.81479	1.81542	Sigma-Aldrich	99.5	PHR1290-1G	LRAC2936
Nitrazepam		Parent		C15H11N3O3	281.08	C1C(=O)NC2=C(C=C(C=C2)[N+](=O)[O-])C(=N1)C3=CC=CC=C3	InChI=1S/C15H11N3O3/c19-14-9-16-15(10-4-2-1-3-5-10)12-8-11(18(20)21)6-7-13(12)17-14/h1-8H,9H2,(H,17,19)	KJONHKAYOJNZEC-UHFFFAOYSA-N	146-22-5	2.54796	2.54793	2.54786	Lipomed AG	99.92	NIT-112-1LA	112.1B0.3L3
Nitrofurantoin		Parent		C8H6N4O5	238.034	C1C(=O)NC(=O)N1N=CC2=CC=C(O2)[N+](=O)[O-]	InChI=1S/C8H6N4O5/c13-6-4-11(8(14)10-6)9-3-5-1-2-7(17-5)12(15)16/h1-3H,4H2,(H,10,13,14)/b9-3+	NXFQHRVNIOXGAQ-YCRREMRBSA-N	67-20-9	-0.22145	-0.245835	-0.418479	Sigma-Aldrich	100	46502-250MG	BCCD2138
N-Methylpregabalin	N-Me-PGB	Phase II	Pregabalin	C9H19N1O2	173.142	CC(C)CC(CC(=O)O)CNC	InChI=1S/C9H19NO2/c1-7(2)4-8(6-10-3)5-9(11)12/h7-8,10H,4-6H2,1-3H3,(H,11,12)/t8-/m0/s1	MADUVMLGQASXOK-QMMMGPOBSA-N	1155843-61-0	-1.12039	-1.12191	-1.12039	TRC Canada	99.08	TRC-M326015	3-JEP-86-5
Norcodeine	Nor-COD	Phase I	Codeine	C17H19NO3	285.136	COC1=C2C3=C(CC4C5C3(CCN4)C(O2)C(C=C5)O)C=C1	InChI=1S/C17H19NO3/c1-20-13-5-2-9-8-11-10-3-4-12(19)16-17(10,6-7-18-11)14(9)15(13)21-16/h2-5,10-12,16,18-19H,6-8H2,1H3/t10-,11+,12-,16-,17-/m0/s1	HKOIXWVRNLGFOR-KOFBORESSA-N	467-15-2	0.959903	-1.68308	-0.801052	Lipomed AG	99.95	C-36-FB-1LM	36.1B10.1L2
Nordeprenyl	Nor-DEP	Phase I	Deprenyl	C12H15N	173.12	CC(CC1=CC=CC=C1)NCC#C	InChI=1S/C12H15N/c1-3-9-13-11(2)10-12-7-5-4-6-8-12/h1,4-8,11,13H,9-10H2,2H3	UUFAJPMQSFXDFR-UHFFFAOYSA-N	18913-84-3	2.46491	0.426058	1.36879	TRC-Canada	98.53	N668000	6-JQW-181-1
Norephedrine	Nor-EPH	Phase I	Methylephedrine, Lisdexamphetamine	C9H13NO	151.1	CC(C(C1=CC=CC=C1)O)N	InChI=1S/C9H13NO/c1-7(10)9(11)8-5-3-2-4-6-8/h2-7,9,11H,10H2,1H3/t7-,9-/m1/s1	DLNKOYKMWOXYQA-VXNVDRBHSA-N	14838-15-4	0.885254	-1.38184	-0.47143	Sigma-Aldrich	99	28255-3	05603DO-204
Norfentanyl		Phase I	Fentanyl	C14H20N2O	232.158	CCC(=O)N(C1CCNCC1)C2=CC=CC=C2	InChI=1S/C14H20N2O/c1-2-14(17)16(12-6-4-3-5-7-12)13-8-10-15-11-9-13/h3-7,13,15H,2,8-11H2,1H3	PMCBDBWCQQBSRJ-UHFFFAOYSA-N	1609-66-1	1.41932	-1.40189	-0.586794	Lipomed AG	99.84	FEN-632-HC-1LM	632.1B4.1L2
Norfloxacin		Parent		C16H18N3O3F	319.133	CCN1C=C(C(=O)C2=CC(=C(C=C21)N3CCNCC3)F)C(=O)O	InChI=1S/C16H18FN3O3/c1-2-19-9-11(16(22)23)15(21)10-7-12(17)14(8-13(10)19)20-5-3-18-4-6-20/h7-9,18H,2-6H2,1H3,(H,22,23)	OGJPXUAPXNRGGI-UHFFFAOYSA-N	70458-96-7	-0.873395	-0.873395	-0.910353	Sigma-Aldrich	98	N9890	083H0921
Norfluoxetine	Nor-FXT	Phase I	Fluoxetine	C16H16NOF3	295.118	C1=CC=C(C=C1)C(CCN)OC2=CC=C(C=C2)C(F)(F)F	InChI=1S/C16H16F3NO/c17-16(18,19)13-6-8-14(9-7-13)21-15(10-11-20)12-4-2-1-3-5-12/h1-9,15H,10-11,20H2	WIQRCHMSJFFONW-UHFFFAOYSA-N	83891-03-6	3.74064	1.19334	2.03505	TRC-Canada	98	N681100	11-ANR-62-1
Norketamine	Nor-KMN	Phase I	Ketamine	C12H14NOCl	223.076	C1CCC(C(=O)C1)(C2=CC=CC=C2Cl)N	InChI=1S/C12H14ClNO/c13-10-6-2-1-5-9(10)12(14)8-4-3-7-11(12)15/h1-2,5-6H,3-4,7-8,14H2	BEQZHFIKTBVCAU-UHFFFAOYSA-N	35211-10-0	2.91472	2.60374	2.87147	Lipomed AG	99.95	KET-932-HC-1LM	932.1B2.1La
Normianserin	Nor-MIA	Phase I	Mianserin	C17H18N2	250.147	C1CN2C(CN1)C3=CC=CC=C3CC4=CC=CC=C42	InChI=1S/C17H18N2/c1-3-7-15-13(5-1)11-14-6-2-4-8-16(14)19-10-9-18-12-17(15)19/h1-8,17-18H,9-12H2	ZBILSSSEXRZGKS-UHFFFAOYSA-N	71936-92-0	3.44815	1.62088	2.55314	LGC		LGCFOR0147.05	10606
Normorphine	Nor-MOR	Phase I	Codeine, Morphine	C16H17NO3	271.121	C1CNC2CC3=C4C15C2C=CC(C5OC4=C(C=C3)O)O	InChI=1S/C16H17NO3/c18-11-3-1-8-7-10-9-2-4-12(19)15-16(9,5-6-17-10)13(8)14(11)20-15/h1-4,9-10,12,15,17-19H,5-7H2/t9-,10+,12-,15-,16-/m0/s1	ONBWJWYUHXVEJS-ZTYRTETDSA-N	466-97-7	-0.0994731	-1.75103	-0.872639	Lipomed AG	99.4	M-34-HC-1LM	34.1B16.1L3
Nornicotine	Nor-NIC	Phase I	Nicotine	C9H12N2	148.1	C1CC(NC1)C2=CN=CC=C2	InChI=1S/C9H12N2/c1-3-8(7-10-5-1)9-4-2-6-11-9/h1,3,5,7,9,11H,2,4,6H2	MYKUKUCHPMASKF-UHFFFAOYSA-N	5746-86-1	0.779487	-1.12688	-0.189042	Sigma-Aldrich	98	N3018-25MG	013M4068V
Nornicotine formamide	Nor-NIC-form	Related	Nicotine	C10H12N2O1	176.095	C1CC(N(C1)C=O)C2=CN=CC=C2	InChI=1S/C10H12N2O/c13-8-12-6-2-4-10(12)9-3-1-5-11-7-9/h1,3,5,7-8,10H,2,4,6H2	GQLSEYOOXBRDFZ-UHFFFAOYSA-N	3000-81-5	0.34073	0.338341	0.340491	in-house synthesized
Norpheniramine formamide	Nor-PHEN-form	Related	Pheniramine	C16H18N2O	254.142	CN(CCC(C1=CC=CC=C1)C2=CC=CC=N2)C=O	InChI=1S/C16H18N2O/c1-18(13-19)12-10-15(14-7-3-2-4-8-14)16-9-5-6-11-17-16/h2-9,11,13,15H,10,12H2,1H3	SXXHPCVDFDABHW-UHFFFAOYSA-N	1881218-32-1	2.1591	2.15857	2.15905	in-house synthesized
Noscapine		Parent		C22H23NO7	413.147	CN1CCC2=CC3=C(C(=C2C1C4C5=C(C(=C(C=C5)OC)OC)C(=O)O4)OC)OCO3	InChI=1S/C22H23NO7/c1-23-8-7-11-9-14-20(29-10-28-14)21(27-4)15(11)17(23)18-12-5-6-13(25-2)19(26-3)16(12)22(24)30-18/h5-6,9,17-18H,7-8,10H2,1-4H3/t17-,18+/m1/s1	AKNNEGZIBPJZJG-MSOLQXFVSA-N	128-62-1	2.58071	2.52217	2.57449	Sigma-Aldrich	97	363960
Nystatine		Parent		C47H75NO17	925.503	CC1C=CC=CCCC=CC=CC=CC=CC(CC2C(C(CC(O2)(CC(C(CCC(CC(CC(CC(=O)OC(C(C1O)C)C)O)O)O)O)O)O)O)C(=O)O)OC3C(C(C(C(O3)C)O)N)O	InChI=1S/C47H75NO17/c1-27-17-15-13-11-9-7-5-6-8-10-12-14-16-18-34(64-46-44(58)41(48)43(57)30(4)63-46)24-38-40(45(59)60)37(54)26-47(61,65-38)25-36(53)35(52)20-19-31(49)21-32(50)22-33(51)23-39(55)62-29(3)28(2)42(27)56/h5-6,8,10-18,27-38,40-44,46,49-54,56-58,61H,7,9,19-26,48H2,1-4H3,(H,59,60)/b6-5+,10-8+,13-11+,14-12+,17-15+,18-16+/t27-,28-,29-,30+,31?,32?,33?,34?,35?,36?,37?,38?,40?,41-,42+,43+,44-…	VQOXZBDYSJBXMA-RKEBNKJGSA-N	1400-61-9	-1.93834	-1.94058	-1.9744	Sigma-Aldrich	70	74721-1g
O-Des[2-aminoethyl]-O-carboxymethyl-dehydroamlodipine	O-Des-AML	Phase I	Amlodipine	C20H20NO7Cl	421.093	CCOC(=O)C1=C(C(=C(N=C1COCC(=O)O)C)C(=O)OC)C2=CC=CC=C2Cl	InChI=1S/C20H20ClNO7/c1-4-29-20(26)18-14(9-28-10-15(23)24)22-11(2)16(19(25)27-3)17(18)12-7-5-6-8-13(12)21/h5-8H,4,9-10H2,1-3H3,(H,23,24)	WYLSEDHKQJBUIA-UHFFFAOYSA-N	113994-45-9	2.63603	-0.514333	-0.583807	TRC-Canada	98.21	D289480	16-EQJ-8-4
O-Desarylranolazine		Phase I	Ranolazine	C17H27N3O3	321.205	CC1=C(C(=CC=C1)C)NC(=O)CN2CCN(CC2)CC(CO)O	InChI=1S/C17H27N3O3/c1-13-4-3-5-14(2)17(13)18-16(23)11-20-8-6-19(7-9-20)10-15(22)12-21/h3-5,15,21-22H,6-12H2,1-2H3,(H,18,23)	LDEJNELBMSFPDJ-UHFFFAOYSA-N	172430-46-5	0.65598	0.116235	0.560214	TRC Canada	99.07	TRC-D422050	6-UPA-141-3
O-Desmethylnaproxen	O-DesMe-NAP	Phase I	Naproxen	C13H12O3	216.079	CC(C1=CC2=C(C=C1)C=C(C=C2)O)C(=O)O	InChI=1S/C13H12O3/c1-8(13(15)16)9-2-3-11-7-12(14)5-4-10(11)6-9/h2-8,14H,1H3,(H,15,16)/t8-/m0/s1	XWJUDDGELKXYNO-QMMMGPOBSA-N	52079-10-4	2.83989	0.27618	-0.434776	Sigma-Aldrich	98	95114-25MG	BCCL0521
O-Desmethylvenlafaxine	O-DesMe-VEN	Phase I	Venlafaxine	C16H25NO2	263.189	CN(C)CC(C1=CC=C(C=C1)O)C2(CCCCC2)O	InChI=1S/C16H25NO2/c1-17(2)12-15(13-6-8-14(18)9-7-13)16(19)10-4-3-5-11-16/h6-9,15,18-19H,3-5,10-12H2,1-2H3	KYYIDSXMWOZKMP-UHFFFAOYSA-N	93413-62-8	2.19381	0.591614	1.5325	TRC-Canada	97	D296500	7-JKL-29-2
Olmesartan		Parent	Olmesartan medoxomil	C24H26N6O3	446.207	CCCC1=NC(=C(N1CC2=CC=C(C=C2)C3=CC=CC=C3C4=NNN=N4)C(=O)O)C(C)(C)O	InChI=1S/C24H26N6O3/c1-4-7-19-25-21(24(2,3)33)20(23(31)32)30(19)14-15-10-12-16(13-11-15)17-8-5-6-9-18(17)22-26-28-29-27-22/h5-6,8-13,33H,4,7,14H2,1-3H3,(H,31,32)(H,26,27,28,29)	VTRAEEWXHOVJFV-UHFFFAOYSA-N	144689-24-7	2.80238	0.803672	-0.428363	Sigma-Aldrich	98	SML1394-50MG	000001538
Olopatadine		Parent		C21H23NO3	337.168	CN(C)CCC=C1C2=CC=CC=C2COC3=C1C=C(C=C3)CC(=O)O	InChI=1S/C21H23NO3/c1-22(2)11-5-8-18-17-7-4-3-6-16(17)14-25-20-10-9-15(12-19(18)20)13-21(23)24/h3-4,6-10,12H,5,11,13-14H2,1-2H3,(H,23,24)/b18-8-	JBIMVDZLSHOPLA-LSCVHKIXSA-N	113806-05-6	0.745591	0.744714	0.717811	Sigma-Aldrich	98	O0391-10MG	060M4704V
Omeprazole		Parent		C17H19N3O3S	345.115	CC1=CN=C(C(=C1OC)C)CS(=O)C2=NC3=C(N2)C=C(C=C3)OC	InChI=1S/C17H19N3O3S/c1-10-8-18-15(11(2)16(10)23-4)9-24(21)17-19-13-6-5-12(22-3)7-14(13)20-17/h5-8H,9H2,1-4H3,(H,19,20)	SUBDBMMJDZJVOS-UHFFFAOYSA-N	73590-58-6	2.43351	2.4291	2.41444	Sigma-Aldrich	100	19329-50MG	BCCD6367
Orlistat		Parent		C29H53NO5	495.392	CCCCCCCCCCCC(CC1C(C(=O)O1)CCCCCC)OC(=O)C(CC(C)C)NC=O	InChI=1S/C29H53NO5/c1-5-7-9-11-12-13-14-15-16-18-24(34-29(33)26(30-22-31)20-23(3)4)21-27-25(28(32)35-27)19-17-10-8-6-2/h22-27H,5-21H2,1-4H3,(H,30,31)/t24-,25-,26-,27-/m0/s1	AHLBNYSZXLDEJQ-FWEHEUNISA-N	96829-58-2	8.10658	8.10658	8.10657	Sigma-Aldrich	100	O4139	115M4717V
ortho-Hydroxyatorvastatin	o-OH-ATV	Phase I	Atorvastatin	C33H35N2O6F1	574.248	CC(C)C1=C(C(=C(N1CCC(CC(CC(=O)O)O)O)C2=CC=C(C=C2)F)C3=CC=CC=C3)C(=O)NC4=CC=CC=C4O	InChI=1S/C33H35FN2O6/c1-20(2)31-30(33(42)35-26-10-6-7-11-27(26)39)29(21-8-4-3-5-9-21)32(22-12-14-23(34)15-13-22)36(31)17-16-24(37)18-25(38)19-28(40)41/h3-15,20,24-25,37-39H,16-19H2,1-2H3,(H,35,42)(H,40,41)/t24-,25-/m1/s1	CZBPKFICAYVHHM-UHFFFAOYSA-N		5.08358	2.4448	1.71403	TRC Canada	96.22	TRC-H828930	1-RTW-185-1
Oseltamivir	OSV	Parent		C16H28N2O4	312.205	CCC(CC)OC1C=C(CC(C1NC(=O)C)N)C(=O)OCC	InChI=1S/C16H28N2O4/c1-5-12(6-2)22-14-9-11(16(20)21-7-3)8-13(17)15(14)18-10(4)19/h9,12-15H,5-8,17H2,1-4H3,(H,18,19)/t13-,14+,15+/m0/s1	VSZGPKBBMSAYNT-RRFJBIMHSA-N	196618-13-0	1.1626	-1.03095	-0.112106	Sigma-Aldrich	99.8	PHR1781-500MG	LRAA8502
Oseltamivir acid	OSV-COOH	Phase I	Oseltamivir	C14H24N2O4	284.174	CCC(CC)OC1C=C(CC(C1NC(=O)C)N)C(=O)O	InChI=1S/C14H24N2O4/c1-4-10(5-2)20-12-7-9(14(18)19)6-11(15)13(12)16-8(3)17/h7,10-13H,4-6,15H2,1-3H3,(H,16,17)(H,18,19)/t11-,12+,13+/m0/s1	NENPYTRHICXVCS-YNEHKIRRSA-N	187227-45-8	-1.83796	-1.83796	-1.85582	TRC-Canada	98	O700980	3-SKC-52-1
Oxacillin		Parent		C19H19N3O5S	401.105	CC1=C(C(=NO1)C2=CC=CC=C2)C(=O)NC3C4N(C3=O)C(C(S4)(C)C)C(=O)O	InChI=1S/C19H19N3O5S/c1-9-11(12(21-27-9)10-7-5-4-6-8-10)15(23)20-13-16(24)22-14(18(25)26)19(2,3)28-17(13)22/h4-8,13-14,17H,1-3H3,(H,20,23)(H,25,26)/t13-,14+,17-/m1/s1	UWYHMGVUTGAWSP-JKIFEVAISA-N	66-79-5	1.11314	-1.75601	-1.82357	LGC	98.12	DRE-C15755100	G1019309
Oxazepam		Parent		C15H11N2O2Cl	286.051	C1=CC=C(C=C1)C2=NC(C(=O)NC3=C2C=C(C=C3)Cl)O	InChI=1S/C15H11ClN2O2/c16-10-6-7-12-11(8-10)13(9-4-2-1-3-5-9)18-15(20)14(19)17-12/h1-8,15,20H,(H,17,19)	ADIMAYPTOBDMTL-UHFFFAOYSA-N	604-75-1	2.92328	2.92317	2.92222	Lipomed AG	99.8	OXA-122-50	122.1B0.1
Oxcarbazepine	Ox-CBZ	Parent		C15H12N2O2	252.09	C1C2=CC=CC=C2N(C3=CC=CC=C3C1=O)C(=O)N	InChI=1S/C15H12N2O2/c16-15(19)17-12-7-3-1-5-10(12)9-14(18)11-6-2-4-8-13(11)17/h1-8H,9H2,(H2,16,19)	CTRLABGOLIVAIY-UHFFFAOYSA-N	28721-07-5	1.81818	1.81818	1.81817	TCI Europe	99.9	O0363-5G	PC6GE-SC
Oxprenolol		Parent		C15H23NO3	265.168	CC(C)NCC(COC1=CC=CC=C1OCC=C)O	InChI=1S/C15H23NO3/c1-4-9-18-14-7-5-6-8-15(14)19-11-13(17)10-16-12(2)3/h4-8,12-13,16-17H,1,9-11H2,2-3H3	CEMAWMOMDPGJMB-UHFFFAOYSA-N	6452-71-7	2.1678	-0.0574415	0.88289	TRC-Canada	98	O870500	1-ISU-62-1
Oxybutynin		Parent		C22H31NO3	357.23	CCN(CC)CC#CCOC(=O)C(C1CCCCC1)(C2=CC=CC=C2)O	InChI=1S/C22H31NO3/c1-3-23(4-2)17-11-12-18-26-21(24)22(25,19-13-7-5-8-14-19)20-15-9-6-10-16-20/h5,7-8,13-14,20,25H,3-4,6,9-10,15-18H2,1-2H3	XIQVNETUBQGFHX-UHFFFAOYSA-N	5633-20-5	4.43808	2.67098	3.60262	TRC-Canada	98	136821	1-XJZ-13-1
Oxycodone		Parent		C18H21NO4	315.147	CN1CCC23C4C(=O)CCC2(C1CC5=C3C(=C(C=C5)OC)O4)O	InChI=1S/C18H21NO4/c1-19-8-7-17-14-10-3-4-12(22-2)15(14)23-16(17)11(20)5-6-18(17,21)13(19)9-10/h3-4,13,16,21H,5-9H2,1-2H3/t13-,16+,17+,18-/m1/s1	BRUQQQPBMZOVGD-XFKAJCMBSA-N	76-42-6	1.03487	-0.0691601	0.697487	Sigma-Aldrich	99.8		FE03041301
Oxypurinol	OXP	Phase I	Allopurinol	C5H4N4O2	152.033	C1=C2C(=NC(=O)NC2=O)NN1	InChI=1S/C5H4N4O2/c10-4-2-1-6-9-3(2)7-5(11)8-4/h1H,(H3,6,7,8,9,10,11)	HXNFUBHNUDHIGC-UHFFFAOYSA-N	2465-59-0	-1.67001	-1.89318	-2.51257	Sigma-Aldrich	98.9	42688-10MG	BCCC1918
Pantoprazole	PTP	Parent		C16H15N3O4SF2	383.075	COC1=C(C(=NC=C1)CS(=O)C2=NC3=C(N2)C=C(C=C3)OC(F)F)OC	InChI=1S/C16H15F2N3O4S/c1-23-13-5-6-19-12(14(13)24-2)8-26(22)16-20-10-4-3-9(25-15(17)18)7-11(10)21-16/h3-7,15H,8H2,1-2H3,(H,20,21)	IQPSEEYGBUAQFF-UHFFFAOYSA-N	102625-70-7	2.17575	2.17293	2.14991	Sigma-Aldrich		Y0000835	2594395
Paracetamol	PCM	Parent		C8H9N1O2	151.063	CC(=O)NC1=CC=C(C=C1)O	InChI=1S/C8H9NO2/c1-6(10)9-7-2-4-8(11)5-3-7/h2-5,11H,1H3,(H,9,10)	RZVAJINKPMORJF-UHFFFAOYSA-N	103-90-2	0.907391	0.905911	0.89282	Dr. Ehrenstorfer	99.76	DRE-C15846000	G1157051
Paracetamol-glutathione	PCM-gluth	Related	Paracetamol	C18H24N4O8S	456.131	CC(=O)NC1=CC(=C(C=C1)O)SCC(C(=O)NCC(=O)O)NC(=O)CCC(C(=O)O)N	InChI=1S/C18H24N4O8S/c1-9(23)21-10-2-4-13(24)14(6-10)31-8-12(17(28)20-7-16(26)27)22-15(25)5-3-11(19)18(29)30/h2,4,6,11-12,24H,3,5,7-8,19H2,1H3,(H,20,28)(H,21,23)(H,22,25)(H,26,27)(H,29,30)/t11-,12-/m0/s1	VFNAXGMNFCUWCI-RYUDHWBXSA-N	64889-81-2	-4.32164	-7.40403	-7.63938	TRC-Canada	95.2	A161226	2-MRS-198-2
Paracetamol-sulfate	PCM-sulf	Phase II	Paracetamol	C8H9N1O5S1	231.02	CC(=O)NC1=CC=C(C=C1)OS(=O)(=O)O	InChI=1S/C8H9NO5S/c1-6(10)9-7-2-4-8(5-3-7)14-15(11,12)13/h2-5H,1H3,(H,9,10)(H,11,12,13)	IGTYILLPRJOVFY-UHFFFAOYSA-N	10066-90-7	0.432078	-1.94432	-1.94432	TRC Canada	98	TRC-A161230	1-KJK-159-1
para-Hydroxyatorvastatin	p-OH-ATV	Phase I	Atorvastatin	C33H35N2O6F1	574.248	CC(C)C1=C(C(=C(N1CCC(CC(CC(=O)O)O)O)C2=CC=C(C=C2)F)C3=CC=CC=C3)C(=O)NC4=CC=C(C=C4)O	InChI=1S/C33H35FN2O6/c1-20(2)31-30(33(42)35-24-12-14-25(37)15-13-24)29(21-6-4-3-5-7-21)32(22-8-10-23(34)11-9-22)36(31)17-16-26(38)18-27(39)19-28(40)41/h3-15,20,26-27,37-39H,16-19H2,1-2H3,(H,35,42)(H,40,41)/t26-,27-/m1/s1	SOZOATLLFFVAPM-KAYWLYCHSA-N	214217-88-6	5.08358	2.4507	1.76703	Cayman Chemical	95	22575	0582419-22
Paraxanthine		Phase I	Caffeine, Theophylline	C7H8N4O2	180.065	CN1C=NC2=C1C(=O)N(C(=O)N2)C	InChI=1S/C7H8N4O2/c1-10-3-8-5-4(10)6(12)11(2)7(13)9- 5/h3H,1-2H3,(H,9,13)	QUNWUDVFRNGTCO-UHFFFAOYSA-N	611-59-6	0.240288	0.181025	-0.134037	Cerilliant	98.83	IMPC-051-03-1ML	FN06111804
Pargyline	PRG	Parent		C11H13N	159.105	CN(CC#C)CC1=CC=CC=C1	InChI=1S/C11H13N/c1-3-9-12(2)10-11-7-5-4-6-8-11/h1,4-8H,9-10H2,2H3	DPWPWRLQFGFJFI-UHFFFAOYSA-N	555-57-7	2.14273	1.05763	1.81639	Sigma-Aldrich	99.7	M74253-5G	STBB4251V
Pargyline-N-oxide	PRG-N-ox	Phase I	Pargyline	C11H13N1O1	175.1	C[N+](CC#C)(CC1=CC=CC=C1)[O-]	InChI=1S/C11H13NO/c1-3-9-12(2,13)10-11-7-5-4-6-8-11/h1,4-8H,9-10H2,2H3	NZCJCBZLNHDNCR-UHFFFAOYSA-N	74796-01-3	1.01835	1.01834	1.01835	Akos
Penciclovir		Parent		C10H15N5O3	253.117	C1=NC2=C(N1CCC(CO)CO)NC(=NC2=O)N	InChI=1S/C10H15N5O3/c11-10-13-8-7(9(18)14-10)12-5-15(8)2-1-6(3-16)4-17/h5-6,16-17H,1-4H2,(H3,11,13,14,18)	JNTOCHDNEULJHD-UHFFFAOYSA-N	39809-25-1	-1.54791	-1.55158	-1.57969	TRC-Canada	98	P221500	2-SCC-169-1
Penicillin V		Parent		C16H18N2O5S	350.094	CC1(C(N2C(S1)C(C2=O)NC(=O)COC3=CC=CC=C3)C(=O)O)C	InChI=1S/C16H18N2O5S/c1-16(2)12(15(21)22)18-13(20)11(14(18)24-16)17-10(19)8-23-9-6-4-3-5-7-9/h3-7,11-12,14H,8H2,1-2H3,(H,17,19)(H,21,22)/t11-,12+,14-/m1/s1	BPLBGHOLXOTWMN-MBNYWOFBSA-N	87-08-1	-0.200252	-2.7316	-2.76271	TRC-Canada	98	P223500	18-SCC-144-1
Pentoxifylline		Parent		C13H18N4O3	278.138	CC(=O)CCCCN1C(=O)C2=C(N=CN2C)N(C1=O)C	InChI=1S/C13H18N4O3/c1-9(18)6-4-5-7-17-12(19)10-11(14-8-15(10)2)16(3)13(17)20/h8H,4-7H2,1-3H3	BYPFEZZEUUWMEJ-UHFFFAOYSA-N	6493-05-6	0.232206	0.232206	0.232206	TRC Canada	98	TRC-P276500	14-ANR-9-1
Perindopril		Parent		C19H32N2O5	368.231	CCCC(C(=O)OCC)NC(C)C(=O)N1C2CCCCC2CC1C(=O)O	InChI=1S/C19H32N2O5/c1-4-8-14(19(25)26-5-2)20-12(3)17(22)21-15-10-7-6-9-13(15)11-16(21)18(23)24/h12-16,20H,4-11H2,1-3H3,(H,23,24)/t12-,13-,14-,15-,16-/m0/s1	IPVQLZZIHOAWMC-QXKUPLGCSA-N	82834-16-0	0.289953	-0.848001	-1.09758	TRC-Canada	95	P287500	2-WSM-98-2
Phenazone (antipyrine)		Phase I	Metamizole sodium	C11H12N2O	188.095	CC1=CC(=O)N(N1C)C2=CC=CC=C2	InChI=1S/C11H12N2O/c1-9-8-11(14)13(12(9)2)10-6-4-3-5-7-10/h3-8H,1-2H3	VEQOALNAAJBPNY-UHFFFAOYSA-N	60-80-0	1.21897	1.21897	1.21897	Sigma-Aldrich	99.9	90567-100MG	BCBQ7463V
Phencyclidine (PCP)		Parent		C17H25N	243.199	C1CCC(CC1)(C2=CC=CC=C2)N3CCCCC3	InChI=1S/C17H25N/c1-4-10-16(11-5-1)17(12-6-2-7-13-17)18-14-8-3-9-15-18/h1,4-5,10-11H,2-3,6-9,12-15H2	JTJMJGYZQZDUJJ-UHFFFAOYSA-N	77-10-1	4.48805	1.39497	2.20508	Lipomed AG	99.74	PCP-436-HC-1LM	436.1B3.2L2
Pheniramine	PHEN	Parent		C16H20N2	240.163	CN(C)CCC(C1=CC=CC=C1)C2=CC=CC=N2	InChI=1S/C16H20N2/c1-18(2)13-11-15(14-8-4-3-5-9-14)16-10-6-7-12-17-16/h3-10,12,15H,11,13H2,1-2H3	IJHNSHDBIRRJRN-UHFFFAOYSA-N	86-21-5	2.98091	0.534299	1.4861	Sigma-Aldrich		P6905-5G
Pheniramine N-oxide	PHEN-N-ox	Related	Pheniramine	C16H20N2O	256.158	C[N+](C)(CCC(C1=CC=CC=C1)C2=CC=CC=N2)[O-]	InChI=1S/C16H20N2O/c1-18(2,19)13-11-15(14-8-4-3-5-9-14)16-10-6-7-12-17-16/h3-10,12,15H,11,13H2,1-2H3	OBBDJQMNZLQVAZ-UHFFFAOYSA-N	12656-98-3	1.85653	1.85462	1.85634	LGC	85.2	MM0059.05	24722
Phenolic glucuronide		Phase I + II		C12H14O7	270.074	C1=CC=C(C=C1)O[C@H]2[C@@H]([C@H]([C@@H]([C@H](O2)C(=O)O)O)O)O	InChI=1S/C12H14O7/c13-7-8(14)10(11(16)17)19-12(9(7)15)18-6-4-2-1-3-5-6/h1-5,7-10,12-15H,(H,16,17)/t7-,8-,9+,10-,12+/m0/s1	WVHAUDNUGBNUDZ-GOVZDWNOSA-N	17685-05-1	-0.278113	-3.55727	-3.775	TRC Canada	99.8	TRC-P326500	6-LIJ-74-4
Phenylephrine	PHE	Parent		C9H13N1O2	167.095	CNCC(C1=CC(=CC=C1)O)O	InChI=1S/C9H13NO2/c1-10-6-9(12)7-3-2-4-8(11)5-7/h2-5,9-12H,6H2,1H3/t9-/m0/s1	SONNWYBIRXJNDC-VIFPVBQESA-N	59-42-7	-0.0701607	-1.71395	-0.794562	TRC-Canada	98	P320688	9-TAH-51-1
Phenylephrine-3-O-sulfate	PHE-3-O-sulf	Phase II	Phenylephrine	C9H13N1O5S1	247.051	CNCC(C1=CC(=CC=C1)OS(=O)(=O)O)O	InChI=1S/C9H13NO5S/c1-10-6-9(11)7-3-2-4-8(5-7)15-16(12,13)14/h2-5,9-11H,6H2,1H3,(H,12,13,14)/t9-/m0/s1	RNPCQQLCTVIPNU-VIFPVBQESA-N	1242184-39-9	-1.09604	-1.09784	-1.11369	Cayman Chemical	100	26620	0647847-1
Phenylethylmalonamide	PEMA	Phase I	Primidone	C11H14N2O2	206.106	CCC(C1=CC=CC=C1)(C(=O)N)C(=O)N	InChI=1S/C11H14N2O2/c1-2-11(9(12)14,10(13)15)8-6-4-3-5-7-8/h3-7H,2H2,1H3,(H2,12,14)(H2,13,15)	JFZHPFOXAAIUMB-UHFFFAOYSA-N	7206-76-0	0.732371	0.732364	0.73237	TRC Canada	99.63	TRC-E925455	12-RFS-42-2
Phenytoin		Parent		C15H12N2O2	252.09	C1=CC=C(C=C1)C2(C(=O)NC(=O)N2)C3=CC=CC=C3	InChI=1S/C15H12N2O2/c18-13-15(17-14(19)16-13,11-7-3-1-4-8-11)12-9-5-2-6-10-12/h1-10H,(H2,16,17,18,19)	CXOFVDLJLONNDW-UHFFFAOYSA-N	57-41-0	2.14792	2.13404	2.0268	Sigma-Aldrich	99.9	PHR1139-1G	P500169
Pioglitazone		Parent		C19H20N2O3S	356.119	CCC1=CN=C(C=C1)CCOC2=CC=C(C=C2)CC3C(=O)NC(=O)S3	InChI=1S/C19H20N2O3S/c1-2-13-3-6-15(20-12-13)9-10-24-16-7-4-14(5-8-16)11-17-18(22)21-19(23)25-17/h3-8,12,17H,2,9-11H2,1H3,(H,21,22,23)	HYAFETHFCAUJAY-UHFFFAOYSA-N	111025-46-8	3.40131	3.38541	2.8268	TRC-Canada	98	P471000	10-XJZ-179-1
Piperacillin		Parent		C23H27N5O7S	517.163	CCN1CCN(C(=O)C1=O)C(=O)N[C@H](C2=CC=CC=C2)C(=O)N[C@H]3[C@@H]4N(C3=O)[C@H](C(S4)(C)C)C(=O)O	InChI=1S/C23H27N5O7S/c1-4-26-10-11-27(19(32)18(26)31)22(35)25-13(12-8-6-5-7-9-12)16(29)24-14-17(30)28-15(21(33)34)23(2,3)36-20(14)28/h5-9,13-15,20H,4,10-11H2,1-3H3,(H,24,29)(H,25,35)(H,33,34)/t13-,14-,15+,20-/m1/s1	IVBHGBMCVLDMKU-GXNBUGAJSA-N	61477-96-1	-1.18742	-3.74529	-3.7836	TRC-Canada	98	P479950	1-MIC-111-1
Piracetam		Parent		C6H10N2O2	142.074	C1CC(=O)N(C1)CC(=O)N	InChI=1S/C6H10N2O2/c7-5(9)4-8-3-1-2-6(8)10/h1-4H2,(H2,7,9)	GMZVRMREEHBGGF-UHFFFAOYSA-N	7491-74-9	-1.68489	-1.6849	-1.68489	Sigma-Aldrich	98	P-5295
Pirfenidone		Parent		C12H11NO	185.084	CC1=CN(C(=O)C=C1)C2=CC=CC=C2	InChI=1S/C12H11NO/c1-10-7-8-12(14)13(9-10)11-5-3-2-4-6-11/h2-9H,1H3	ISWRGOKTTBVCFA-UHFFFAOYSA-N	53179-13-8	2.14186	2.14186	2.14186	Sigma-Aldrich	100	P2116	0000057882
Pramoxine		Parent		C17H27NO3	293.199	CCCCOC1=CC=C(C=C1)OCCCN2CCOCC2	InChI=1S/C17H27NO3/c1-2-3-12-20-16-5-7-17(8-6-16)21-13-4-9-18-10-14-19-15-11-18/h5-8H,2-4,9-15H2,1H3	DQKXQSGTHWVTAD-UHFFFAOYSA-N	140-65-8	2.84191	2.50846	2.79442	Sigma-Aldrich	100	P9422-10G	091M1342V
Pravastatin		Parent		C23H36O7	424.246	CC[C@H](C)C(=O)O[C@H]1C[C@@H](C=C2[C@H]1[C@H]([C@H](C=C2)C)CC[C@H](C[C@H](CC(=O)O)O)O)O	InChI=1S/C23H36O7/c1-4-13(2)23(29)30-20-11-17(25)9-15-6-5-14(3)19(22(15)20)8-7-16(24)10-18(26)12-21(27)28/h5-6,9,13-14,16-20,22,24-26H,4,7-8,10-12H2,1-3H3,(H,27,28)/t13-,14-,16+,17+,18+,19-,20-,22-/m0/s1	TUZYXOIXSAXUGO-PZAWKZKUSA-N	81093-37-0	1.64709	-1.06898	-1.69162	TRC-Canada	98	3-ARP-23-1	3-ARP-23-1
Praziquantel		Parent		C19H24N2O2	312.184	C1CCC(CC1)C(=O)N2CC3C4=CC=CC=C4CCN3C(=O)C2	InChI=1S/C19H24N2O2/c22-18-13-20(19(23)15-7-2-1-3-8-15)12-17-16-9-5-4-6-14(16)10-11-21(17)18/h4-6,9,15,17H,1-3,7-8,10-13H2	FSVJFNAIGNNGKK-UHFFFAOYSA-N	55268-74-1	2.30156	2.30125	2.30153	Dr. Ehrenstorfer	99.5	C 16286300	10531
Prednisolone	PSL	Parent	Prednisone	C21H28O5	360.194	CC12CC(C3C(C1CCC2(C(=O)CO)O)CCC4=CC(=O)C=CC34C)O	InChI=1S/C21H28O5/c1-19-7-5-13(23)9-12(19)3-4-14-15-6-8-21(26,17(25)11-22)20(15,2)10-16(24)18(14)19/h5,7,9,14-16,18,22,24,26H,3-4,6,8,10-11H2,1-2H3/t14-,15-,16-,18+,19-,20-,21-/m0/s1	OIGNJSKKLXVSLS-VWUMJDOOSA-N	50-24-8	1.27299	1.27299	1.27298	Sigma-Aldrich	100	P6004-100MG	SLBN8952V
Prednisone	PDN	Parent	Prednisolone	C21H26O5	358.178	CC12CC(=O)C3C(C1CCC2(C(=O)CO)O)CCC4=CC(=O)C=CC34C	InChI=1S/C21H26O5/c1-19-7-5-13(23)9-12(19)3-4-14-15-6-8-21(26,17(25)11-22)20(15,2)10-16(24)18(14)19/h5,7,9,14-15,18,22,26H,3-4,6,8,10-11H2,1-2H3/t14-,15-,18+,19-,20-,21-/m0/s1	XOFYZVNMUHMLCC-ZPOLXVRWSA-N	53-03-2	1.6585	1.6585	1.65849	TRC-Canada	98	P703780	4-GHZ-176-1
Pregabalin	PGB	Parent		C8H17NO2	159.126	CC(C)CC(CC(=O)O)CN	InChI=1S/C8H17NO2/c1-6(2)3-7(5-9)4-8(10)11/h6-7H,3-5,9H2,1-2H3,(H,10,11)/t7-/m0/s1	AYXYPKUFHZROOJ-ZETCQYMHSA-N	148553-50-8	-1.34558	-1.34546	-1.34558	TRC-Canada	98	P704800	1-YSW-106-7
Prenalterol		Parent	Atenolol	C12H19NO3	225.136	CC(C)NCC(COC1=CC=C(C=C1)O)O	InChI=1S/C12H19NO3/c1-9(2)13-7-11(15)8-16-12-5-3-10(14)4-6-12/h3-6,9,11,13-15H,7-8H2,1-2H3/t11-/m0/s1	ADUKCCWBEDSMEB-NSHDSACASA-N	57526-81-5	0.883212	-0.929737	0.00645576	TRC-Canada	95	P712700	8-NSR-45-1
Prilocaine		Parent		C13H20N2O	220.158	CCCNC(C)C(=O)NC1=CC=CC=C1C	InChI=1S/C13H20N2O/c1-4-9-14-11(3)13(16)15-12-8-6-5-7-10(12)2/h5-8,11,14H,4,9H2,1-3H3,(H,15,16)	MVFGUOIZUNYYSO-UHFFFAOYSA-N	721-50-6	2.68092	0.874105	1.80457	Sigma-Aldrich	98	P9547-1g
Primaquine		Parent		C15H21N3O	259.168	CC(CCCN)NC1=C2C(=CC(=C1)OC)C=CC=N2	InChI=1S/C15H21N3O/c1-11(5-3-7-16)18-14-10-13(19-2)9-12-6-4-8-17-15(12)14/h4,6,8-11,18H,3,5,7,16H2,1-2H3	INDBQLZJXZLFIT-UHFFFAOYSA-N	90-34-6	1.64292	-1.16771	-0.503688	Sigma-Aldrich	98	160393-1G
Primidone	PMD	Parent		C12H14N2O2	218.106	CCC1(C(=O)NCNC1=O)C2=CC=CC=C2	InChI=1S/C12H14N2O2/c1-2-12(9-6-4-3-5-7-9)10(15)13-8-14-11(12)16/h3-7H,2,8H2,1H3,(H,13,15)(H,14,16)	DQMZLTXERSFNPB-UHFFFAOYSA-N	125-33-7	1.1183	1.11825	1.11817	Sigma-Aldrich	100	P7295-5G	SLBD0362V
Procaine		Parent		C13H20N2O2	236.152	CCN(CC)CCOC(=O)C1=CC=C(C=C1)N	InChI=1S/C13H20N2O2/c1-3-15(4-2)9-10-17-13(16)11-5-7-12(14)8-6-11/h5-8H,3-4,9-10,14H2,1-2H3	MFDFERRIHVXMIY-UHFFFAOYSA-N	59-46-1	1.88006	-0.073883	0.874722	Sigma-Aldrich	99.6	46608-250MG	BCCF1183
Propanolol	PPL	Parent		C16H21NO2	259.157	CC(C)NCC(COC1=CC=CC2=CC=CC=C21)O	InChI=1S/C16H21NO2/c1-12(2)17-10-14(18)11-19-16-9-5-7-13-6-3-4-8-15(13)16/h3-9,12,14,17-18H,10-11H2,1-2H3	AQHHHDLHHXJYJD-UHFFFAOYSA-N	525-66-6	2.5837	0.358456	1.29879	Fluka	98.6	40543	BCBP5530V
Propoxyphene		Parent		C22H29NO2	339.22	CCC(=O)OC(CC1=CC=CC=C1)(C2=CC=CC=C2)C(C)CN(C)C	InChI=1S/C22H29NO2/c1-5-21(24)25-22(18(2)17-23(3)4,20-14-10-7-11-15-20)16-19-12-8-6-9-13-19/h6-15,18H,5,16-17H2,1-4H3/t18-,22+/m1/s1	XLMALTXPSGQGBX-GCJKJVERSA-N	469-62-5	4.90216	2.42662	3.37657	Sigma-Aldrich	99.7	P-011	FE05261204
Pseudoephedrine	PEPH	Parent		C10H15N1O1	165.115	CC(C(C1=CC=CC=C1)O)NC	InChI=1S/C10H15NO/c1-8(11-2)10(12)9-6-4-3-5-7-9/h3-8,10-12H,1-2H3/t8-,10+/m0/s1	KWGRBVOPPLSCSI-WCBMZHEXSA-N	90-82-4	1.31783	-1.13246	-0.211947	Sigma-Aldrich		P3850000-50MG	3.2
Pterinsulfathiazole	Pterin-STZ	Related	Sulfathiazole	C16H14N8O3S2	430.063	C1=CC(=CC=C1NCC2=CN=C3C(=N2)C(=O)NC(=N3)N)S(=O)(=O)NC4=NC=CS4	InChI=1S/C16H14N8O3S2/c17-15-22-13-12(14(25)23-15)21-10(8-20-13)7-19-9-1-3-11(4-2-9)29(26,27)24-16-18-5-6-28-16/h1-6,8,19H,7H2,(H,18,24)(H3,17,20,22,23,25)	WFIRWQCDIJUEOK-UHFFFAOYSA-N		0.151456	-0.649682	-0.778338	Synphabase	85		1756-AD/1
Pyrilamine/Mepyramine		Parent		C17H23N3O	285.184	CN(C)CCN(CC1=CC=C(C=C1)OC)C2=CC=CC=N2	InChI=1S/C17H23N3O/c1-19(2)12-13-20(17-6-4-5-11-18-17)14-15-7-9-16(21-3)10-8-15/h4-11H,12-14H2,1-3H3	YECBIJXISLIIDS-UHFFFAOYSA-N	91-84-9	3.04352	1.27978	2.21155	Sigma-Aldrich		P5514-5G
Pyrimethamine/Daraclor		Parent		C12H13N4Cl	248.083	CCC1=C(C(=NC(=N1)N)N)C2=CC=C(C=C2)Cl	InChI=1S/C12H13ClN4/c1-2-9-10(11(14)17-12(15)16-9)7-3-5-8(13)6-4-7/h3-6H,2H2,1H3,(H4,14,15,16,17)	WKSAUQYGYAYLPV-UHFFFAOYSA-N	58-14-0	2.7483	1.93616	2.549	Sigma-Aldrich	99	46706-250mg	BCBZ7909
Quinine		Parent		C20H24N2O2	324.184	COC1=CC2=C(C=CN=C2C=C1)[C@H]([C@@H]3C[C@@H]4CCN3C[C@@H]4C=C)O	InChI=1S/C20H24N2O2/c1-3-13-12-22-9-7-14(13)10-19(22)20(23)16-6-8-21-18-5-4-15(24-2)11-17(16)18/h3-6,8,11,13-14,19-20,23H,1,7,9-10,12H2,2H3/t13-,14-,19-,20+/m0/s1	LOUPRKONTZGTKE-WZBLMQSHSA-N	130-95-0	2.51346	0.959365	1.85934	Dr. Ehrenstorfer	96.3	DRE-C16706900	G1230946
Ramiprilate		Parent		C21H28N2O5	388.2	CC(C(=O)N1C2CCCC2CC1C(=O)O)NC(CCC3=CC=CC=C3)C(=O)O	InChI=1S/C21H28N2O5/c1-13(22-16(20(25)26)11-10-14-6-3-2-4-7-14)19(24)23-17-9-5-8-15(17)12-18(23)21(27)28/h2-4,6-7,13,15-18,22H,5,8-12H2,1H3,(H,25,26)(H,27,28)/t13-,15-,16-,17-,18-/m0/s1	KEDYTOTWMPBSLG-HILJTLORSA-N	87269-97-4	-0.285175	-3.08129	-3.59553	HPC Standards GmbH	98.9	679502	789080
Ranitidine	RNT	Parent		C13H22N4O3S	314.141	CNC(=C[N+](=O)[O-])NCCSCC1=CC=C(O1)CN(C)C	InChI=1S/C13H22N4O3S/c1-14-13(9-17(18)19)15-6-7-21-10-12-5-4-11(20-12)8-16(2)3/h4-5,9,14-15H,6-8,10H2,1-3H3/b13-9+	VMXUWOKSQNHOCA-UKTHLTGXSA-N	66357-35-5	0.990778	-0.32407	0.517193	TRC-Canada	98	R120000	11-MIC-57-1
Ranitidine N-oxide	RNT-N-ox	Phase I	Ranitidine	C13H22N4O4S	330.136	CNC(=C[N+](=O)[O-])NCCSCC1=CC=C(O1)C[N+](C)(C)[O-]	InChI=1S/C13H22N4O4S/c1-14-13(8-16(18)19)15-6-7-22-10-12-5-4-11(21-12)9-17(2,3)20/h4-5,8,14-15H,6-7,9-10H2,1-3H3/b13-8+	DFJVUWAHTQPQCV-MDWZMJQESA-N	73857-20-2	-0.133597	-0.133641	-0.133601	TRC-Canada	96.48	R120010	3-JSH-70-1
Ranitidine S-oxide	RNT-S-ox	Phase I	Ranitidine	C13H22N4O4S	330.136	CNC(=C[N+](=O)[O-])NCCS(=O)CC1=CC=C(O1)CN(C)C	InChI=1S/C13H22N4O4S/c1-14-13(9-17(18)19)15-6-7-22(20)10-12-5-4-11(21-12)8-16(2)3/h4-5,9,14-15H,6-8,10H2,1-3H3/b13-9+	SKHXRNHSZTXSLP-UKTHLTGXSA-N	73851-70-4	-0.816917	-2.02779	-1.22033	TRC-Canada	95	R120015	11_SLB-24-1
Ranolazine		Parent		C24H33N3O4	427.247	CC1=C(C(=CC=C1)C)NC(=O)CN2CCN(CC2)CC(COC3=CC=CC=C3OC)O	InChI=1S/C24H33N3O4/c1-18-7-6-8-19(2)24(18)25-23(29)16-27-13-11-26(12-14-27)15-20(28)17-31-22-10-5-4-9-21(22)30-3/h4-10,20,28H,11-17H2,1-3H3,(H,25,29)	XKLMZUWKNUAPSZ-UHFFFAOYSA-N	95635-55-5	2.83246	2.32671	2.74589
Remdesivir		Parent		C27H35N6O8P	602.225	CCC(CC)COC(=O)C(C)NP(=O)(OCC1C(C(C(O1)(C#N)C2=CC=C3N2N=CN=C3N)O)O)OC4=CC=CC=C4	InChI=1S/C27H35N6O8P/c1-4-18(5-2)13-38-26(36)17(3)32-42(37,41-19-9-7-6-8-10-19)39-14-21-23(34)24(35)27(15-28,40-21)22-12-11-20-25(29)30-16-31-33(20)22/h6-12,16-18,21,23-24,34-35H,4-5,13-14H2,1-3H3,(H,32,37)(H2,29,30,31)/t17-,21+,23+,24+,27-,42-/m0/s1	RWWYLEGWBNMMLJ-YSOARWBDSA-N	1809249-37-3	2.00721	2.00698	2.00497	TRC-Canada	99.6	R-137001	137001
Repaglinide		Parent		C27H36N2O4	452.268	CCOC1=C(C=CC(=C1)CC(=O)NC(CC(C)C)C2=CC=CC=C2N3CCCCC3)C(=O)O	InChI=1S/C27H36N2O4/c1-4-33-25-17-20(12-13-22(25)27(31)32)18-26(30)28-23(16-19(2)3)21-10-6-7-11-24(21)29-14-8-5-9-15-29/h6-7,10-13,17,19,23H,4-5,8-9,14-16,18H2,1-3H3,(H,28,30)(H,31,32)/t23-/m0/s1	FAEKWTJYAYMJKF-QHCPKHFHSA-N	135062-02-1	3.36779	2.09762	1.76854	Sigma-Aldrich	99.5	R9028-50mg	051M4716V
Reserpine		Parent		C33H40N2O9	608.273	COC1C(CC2CN3CCC4=C(C3CC2C1C(=O)OC)NC5=C4C=CC(=C5)OC)OC(=O)C6=CC(=C(C(=C6)OC)OC)OC	InChI=1S/C33H40N2O9/c1-38-19-7-8-20-21-9-10-35-16-18-13-27(44-32(36)17-11-25(39-2)30(41-4)26(12-17)40-3)31(42-5)28(33(37)43-6)22(18)15-24(35)29(21)34-23(20)14-19/h7-8,11-12,14,18,22,24,27-28,31,34H,9-10,13,15-16H2,1-6H3/t18-,22+,24-,27-,28+,31+/m1/s1	QEVHRUUCFGRFIF-MDEJGZGSSA-N	50-55-5	3.5315	2.99413	3.43639	TRC-Canada	98	R144600	2-AAW-121-1
Rimantadine		Parent		C12H21N	179.167	CC(C12CC3CC(C1)CC(C3)C2)N	InChI=1S/C12H21N/c1-8(13)12-5-9-2-10(6-12)4-11(3-9)7-12/h8-11H,2-7,13H2,1H3	UBCHPRBFMUDMNC-UHFFFAOYSA-N	13392-28-4	2.21701	-0.56654	0.124169	Sigma-Aldrich	99	390593-1g
Risperidone		Parent		C23H27N4O2F	410.212	CC1=C(C(=O)N2CCCCC2=N1)CCN3CCC(CC3)C4=NOC5=C4C=CC(=C5)F	InChI=1S/C23H27FN4O2/c1-15-18(23(29)28-10-3-2-4-21(28)25-15)9-13-27-11-7-16(8-12-27)22-19-6-5-17(24)14-20(19)30-26-22/h5-6,14,16H,2-4,7-13H2,1H3	RAPZEAPATHNIPO-UHFFFAOYSA-N	106266-06-2	2.62762	0.864832	1.79612	Sigma-Aldrich	99.82	R-006	FN11111102
Ritalinic acid	RA	Phase I	Methylphendiate	C13H17N1O2	219.126	C1CCNC(C1)C(C2=CC=CC=C2)C(=O)O	InChI=1S/C13H17NO2/c15-13(16)12(10-6-2-1-3-7-10)11-8-4-5-9-14-11/h1-3,6-7,11-12,14H,4-5,8-9H2,(H,15,16)	INGSNVSERUZOAK-UHFFFAOYSA-N	19395-41-6	-0.362744	-0.362744	-0.365491	LGC	99.9	LGCFOR1031.04	120641
Ritonavir		Parent		C37H48N6O5S2	720.313	CC(C)C1=NC(=CS1)CN(C)C(=O)NC(C(C)C)C(=O)NC(CC2=CC=CC=C2)CC(C(CC3=CC=CC=C3)NC(=O)OCC4=CN=CS4)O	InChI=1S/C37H48N6O5S2/c1-24(2)33(42-36(46)43(5)20-29-22-49-35(40-29)25(3)4)34(45)39-28(16-26-12-8-6-9-13-26)18-32(44)31(17-27-14-10-7-11-15-27)41-37(47)48-21-30-19-38-23-50-30/h6-15,19,22-25,28,31-33,44H,16-18,20-21H2,1-5H3,(H,39,45)(H,41,47)(H,42,46)/t28-,31-,32-,33-/m0/s1	NCDNCNXCDXHOMX-XGKFQTDJSA-N	155213-67-5	5.22178	5.22171	5.22177	TRC-Canada	99.24	9-ABY-65-1	9-ABY-65-1
Rivaroxaban		Parent		C19H18N3O5SCl	435.066	C1COCC(=O)N1C2=CC=C(C=C2)N3CC(OC3=O)CNC(=O)C4=CC=C(S4)Cl	InChI=1S/C19H18ClN3O5S/c20-16-6-5-15(29-16)18(25)21-9-14-10-23(19(26)28-14)13-3-1-12(2-4-13)22-7-8-27-11-17(22)24/h1-6,14H,7-11H2,(H,21,25)/t14-/m0/s1	KGFYHTZWPPHNLQ-AWEZNQCLSA-N	366789-02-8	1.89764	1.89764	1.89764	TRC-Canada	98	R538000	14-XJZ-49-1
Rivastigmine		Parent		C14H22N2O2	250.168	CCN(C)C(=O)OC1=CC=CC(=C1)C(C)N(C)C	InChI=1S/C14H22N2O2/c1-6-16(5)14(17)18-13-9-7-8-12(10-13)11(2)15(3)4/h7-11H,6H2,1-5H3/t11-/m0/s1	XSVMFMHYUFZWBK-NSHDSACASA-N	123441-03-2	2.40909	0.610283	1.54559	TRC-Canada	98	R541000	2-JST-20-1
Rosuvastatin	RSV	Parent		C22H28N3O6SF	481.168	CC(C)C1=NC(=NC(=C1C=CC(CC(CC(=O)O)O)O)C2=CC=C(C=C2)F)N(C)S(=O)(=O)C	InChI=1S/C22H28FN3O6S/c1-13(2)20-18(10-9-16(27)11-17(28)12-19(29)30)21(14-5-7-15(23)8-6-14)25-22(24-20)26(3)33(4,31)32/h5-10,13,16-17,27-28H,11-12H2,1-4H3,(H,29,30)/b10-9+/t16-,17-/m1/s1	BPRHUIZQVSMCRT-VEUZHWNKSA-N	287714-41-4	1.92296	-0.965017	-1.47995	TRC-Canada	96	R700500	1-ZPK-95-1
Roxithromycin		Parent		C41H76N2O15	836.525	CCC1C(C(C(C(=NOCOCCOC)C(CC(C(C(C(C(C(=O)O1)C)OC2CC(C(C(O2)C)O)(C)OC)C)OC3C(C(CC(O3)C)N(C)C)O)(C)O)C)C)O)(C)O	InChI=1S/C41H76N2O15/c1-15-29-41(10,49)34(45)24(4)31(42-53-21-52-17-16-50-13)22(2)19-39(8,48)36(58-38-32(44)28(43(11)12)18-23(3)54-38)25(5)33(26(6)37(47)56-29)57-30-20-40(9,51-14)35(46)27(7)55-30/h22-30,32-36,38,44-46,48-49H,15-21H2,1-14H3/b42-31+/t22-,23-,24+,25+,26-,27+,28+,29-,30+,32-,33+,34-,35+,36-,38+,39-,40-,41-/m1/s1	RXZBMPWDPOLZGW-XMRMVWPWSA-N	80214-83-1	2.99998	0.931312	1.88564	TRC-Canada	98	R700850	2-YFD-25-1
Rufinamide		Parent		C10H8N4OF2	238.067	C1=CC(=C(C(=C1)F)CN2C=C(N=N2)C(=O)N)F	InChI=1S/C10H8F2N4O/c11-7-2-1-3-8(12)6(7)4-16-5-9(10(13)17)14-15-16/h1-3,5H,4H2,(H2,13,17)	POGQSBRIGCQNEG-UHFFFAOYSA-N	106308-44-5	1.2666	1.2666	1.26661	TRC-Canada	98	R701550	6-ABY-129-1
Sacubitril		Parent		C24H29NO5	411.205	CCOC(=O)[C@H](C)C[C@@H](CC1=CC=C(C=C1)C2=CC=CC=C2)NC(=O)CCC(=O)O	InChI=1S/C24H29NO5/c1-3-30-24(29)17(2)15-21(25-22(26)13-14-23(27)28)16-18-9-11-20(12-10-18)19-7-5-4-6-8-19/h4-12,17,21H,3,13-16H2,1-2H3,(H,25,26)(H,27,28)/t17-,21+/m1/s1	PYNXFZCZUAOOQC-UTKZUKDTSA-N	149709-62-6	3.78772	1.04044	0.436163
Sacubitrilat	LBQ657	Phase I	Sacubitril	C22H25NO5	383.173	C[C@H](C[C@@H](CC1=CC=C(C=C1)C2=CC=CC=C2)NC(=O)CCC(=O)O)C(=O)O	InChI=1S/C22H25NO5/c1-15(22(27)28)13-19(23-20(24)11-12-21(25)26)14-16-7-9-18(10-8-16)17-5-3-2-4-6-17/h2-10,15,19H,11-14H2,1H3,(H,23,24)(H,25,26)(H,27,28)/t15-,19+/m1/s1	DOBNVUFHFMVMDB-BEFAXECRSA-N	149709-44-4	3.28502	-1.88049	-3.23738	Cayman Chemical	100	19829	0499470-12
Sertraline		Parent		C17H17NCl2	305.074	CNC1CCC(C2=CC=CC=C12)C3=CC(=C(C=C3)Cl)Cl	InChI=1S/C17H17Cl2N/c1-20-17-9-7-12(13-4-2-3-5-14(13)17)11-6-8-15(18)16(19)10-11/h2-6,8,10,12,17,20H,7,9H2,1H3/t12-,17-/m0/s1	VGKDLMBJGBXTGI-SJCJKPOMSA-N	79617-96-2	5.1493	2.6675	3.58336	Lipomed AG	99.63	SRT-1068-HC-1LM
Sildenafil		Parent		C22H30N6O4S	474.205	CCCC1=NN(C2=C1N=C(NC2=O)C3=C(C=CC(=C3)S(=O)(=O)N4CCN(CC4)C)OCC)C	InChI=1S/C22H30N6O4S/c1-5-7-17-19-20(27(4)25-17)22(29)24-21(23-19)16-14-15(8-9-18(16)32-6-2)33(30,31)28-12-10-26(3)11-13-28/h8-9,14H,5-7,10-13H2,1-4H3,(H,23,24,29)	BNRNXUUZRGQAQC-UHFFFAOYSA-N	139755-83-2	1.35159	1.20218	1.29259	Lipomed AG	99.95	SIL-984-Cl-1LM
Silymarin		Parent		C25H22O10	482.121	COC1=C(C=CC(=C1)C2C(OC3=C(O2)C=C(C=C3)C4C(C(=O)C5=C(C=C(C=C5O4)O)O)O)CO)O	InChI=1S/C25H22O10/c1-32-17-6-11(2-4-14(17)28)24-20(10-26)33-16-5-3-12(7-18(16)34-24)25-23(31)22(30)21-15(29)8-13(27)9-19(21)35-25/h2-9,20,23-29,31H,10H2,1H3/t20-,23+,24-,25-/m1/s1	SEBFKMXJBCUCAI-HKTJVKLFSA-N	22888-70-6	2.62932	2.5592	2.17975	Sigma-Aldrich	98.6	S0417	BCBM4810V
Simvastatin		Parent		C25H38O5	418.272	CCC(C)(C)C(=O)OC1CC(C=C2C1C(C(C=C2)C)CCC3CC(CC(=O)O3)O)C	InChI=1S/C25H38O5/c1-6-25(4,5)24(28)30-21-12-15(2)11-17-8-7-16(3)20(23(17)21)10-9-19-13-18(26)14-22(27)29-19/h7-8,11,15-16,18-21,23,26H,6,9-10,12-14H2,1-5H3/t15-,16-,18+,19+,20-,21-,23-/m0/s1	RYMZZMVNJRMUDD-HGQWONQESA-N	79902-63-9	4.4582	4.4582	4.4582	TRC-Canada	98	S485000
Sitagliptin		Parent		C16H15N5OF6	407.118	C1CN2C(=NN=C2C(F)(F)F)CN1C(=O)CC(CC3=CC(=C(C=C3F)F)F)N	InChI=1S/C16H15F6N5O/c17-10-6-12(19)11(18)4-8(10)3-9(23)5-14(28)26-1-2-27-13(7-26)24-25-15(27)16(20,21)22/h4,6,9H,1-3,5,7,23H2/t9-/m1/s1	MFFMDFFZMYYVKS-SECBINFHSA-N	486460-32-6	1.25722	-0.398808	0.509096	Sigma-Aldrich	96.4	PHR1857-1G	LRAB0033
Sodium oxybate		Parent		C4H7NaO3	126.029	C(CC(=O)[O-])CO.[Na+]	InChI=1S/C4H8O3.Na/c5-3-1-2-4(6)7;/h5H,1-3H2,(H,6,7);/q;+1/p-1	XYGBKMMCQDZQOZ-UHFFFAOYSA-M	502-85-2	-0.51492	-3.03107	-3.75805
Sotalol		Parent		C12H20N2O3S	272.119	CC(C)NCC(C1=CC=C(C=C1)NS(=O)(=O)C)O	InChI=1S/C12H20N2O3S/c1-9(2)13-8-12(15)10-4-6-11(7-5-10)14-18(3,16)17/h4-7,9,12-15H,8H2,1-3H3	ZBMZVLHSJCTVON-UHFFFAOYSA-N	3930-20-9	-0.84022	-2.33521	-1.45158	Sigma-Aldrich	98	S0278	087K4065
Succinic acid	SCA	Phase I	Sodium oxybate	C4H6O4	118.027	C(CC(=O)O)C(=O)O	InChI=1S/C4H6O4/c5-3(6)1-2-4(7)8/h1-2H2,(H,5,6)(H,7,8)	KDYFGRWQOYBRFD-UHFFFAOYSA-N	110-15-6	-0.398483	-4.91562	-6.17053	Dr. Ehrenstorfer	99.79	DRE-C16985000-100MG	G1382033
Sulfadiazine	SDZ	Parent		C10H10N4O2S	250.052	C1=CN=C(N=C1)NS(=O)(=O)C2=CC=C(C=C2)N	InChI=1S/C10H10N4O2S/c11-8-2-4-9(5-3-8)17(15,16)14-10-12-6-1-7-13-10/h1-7H,11H2,(H,12,13,14)	SEEPANYCNGTZFQ-UHFFFAOYSA-N	68-35-9	0.387261	0.1291	-0.327414	Sigma-Aldrich	99	S8626	106M4777V
Sulfadimethoxine	SDM	Parent		C12H14N4O4S	310.074	COC1=NC(=NC(=C1)NS(=O)(=O)C2=CC=C(C=C2)N)OC	InChI=1S/C12H14N4O4S/c1-19-11-7-10(14-12(15-11)20-2)16-21(17,18)9-5-3-8(13)4-6-9/h3-7H,13H2,1-2H3,(H,14,15,16)	ZZORFUFYDOWNEF-UHFFFAOYSA-N	122-11-2	1.26083	0.967458	0.516036	TRC-Canada	98	S699060	7-SCC-26-1
Sulfamethazine	SMN	Parent		C12H14N4O2S	278.084	CC1=CC(=NC(=N1)NS(=O)(=O)C2=CC=C(C=C2)N)C	InChI=1S/C12H14N4O2S/c1-8-7-9(2)15-12(14-8)16-19(17,18)11-5-3-10(13)4-6-11/h3-7H,13H2,1-2H3,(H,14,15,16)	ASWVTGNCAZCNNR-UHFFFAOYSA-N	57-68-1	0.650001	0.393304	-0.0633103	Sigma-Aldrich	99.8	S6256	086M4034V
Sulfamethoxazole	SMX	Parent		C10H11N3O3S	253.052	CC1=CC(=NO1)NS(=O)(=O)C2=CC=C(C=C2)N	InChI=1S/C10H11N3O3S/c1-7-6-10(12-16-7)13-17(14,15)9-4-2-8(11)3-5-9/h2-6H,11H2,1H3,(H,12,13)	JLKIGFTWXXRPMT-UHFFFAOYSA-N	723-46-6	0.790549	0.0310576	-0.128742	Sigma-Aldrich	99.6	76177	BCBR8929V
Sulfamethoxazole-N1-glucuronide	SMX-N1-gluc	Phase II	Sulfamethoxazole	C16H19N3O9S	445.079	CC1=CC(=NO1)N(C2C(C(C(C(O2)C(=O)O)O)O)O)S(=O)(=O)C3=CC=C(C=C3)N	InChI=1S/C16H19N3O9S/c1-7-6-10(18-28-7)19(29(25,26)9-4-2-8(17)3-5-9)15-13(22)11(20)12(21)14(27-15)16(23)24/h2-6,11-15,20-22H,17H2,1H3,(H,23,24)/t11-,12-,13+,14-,15+/m0/s1	BLFOMTRQSZIMKK-SBJFKYEJSA-N	14365-52-7	-1.30491	-4.3889	-4.58119	TRC-Canada	98	S699135	16-XJZ-131-1
Sulfapyridine	SPY	Phase I	Sulfasalazine	C11H11N3O2S	249.057	C1=CC=NC(=C1)NS(=O)(=O)C2=CC=C(C=C2)N	InChI=1S/C11H11N3O2S/c12-9-4-6-10(7-5-9)17(15,16)14-11-3-1-2-8-13-11/h1-8H,12H2,(H,13,14)	GECHUMIMRBOMGK-UHFFFAOYSA-N	144-83-2	1.00877	0.397325	0.119695	TRC-Canada	98	S699083	1-MWC-153-1
Sulfathiazole	STZ	Parent		C9H9N3O2S2	255.014	C1=CC(=CC=C1N)S(=O)(=O)NC2=NC=CS2	InChI=1S/C9H9N3O2S2/c10-7-1-3-8(4-2-7)16(13,14)12-9-11-5-6-15-9/h1-6H,10H2,(H,11,12)	JNMRHUJNCSQMMB-UHFFFAOYSA-N	72-14-0	0.975028	0.176566	0.0496852	Fluka	99.8	S9876	MKBW0410V
Sulpiride	SLP	Parent		C15H23N3O4S	341.141	CCN1CCCC1CNC(=O)C2=C(C=CC(=C2)S(=O)(=O)N)OC	InChI=1S/C15H23N3O4S/c1-3-18-8-4-5-11(18)10-17-15(19)13-9-12(23(16,20)21)6-7-14(13)22-2/h6-7,9,11H,3-5,8,10H2,1-2H3,(H,17,19)(H2,16,20,21)	BGRJTUBHPOOWDU-UHFFFAOYSA-N	15676-16-1	0.125051	-1.65008	-0.701416	Sigma-Aldrich			071M1222V
Sulpiride-N-oxide	SLP-N-ox	Related	Sulpiride	C15H23N3O5S1	357.136	CC[N+]1(CCCC1CNC(=O)C2=C(C=CC(=C2)S(=O)(=O)N)OC)[O-]	InChI=1S/C15H23N3O5S/c1-3-18(20)8-4-5-11(18)10-17-15(19)13-9-12(24(16,21)22)6-7-14(13)23-2/h6-7,9,11H,3-5,8,10H2,1-2H3,(H,17,19)(H2,16,21,22)	GODSKNGSDVZJGQ-UHFFFAOYSA-N	2214214-03-4	-0.787436	-0.787708	-0.789684	LGC	99.7	MM0051.06	2096
Tacrolimus		Parent		C44H69N1O12	803.482	CC1CC(C2C(CC(C(O2)(C(=O)C(=O)N3CCCCC3C(=O)OC(C(C(CC(=O)C(C=C(C1)C)CC=C)O)C)C(=CC4CCC(C(C4)OC)O)C)O)C)OC)OC	InChI=1S/C44H69NO12/c1-10-13-31-19-25(2)18-26(3)20-37(54-8)40-38(55-9)22-28(5)44(52,57-40)41(49)42(50)45-17-12-11-14-32(45)43(51)56-39(29(6)34(47)24-35(31)48)27(4)21-30-15-16-33(46)36(23-30)53-7/h10,19,21,26,28-34,36-40,46-47,52H,1,11-18,20,22-24H2,2-9H3/b25-19+,27-21+/t26-,28+,29+,30-,31+,32-,33+,34-,36+,37-,38-,39+,40+,44+/m0/s1	QJJXYPPXXYFBGM-LFZNUXCKSA-N	104987-11-3	5.59412	5.59337	5.58931	TRC-Canada	98	F370000	12-MWC-10-1
Tapentadol	TAP	Parent		C14H23NO	221.178	CCC(C1=CC(=CC=C1)O)C(C)CN(C)C	InChI=1S/C14H23NO/c1-5-14(11(2)10-15(3)4)12-7-6-8-13(16)9-12/h6-9,11,14,16H,5,10H2,1-4H3/t11-,14+/m0/s1	KWTWDQCKEHXFFR-SMDDNHRTSA-N	175591-23-8	2.95853	0.715725	1.63538	Lipomed AG	99.91	TAP-1665-HC-1LM	1665.1B1.2L1
Tapentadol-O-sulfate	TAP-O-sulf	Phase II	Tapentadol	C14H23N1O4S1	301.135	CCC(C1=CC(=CC=C1)OS(=O)(=O)O)C(C)CN(C)C	InChI=1S/C14H23NO4S/c1-5-14(11(2)10-15(3)4)12-7-6-8-13(9-12)19-20(16,17)18/h6-9,11,14H,5,10H2,1-4H3,(H,16,17,18)/t11-,14+/m0/s1	HPEFZESOUVTBSA-SMDDNHRTSA-N	1300037-87-9	1.48776	1.48717	1.48185	Cerilliant	99.36	T-061-1ML	FE12041911
Tazobactam		Parent		C10H12N4O5S	300.053	CC1(C(N2C(S1(=O)=O)CC2=O)C(=O)O)CN3C=CN=N3	InChI=1S/C10H12N4O5S/c1-10(5-13-3-2-11-12-13)8(9(16)17)14-6(15)4-7(14)20(10,18)19/h2-3,7-8H,4-5H2,1H3,(H,16,17)/t7-,8+,10+/m1/s1	LPQZKKCYTLCDGQ-WEDXCCLWSA-N	89786-04-9	-2.17277	-4.88607	-4.92449	TRC-Canada	98	T010095	6-MWC-154-1
Telmisartan	TMS	Parent		C33H30N4O2	514.237	CCCC1=NC2=C(C=C(C=C2N1CC3=CC=C(C=C3)C4=CC=CC=C4C(=O)O)C5=NC6=CC=CC=C6N5C)C	InChI=1S/C33H30N4O2/c1-4-9-30-35-31-21(2)18-24(32-34-27-12-7-8-13-28(27)36(32)3)19-29(31)37(30)20-22-14-16-23(17-15-22)25-10-5-6-11-26(25)33(38)39/h5-8,10-19H,4,9,20H2,1-3H3,(H,38,39)	RMMXLENWKUUMAY-UHFFFAOYSA-N	144701-48-4	6.1295	5.16739	4.52428	TRC-Canada	98	T017000	7-ABY-5-1
Telmisartan-O-acyl-glucuronide	TMS-O-gluc	Phase II	Telmisartan	C39H38N4O8	690.269	CCCC1=NC2=C(N1CC3=CC=C(C=C3)C4=CC=CC=C4C(=O)OC5C(C(C(C(O5)C(=O)O)O)O)O)C=C(C=C2C)C6=NC7=CC=CC=C7N6C	InChI=1S/C39H38N4O8/c1-4-9-30-41-31-21(2)18-24(36-40-27-12-7-8-13-28(27)42(36)3)19-29(31)43(30)20-22-14-16-23(17-15-22)25-10-5-6-11-26(25)38(49)51-39-34(46)32(44)33(45)35(50-39)37(47)48/h5-8,10-19,32-35,39,44-46H,4,9,20H2,1-3H3,(H,47,48)/t32-,33-,34+,35-,39-/m0/s1	RCOBUBSULFIXAR-QQPFWGBFSA-N	250780-40-6	4.31384	3.36178	2.75038	TRC-Canada	96.73	TRC-T017010-1mg	1-DRR-176-1
Terbinafine		Parent		C21H25N	291.199	CC(C)(C)C#CC=CCN(C)CC1=CC=CC2=CC=CC=C21	InChI=1S/C21H25N/c1-21(2,3)15-8-5-9-16-22(4)17-19-13-10-12-18-11-6-7-14-20(18)19/h5-7,9-14H,16-17H2,1-4H3/b9-5+	DOMXUEMWDBAQBQ-WEVVVXLNSA-N	91161-71-6	5.52748	4.93969	5.4178	Sigma-Aldrich	99.8	PHR1298-1G	LRAA9094
Tetracaine		Parent		C15H24N2O2	264.184	CCCCNC1=CC=C(C=C1)C(=O)OCCN(C)C	InChI=1S/C15H24N2O2/c1-4-5-10-16-14-8-6-13(7-9-14)15(18)19-12-11-17(2)3/h6-9,16H,4-5,10-12H2,1-3H3	GKCBAIGFKIBETG-UHFFFAOYSA-N	94-24-6	2.79204	1.36164	2.23422	Dr. Ehrenstorfer	100	DRE-C17329000	G1069635
Tetrazepam		Parent		C16H17N2OCl	288.103	CN1C(=O)CN=C(C2=C1C=CC(=C2)Cl)C3=CCCCC3	InChI=1S/C16H17ClN2O/c1-19-14-8-7-12(17)9-13(14)16(18-10-15(19)20)11-5-3-2-4-6-11/h5,7-9H,2-4,6,10H2,1H3	IQWYAQCHYZHJOS-UHFFFAOYSA-N	10379-14-3	3.13827	3.13819	3.13826	Lipomed AG	98.5	TET-145-1LA	145.1B0.1L10
Theobromine		Phase I	Caffeine, Theophylline	C7H8N4O2	180.065	CN1C=NC2=C1C(=O)NC(=O)N2C	InChI=1S/C7H8N4O2/c1-10-3-8-5-4(10)6(12)9- 7(13)11(5)2/h3H,1-2H3,(H,9,12,13)	YAPQBXQYLJRXSA-UHFFFAOYSA-N	83-67-0	-0.769322	-0.771766	-0.793156	Dr. Ehrenstorfer	99.74	DRE-C17445900	G1331782
Theophylline	TPH	Phase I	Caffeine, Theophylline	C7H8N4O2	180.065	CN1C2=C(C(=O)N(C1=O)C)NC=N2	InChI=1S/C7H8N4O2/c1-10-5-4(8-3-9-5)6(12)11(2)7(10)13/h3H,1-2H3,(H,8,9)	ZFXYFBGIUFBOJW-UHFFFAOYSA-N	58-55-9	-0.769322	-1.0221	-1.4995	Thermo Scientific	99	250310050	A0427710
Thiopental		Parent		C11H18N2O2S	242.109	CCCC(C)C1(C(=O)NC(=S)NC1=O)CC	InChI=1S/C11H18N2O2S/c1-4-6-7(3)11(5-2)8(14)12-10(16)13-9(11)15/h7H,4-6H2,1-3H3,(H2,12,13,14,15,16)	IUJDSEJGGMCXSG-UHFFFAOYSA-N	76-75-5	2.78312	2.57353	1.94898	Sigma-Aldrich		T1200000
Tiapride		Parent		C15H24N2O4S	328.146	CCN(CC)CCNC(=O)C1=C(C=CC(=C1)S(=O)(=O)C)OC	InChI=1S/C15H24N2O4S/c1-5-17(6-2)10-9-16-15(18)13-11-12(22(4,19)20)7-8-14(13)21-3/h7-8,11H,5-6,9-10H2,1-4H3,(H,16,18)	JTVPZMFULRWINT-UHFFFAOYSA-N	51012-32-9	0.46246	-1.4027	-0.46091	Sigma-Aldrich		T0410	080H354V
Ticlopidine		Parent		C14H14NSCl	263.054	C1CN(CC2=C1SC=C2)CC3=CC=CC=C3Cl	InChI=1S/C14H14ClNS/c15-13-4-2-1-3-11(13)9-16-7-5-14-12(10-16)6-8-17-14/h1-4,6,8H,5,7,9-10H2	PHWBOXQYWZNQIN-UHFFFAOYSA-N	55142-85-3	4.19593	3.37017	3.99991	Sigma-Aldrich	99
Tilidine		Parent		C17H23NO2	273.173	CCOC(=O)C1(CCC=CC1N(C)C)C2=CC=CC=C2	InChI=1S/C17H23NO2/c1-4-20-16(19)17(14-10-6-5-7-11-14)13-9-8-12-15(17)18(2)3/h5-8,10-12,15H,4,9,13H2,1-3H3/t15-,17+/m1/s1	WDEFBBTXULIOBB-WBVHZDCISA-N	51931-66-9	3.3546	1.76969	2.67469	Lipomed AG	98.5		145.1B0.1L10
Timolol		Parent		C13H24N4O3S	316.157	CC(C)(C)NCC(COC1=NSN=C1N2CCOCC2)O	InChI=1S/C13H24N4O3S/c1-13(2,3)14-8-10(18)9-20-12-11(15-21-16-12)17-4-6-19-7-5-17/h10,14,18H,4-9H2,1-3H3/t10-/m0/s1	BLJRIMJGRPQVNF-JTQLQIEISA-N	26839-75-8	1.33571	-0.972631	-0.0371849	TRC-Canada	98	T443710	1-MIT-46-1
Tolnaftate		Parent		C19H17NOS	307.103	CC1=CC(=CC=C1)N(C)C(=S)OC2=CC3=CC=CC=C3C=C2	InChI=1S/C19H17NOS/c1-14-6-5-9-17(12-14)20(2)19(22)21-18-11-10-15-7-3-4-8-16(15)13-18/h3-13H,1-2H3	FUSNMLFNXJSCDI-UHFFFAOYSA-N	2398-96-1	5.74504	5.74504	5.74504	Sigma-Aldrich	98.1	T6638-1G	BCBD3087V
Tolperisone		Parent		C16H23NO	245.178	CC1=CC=C(C=C1)C(=O)C(C)CN2CCCCC2	InChI=1S/C16H23NO/c1-13-6-8-15(9-7-13)16(18)14(2)12-17-10-4-3-5-11-17/h6-9,14H,3-5,10-12H2,1-2H3	FSKFPVLPFLJRQB-UHFFFAOYSA-N	728-88-1	3.56618	1.82507	2.75368
Tolperisone metabolite		Phase I	Tolperisone	C16H25NO	247.194	CC1=CC=C(C=C1)C(C(C)CN2CCCCC2)O	InChI=1S/C16H25NO/c1-13-6-8-15(9-7-13)16(18)14(2)12-17-10-4-3-5-11-17/h6-9,14,16,18H,3-5,10-12H2,1-2H3	IDYRXAZRNVDYCR-UHFFFAOYSA-N		3.18738	0.54428	1.47895
Tolperisone metabolite M1		Phase I	Tolperisone	C16H23NO2	261.173	CC(CN1CCCCC1)C(=O)C2=CC=C(C=C2)CO	InChI=1S/C16H23NO2/c1-13(11-17-9-3-2-4-10-17)16(19)15-7-5-14(12-18)6-8-15/h5-8,13,18H,2-4,9-12H2,1H3	MBFHFUBFALKDKH-UHFFFAOYSA-N		2.28541	0.631988	1.54839
Tolperisone metabolite M1'		Phase I	Tolperisone	C16H23NO2	261.173	CC1=C(C=C(C=C1)C(=O)C(C)CN2CCCCC2)O	InChI=1S/C16H23NO2/c1-12-6-7-14(10-15(12)18)16(19)13(2)11-17-8-4-3-5-9-17/h6-7,10,13,18H,3-5,8-9,11H2,1-2H3	DPTIOTYHVFZYFS-UHFFFAOYSA-N		2.91181	1.63903	2.52292
Tolperisone metabolite M3		Phase I	Tolperisone	C16H21NO3	275.152	CC(CN1CCCCC1)C(=O)C2=CC=C(C=C2)C(=O)O	InChI=1S/C16H21NO3/c1-12(11-17-9-3-2-4-10-17)15(18)13-5-7-14(8-6-13)16(19)20/h5-8,12H,2-4,9-11H2,1H3,(H,19,20)	DUFFTQXSWOMYLQ-UHFFFAOYSA-N		-0.0196777	-0.025511	-0.0880898
Tolperisone metabolite M4/M5		Phase I	Tolperisone	C16H23NO3	277.168	CC(CN1CCCCC1)C(C2=CC=C(C=C2)C(=O)O)O	InChI=1S/C16H23NO3/c1-12(11-17-9-3-2-4-10-17)15(18)13-5-7-14(8-6-13)16(19)20/h5-8,12,15,18H,2-4,9-11H2,1H3,(H,19,20)	GQXHANPQZCYING-UHFFFAOYSA-N		-0.399802	-0.399802	-0.40716
Torasemide	TSM	Parent		C16H20N4O3S	348.126	CC1=CC(=CC=C1)NC2=C(C=NC=C2)S(=O)(=O)NC(=O)NC(C)C	InChI=1S/C16H20N4O3S/c1-11(2)18-16(21)20-24(22,23)15-10-17-8-7-14(15)19-13-6-4-5-12(3)9-13/h4-11H,1-3H3,(H,17,19)(H2,18,20,21)	NGBFQHCMQULJNZ-UHFFFAOYSA-N	56211-40-6	1.86294	1.22387	1.05057	TRC-Canada	98	T548750	21-SSR-1-1
Torasemide carboxylic acid	TSM-COOH	Phase I	Torasemide	C16H18N4O5S1	378.1	CC(C)NC(=O)NS(=O)(=O)C1=C(C=CN=C1)NC2=CC=CC(=C2)C(=O)O	InChI=1S/C16H18N4O5S/c1-10(2)18-16(23)20-26(24,25)14-9-17-7-6-13(14)19-12-5-3-4-11(8-12)15(21)22/h3-10H,1-2H3,(H,17,19)(H,21,22)(H2,18,20,23)	PGPRBNDLCZQUST-UHFFFAOYSA-N	113844-99-8	0.691303	-1.85665	-2.86797	TRC-Canada	99.57	T548755	3-DTS-137-1
Torasemide metabolite M3 (4'-Hydroxytorasemide)		Phase I	Torasemide	C16H20N4O4S	364.12	CC1=C(C=CC(=C1)NC2=C(C=NC=C2)S(=O)(=O)NC(=O)NC(C)C)O	InChI=1S/C16H20N4O4S/c1-10(2)18-16(22)20-25(23,24)15-9-17-7-6-13(15)19-12-4-5-14(21)11(3)8-12/h4-10,21H,1-3H3,(H,17,19)(H2,18,20,22)	BJCCDWZGWOVSPR-UHFFFAOYSA-N	99300-67-1	1.55858	0.920227	0.746321
Tramadol		Parent		C16H25NO2	263.189	CN(C)CC1CCCCC1(C2=CC(=CC=C2)OC)O	InChI=1S/C16H25NO2/c1-17(2)12-14-7-4-5-10-16(14,18)13-8-6-9-15(11-13)19-3/h6,8-9,11,14,18H,4-5,7,10,12H2,1-3H3/t14-,16+/m1/s1	TVYLLZQTGLZFBW-ZBFHGGJFSA-N	27203-92-5	2.44986	0.098668	1.05432	Sigma-Aldrich	99.9	42965-1G-F	BCBS4538V
Tramadol N-oxide		Phase I	Tramadol	C16H25NO3	279.183	C[N+](C)(CC1CCCCC1(C2=CC(=CC=C2)OC)O)[O-]	InChI=1S/C16H25NO3/c1-17(2,19)12-14-7-4-5-10-16(14,18)13-8-6-9-15(11-13)20-3/h6,8-9,11,14,18H,4-5,7,10,12H2,1-3H3/t14-,16+/m0/s1	HBXKSXMNNGHBEA-GOEBONIOSA-N	147441-56-3	1.32549	1.32529	1.32547	TRC-Canada	95	T712530	23-GHZ-57-1
Tranexamic acid		Parent		C8H15NO2	157.11	C1CC(CCC1CN)C(=O)O	InChI=1S/C8H15NO2/c9-5-6-1-3-7(4-2-6)8(10)11/h6-7H,1-5,9H2,(H,10,11)	GYDJEQRTZSCIOI-UHFFFAOYSA-N	1197-18-8	-1.55239	-1.55239	-1.55344	Sigma-Aldrich	99.9	PHR1812	LRAA8626
Trazodone	TZD	Parent		C19H22N5OCl	371.151	C1CN(CCN1CCCN2C(=O)N3C=CC=CC3=N2)C4=CC(=CC=C4)Cl	InChI=1S/C19H22ClN5O/c20-16-5-3-6-17(15-16)23-13-11-22(12-14-23)8-4-10-25-19(26)24-9-2-1-7-18(24)21-25/h1-3,5-7,9,15H,4,8,10-14H2	PHLBKPHSAVXXEF-UHFFFAOYSA-N	19794-93-5	3.13186	1.57655	2.47608	Lipomed AG	99.9	TZD-1373-HC-1LM	1373.1B0.1L4
Triazolam		Parent		C17H12N4Cl2	342.044	CC1=NN=C2N1C3=C(C=C(C=C3)Cl)C(=NC2)C4=CC=CC=C4Cl	InChI=1S/C17H12Cl2N4/c1-10-21-22-16-9-20-17(12-4-2-3-5-14(12)19)13-8-11(18)6-7-15(13)23(10)16/h2-8H,9H2,1H3	JOFWLTCLBGQGBO-UHFFFAOYSA-N	28911-01-5	3.6272	3.6264	3.62712	Lipomed AG	100	TRI-124-FB-1LM	124.1B0.1L8
Trimetazidine		Parent		C14H22N2O3	266.163	COC1=C(C(=C(C=C1)CN2CCNCC2)OC)OC	InChI=1S/C14H22N2O3/c1-17-12-5-4-11(13(18-2)14(12)19-3)10-16-8-6-15-7-9-16/h4-5,15H,6-10H2,1-3H3	UHWVSEOVJBQKBE-UHFFFAOYSA-N	5011-34-7	0.9057	-1.27433	-0.332135	Sigma-Aldrich		Y0000093	3.1
Trimethoprim	TMP	Parent		C14H18N4O3	290.138	COC1=CC(=CC(=C1OC)OC)CC2=CN=C(N=C2N)N	InChI=1S/C14H18N4O3/c1-19-10-5-8(6-11(20-2)12(10)21-3)4-9-7-17-14(16)18-13(9)15/h5-7H,4H2,1-3H3,(H4,15,16,17,18)	IEDVJHCEMCRBQM-UHFFFAOYSA-N	738-70-5	1.28391	0.918155	1.22783	Sigma-Aldrich	98.5	92131
Trimipramine	TMN	Parent		C20H26N2	294.21	CC(CN1C2=CC=CC=C2CCC3=CC=CC=C31)CN(C)C	InChI=1S/C20H26N2/c1-16(14-21(2)3)15-22-19-10-6-4-8-17(19)12-13-18-9-5-7-11-20(18)22/h4-11,16H,12-15H2,1-3H3	ZSCDBOWYZJWBIY-UHFFFAOYSA-N	739-71-9	4.75789	2.36955	3.32396	Cerilliant	99.54	T-904-1ML	FN03271902
Trimipramine N-oxide	TMN-N-ox	Phase I	Trimipramine	C20H26N2O	310.205	CC(CN1C2=CC=CC=C2CCC3=CC=CC=C31)C[N+](C)(C)[O-]	InChI=1S/C20H26N2O/c1-16(15-22(2,3)23)14-21-19-10-6-4-8-17(19)12-13-18-9-5-7-11-20(18)21/h4-11,16H,12-15H2,1-3H3	UNOPAPJVNIQNJP-UHFFFAOYSA-N	14171-70-1	3.63352	3.63251	3.63342	TRC-Canada	98	T799010	19-AZC-147-1
Trospium		Parent		C25H29N1O3	392.223	C1CC[N+]2(C1)C3CCC2CC(C3)OC(=O)C(C4=CC=CC=C4)(C5=CC=CC=C5)O	InChI=1S/C25H30NO3/c27-24(25(28,19-9-3-1-4-10-19)20-11-5-2-6-12-20)29-23-17-21-13-14-22(18-23)26(21)15-7-8-16-26/h1-6,9-12,21-23,28H,7-8,13-18H2/q+1/t21-,22+,23?	OYYDSUSKLWTMMQ-AIZNXBIQSA-N	47608-32-2	-0.50096	-0.500225	-0.493667	TRC-Canada	98	T892800	11-SSR-144-1
Troxerutin		Parent		C33H42O19	742.232	CC1C(C(C(C(O1)OCC2C(C(C(C(O2)OC3=C(OC4=CC(=CC(=C4C3=O)O)OCCO)C5=CC(=C(C=C5)OCCO)OCCO)O)O)O)O)O)O	InChI=1S/C33H42O19/c1-14-23(38)26(41)28(43)32(49-14)48-13-21-24(39)27(42)29(44)33(51-21)52-31-25(40)22-17(37)11-16(45-7-4-34)12-20(22)50-30(31)15-2-3-18(46-8-5-35)19(10-15)47-9-6-36/h2-3,10-12,14,21,23-24,26-29,32-39,41-44H,4-9,13H2,1H3/t14-,21+,23-,24+,26+,27-,28+,29+,32+,33-/m0/s1	IYVFNTXFRYQLRP-VVSTWUKXSA-N	7085-55-4	-2.50138	-2.73429	-3.38985	TRC-Canada	85	T893200	2-MIC-109-1
Tylosin		Parent		C46H77NO17	915.519	CCC1C(C=C(C=CC(=O)C(CC(C(C(C(CC(=O)O1)O)C)OC2C(C(C(C(O2)C)OC3CC(C(C(O3)C)O)(C)O)N(C)C)O)CC=O)C)C)COC4C(C(C(C(O4)C)O)OC)OC	InChI=1S/C46H77NO17/c1-13-33-30(22-58-45-42(57-12)41(56-11)37(52)26(5)60-45)18-23(2)14-15-31(49)24(3)19-29(16-17-48)39(25(4)32(50)20-34(51)62-33)64-44-38(53)36(47(9)10)40(27(6)61-44)63-35-21-46(8,55)43(54)28(7)59-35/h14-15,17-18,24-30,32-33,35-45,50,52-55H,13,16,19-22H2,1-12H3/b15-14+,23-18+/t24-,25+,26-,27-,28+,29+,30-,32-,33-,35+,36-,37-,38-,39-,40-,41-,42-,43+,44+,45-,46-/m1/s1	WBPYTXDJUQJLPQ-VMXQISHHSA-N	1401-69-0	2.31591	0.873661	1.74891	TRC-Canada	96	T947650	10-GHZ-186-1
Valeryl-4-hydroxyvalsartan	4-OH-VLT	Phase I	Valsartan	C24H29N5O4	451.222	CC(C)C(C(=O)O)N(CC1=CC=C(C=C1)C2=CC=CC=C2C3=NNN=N3)C(=O)CCC(C)O	InChI=1S/C24H29N5O4/c1-15(2)22(24(32)33)29(21(31)13-8-16(3)30)14-17-9-11-18(12-10-17)19-6-4-5-7-20(19)23-25-27-28-26-23/h4-7,9-12,15-16,22,30H,8,13-14H2,1-3H3,(H,32,33)(H,25,26,27,28)/t16?,22-/m0/s1	ICSQZMPILLPFKC-XLDIYJRPSA-N	188259-69-0	3.52362	0.121916	-0.967764	TRC-Canada	99.41	TRC-H995000	10-SWZ-84-2
Valganciclovir		Parent		C14H22N6O5	354.165	CC(C)[C@@H](C(=O)OCC(CO)OCN1C=NC2=C1N=C(NC2=O)N)N	InChI=1S/C14H22N6O5/c1-7(2)9(15)13(23)24-4-8(3-21)25-6-20-5-17-10-11(20)18-14(16)19-12(10)22/h5,7-9,21H,3-4,6,15H2,1-2H3,(H3,16,18,19,22)/t8?,9-/m0/s1	WPVFJKSGQUFQAP-GKAPJAKFSA-N	175865-60-8	-1.20665	-2.09223	-1.43239	TRC-Canada	95	V092000	5-MDB-162-1
Valsartan	VLT	Parent		C24H29N5O3	435.227	CCCCC(=O)N(CC1=CC=C(C=C1)C2=CC=CC=C2C3=NNN=N3)C(C(C)C)C(=O)O	InChI=1S/C24H29N5O3/c1-4-5-10-21(30)29(22(16(2)3)24(31)32)15-17-11-13-18(14-12-17)19-8-6-7-9-20(19)23-25-27-28-26-23/h6-9,11-14,16,22H,4-5,10,15H2,1-3H3,(H,31,32)(H,25,26,27,28)/t22-/m0/s1	ACWBQPMHZXGDFX-QFIPXVFZSA-N	137862-53-4	5.00136	1.64569	0.502072	TCI Europe	98	V0112	VU4ZL-FQ
Valsartan acid	VLT-COOH	Phase I	Valsartan, Irbesartan, Losartan, Candesartan	C14H10N4O2	266.08	C1=CC=C(C(=C1)C2=CC=C(C=C2)C(=O)O)C3=NNN=N3	InChI=1S/C14H10N4O2/c19-14(20)10-7-5-9(6-8-10)11-3-1-2-4-12(11)13-15-17-18-16-13/h1-8H,(H,19,20)(H,15,16,17,18)	USAWIVMZUYOXCF-UHFFFAOYSA-N	164265-78-5	3.18167	-0.726955	-1.71258	TRC-Canada	97.45	T308515	3-SKR-90-6
Vancomycin		Parent		C66H75N9O24Cl2	1447.43	CC1C(C(CC(O1)OC2C(C(C(OC2OC3=C4C=C5C=C3OC6=C(C=C(C=C6)C(C(C(=O)NC(C(=O)NC5C(=O)NC7C8=CC(=C(C=C8)O)C9=C(C=C(C=C9C(NC(=O)C(C(C1=CC(=C(O4)C=C1)Cl)O)NC7=O)C(=O)O)O)O)CC(=O)N)NC(=O)C(CC(C)C)NC)O)Cl)CO)O)O)(C)N)O	InChI=1S/C66H75Cl2N9O24/c1-23(2)12-34(71-5)58(88)76-49-51(83)26-7-10-38(32(67)14-26)97-40-16-28-17-41(55(40)101-65-56(54(86)53(85)42(22-78)99-65)100-44-21-66(4,70)57(87)24(3)96-44)98-39-11-8-27(15-33(39)68)52(84)50-63(93)75-48(64(94)95)31-18-29(79)19-37(81)45(31)30-13-25(6-9-36(30)80)46(60(90)77-50)74-61(91)47(28)73-59(89)35(20-43(69)82)72-62(49)92/h6-11,13-19,23-24,34-35,42,44,46-54,56-57,65,71,…	MYPYJXKWCTUITO-LYRMYLQWSA-N	1404-90-6	-4.37265	-5.19425	-4.37265	TRC-Canada	96.23	V096500	23-XJZ-104-1
Venlafaxine	VEN	Parent		C17H27NO2	277.204	CN(C)CC(C1=CC=C(C=C1)OC)C2(CCCCC2)O	InChI=1S/C17H27NO2/c1-18(2)13-16(17(19)11-5-4-6-12-17)14-7-9-15(20-3)10-8-14/h7-10,16,19H,4-6,11-13H2,1-3H3	PNVNVHUZROJLTJ-UHFFFAOYSA-N	93413-69-5	2.73852	0.738126	1.68947	Sigma-Aldrich	99.8	PHR1736-1G	LRAB7761
Venlafaxine N-oxide	VEN-N-ox	Phase I	Venlafaxine	C17H27NO3	293.199	C[N+](C)(CC(C1=CC=C(C=C1)OC)C2(CCCCC2)O)[O-]	InChI=1S/C17H27NO3/c1-18(2,20)13-16(17(19)11-5-4-6-12-17)14-7-9-15(21-3)10-8-14/h7-10,16,19H,4-6,11-13H2,1-3H3	LASJEFFANGIOGZ-UHFFFAOYSA-N	1094598-37-4	1.61415	1.61398	1.61413	TRC-Canada	99.48	V120020	1-KMW-47-4
Verapamil	VER	Parent		C27H38N2O4	454.283	CC(C)C(CCCN(C)CCC1=CC(=C(C=C1)OC)OC)(C#N)C2=CC(=C(C=C2)OC)OC	InChI=1S/C27H38N2O4/c1-20(2)27(19-28,22-10-12-24(31-5)26(18-22)33-7)14-8-15-29(3)16-13-21-9-11-23(30-4)25(17-21)32-6/h9-12,17-18,20H,8,13-16H2,1-7H3	SGTNSNPWRIOYBX-UHFFFAOYSA-N	52-53-9	5.04319	2.48773	3.43162	Sigma-Aldrich	99.8	V-002-1ml	FN02101503
Vildagliptin		Parent		C17H25N3O2	303.195	C1CC(N(C1)C(=O)CNC23CC4CC(C2)CC(C4)(C3)O)C#N	InChI=1S/C17H25N3O2/c18-9-14-2-1-3-20(14)15(21)10-19-16-5-12-4-13(6-16)8-17(22,7-12)11-16/h12-14,19,22H,1-8,10-11H2/t12?,13?,14-,16?,17?/m0/s1	SYOKIDBDQMKNDQ-XWTIBIIYSA-N	274901-16-5	-0.217395	-1.99372	-1.0661	TRC-Canada	98	V305000	18-SSR-135-1
Xylazine		Parent		C12H16N2S	220.103	CC1=C(C(=CC=C1)C)NC2=NCCCS2	InChI=1S/C12H16N2S/c1-9-5-3-6-10(2)11(9)14-12-13-7-4-8-15-12/h3,5-6H,4,7-8H2,1-2H3,(H,13,14)	BPICBUSOMSTKRF-UHFFFAOYSA-N	7361-61-7	3.63271	1.45864	2.13352	Sigma-Aldrich	99	X1126	BCBT5113
Xylometazoline		Parent		C16H24N2	244.194	CC1=CC(=CC(=C1CC2=NCCN2)C)C(C)(C)C	InChI=1S/C16H24N2/c1-11-8-13(16(3,4)5)9-12(2)14(11)10-15-17-6-7-18-15/h8-9H,6-7,10H2,1-5H3,(H,17,18)	HUCJFAOMUPXHDK-UHFFFAOYSA-N	526-36-3	3.77554	1.41453	1.72734	Sigma-Aldrich		X6000
Zaleplon		Parent		C17H15N5O	305.128	CCN(C1=CC=CC(=C1)C2=CC=NC3=C(C=NN23)C#N)C(=O)C	InChI=1S/C17H15N5O/c1-3-21(12(2)23)15-6-4-5-13(9-15)16-7-8-19-17-14(10-18)11-20-22(16)17/h4-9,11H,3H2,1-2H3	HUNXMJYCHXQEGX-UHFFFAOYSA-N	151319-34-5	1.53488	1.53488	1.53488	Lipomed AG	99.84	1706.1B0.1L2	1706.1B0.1L2
Zidovudine		Parent		C10H13N5O4	267.097	CC1=CN(C(=O)NC1=O)C2CC(C(O2)CO)N=[N+]=[N-]	InChI=1S/C10H13N5O4/c1-5-3-15(10(18)12-9(5)17)8-2-6(13-14-11)7(4-16)19-8/h3,6-8,16H,2,4H2,1H3,(H,12,17,18)/t6-,7+,8+/m0/s1	HBOMLICNUCNMMY-XLPZGREQSA-N	30516-87-1	-0.298709	-0.416072	-0.444808	TRC-Canada	98	A825000	4-XJZ-70-1
Zolpidem	ZLP	Parent		C19H21N3O	307.168	CC1=CC=C(C=C1)C2=C(N3C=C(C=CC3=N2)C)CC(=O)N(C)C	InChI=1S/C19H21N3O/c1-13-5-8-15(9-6-13)19-16(11-18(23)21(3)4)22-12-14(2)7-10-17(22)20-19/h5-10,12H,11H2,1-4H3	ZAFYATHCZYHLPB-UHFFFAOYSA-N	82626-48-0	3.01763	3.00736	3.01659	Lipomed AG	99.88	ZOL-919-TA-1LM	919.1B0.2L1
Zolpidem carboxylic acid	ZLP-COOH	Phase I	Zolpidem	C19H19N3O3	337.143	CC1=CN2C(=NC(=C2CC(=O)N(C)C)C3=CC=C(C=C3)C(=O)O)C=C1	InChI=1S/C19H19N3O3/c1-12-4-9-16-20-18(13-5-7-14(8-6-13)19(24)25)15(22(16)11-12)10-17(23)21(2)3/h4-9,11H,10H2,1-3H3,(H,24,25)	FELZONDEFBLTSP-UHFFFAOYSA-N	109461-65-6	0.669387	-0.657859	-1.21439	TRC-Canada	95	TRC-Z650015	5-YHU-151-1
Zonisamide		Parent		C8H8N2O3S1	212.026	C1=CC=C2C(=C1)C(=NO2)CS(=O)(=O)N	InChI=1S/C8H8N2O3S/c9-14(11,12)5-7-6-3-1-2-4-8(6)13-10-7/h1-4H,5H2,(H2,9,11,12)	UBQNRHZMVUUOMG-UHFFFAOYSA-N	68291-97-4	0.110686	0.110125	0.105118	TRC-Canada	98	Z700000	14-XJZ-46-1
α-Hydroxymetoprolol		Phase I	Metoprolol	C15H25NO4	283.178	CC(C)NCC(COC1=CC=C(C=C1)C(COC)O)O	InChI=1S/C15H25NO4/c1-11(2)16-8-13(17)9-20-14-6-4-12(5-7-14)15(18)10-19-3/h4-7,11,13,15-18H,8-10H2,1-3H3	OFRYBPCSEMMZHR-UHFFFAOYSA-N	56392-16-6	0.839661	-1.38558	-0.445248

## Sheet: SI-A2 kO3 Prediction
Compound	pKa (of most reactive site towards ozone if pH-dependent), predicted values are from Jchem	Fraction of Most Reactive Species (Neutral for Amines, Anionic for Phenols) (pH7) [%]	Fraction of Most Reactive Species (Neutral for Amines, Anionic for Phenols) (pH8) [%]2	Rate Constant (Anion) [M-1s-1]	Rate Constant (Neutral) [M-1s-1]	Rate Constant (Cation) [M-1s-1]	kO3, pH 7 [M-1s-1]	kO3, pH 8 [M-1s-1]	Type of rate constant	Reactive moiety	Total σ value	Individual σ value 1	Individual σ value 2	Individual σ value 3	Individual σ value 4	Individual σ value 5	Individual σ value 6	Individual σ value 7	Comment	Column2
1-(3-Chlorophenyl)piperazine	8.83 (predicted)	1.45	12.84		691831	1	10032.5	88832	QSAR amine	Amine	0.29	σ*(H) = 0.49	σ*(C2H5) = -0.10
1-(4-Chlorobenzhydryl)piperazine	4.32 (predicted)	93.06	93.55		831764	1	774039	778115	QSAR amine	Amine	0.21	σ*(CH2CH3) = -0.10	σ*(CH(C6H5)2) = 0.41
1,3,7-Trimethyluric acid	8.06 (predicted)	7.94	46.32				30000	650	Estimated from similar compound (caffeine)	Olefin
1,7-Dimethyluric acid	7.50 (predicted)	24.13	75.88				30000	650	Estimated from similar compound (caffeine)	Olefin
10-Oxo-mirtazapine	6.30 (predicted)	83.37	98.04		2.63027e+06	1	2.19285e+06	2.57871e+06	QSAR amine	Amine (methyl substituted)	-0.29	σ*(CH3) = 0	σ*(CH2CH(CH3)CH3) = -0.19	σ*(CH2CH3) = -0.10	σ*(2-pyridyl) = 0.46	σ*(CH2C6H5) = 0.27
12-Hydroxynevirapine	pKa < 2	100	100		147911	1	147911	147911	QSAR amine	Amine	0.96	σ*(cyclo-C3H5) = 0.04	σ*(2-pyridyl) = 0.46
14-Hydroxyclarithromycin	9.00 (predicted)	0.98	9.02		2.0893e+06	1	40000	188455	Estimated from similar compound (clarithromycin)	Amine
1-Hydroxyibuprofen					1.34122		1.34122	1.34122	QSAR benzene	Benzene	-0.05	σp+(CH2COOH) = -0.01	σp+(CH2OH) = -0.04
1-Methyluric acid	7.17 (predicted)	40.49	87.81				30000	650	Estimated from similar compound (caffeine)	Olefin
1-Methylxanthine	7.04 (predicted)	41.42	82.82				30000	650	Estimated from similar compound (caffeine)	Olefin
1-Oxo-mirtazapine	-18.02 (predicted)	100	100		128825	1	128825	128825	QSAR amine	Amine	1.02	σ*(C6H5) = 0.75	σ*(CH2CH3) = -0.10	σ*(CH(CH3)C6H5) = 0.37
2-(3,4-Dimethoxyphenyl)-2-isopropyl-5-(methylamino)pentanenitrile (D617)					1.14025e+06		1.14025e+06	1.14025e+06	QSAR benzene	Benzene	Amine: 0.37, benzene: -1.82	σ*(CH3) = 0	σ*(H) = 0.49	σ*(CH2CH2CH3) = -0.12	σp+(OCH3) = -0.78	σp+(C(CH3)3) = -0.26
2',3'-Anhydroinosine	8.96 (predicted)	7.58	15.73		19000		19000	50000	Estimated from similar compound (2'-deoxyguanosine)	Olefin									Rate constant of 2'-deoxyguanosine is 1.9E+04
2',3'-Di-O-acetyl-5'-deoxy-5-fluorocytidine					1000		1000	1000	Estimated from similar compound (cytosine)	Pyrimidine derivative
2'-Deoxy-2',2'-difluorouridine	9.34 (predicted)	0.45	4.31	6500	650		676.325	902.135	Estimated from similar compound (uracil)	Pyrimidine derivative									Deprotonated compound is expected to be more reactive; estimated to be one order of magnitude faster than neutral species
2-Ethylidene-1,5-dimethyl-3,3-diphenylpyrrolidine (EDDP)					851334		851334	851334	QSAR olefin	Olefin	0.51	σ*(CH3) = 0	σ*(H) = 0.49	σ*(C(CH3)3) = -0.30	σ*(N(CH3)2) = 0.32
2-Hydroxyibuprofen					10.7647		10.7647	10.7647	QSAR benzene	Benzene	-0.32	σp+(CH2COOH) = -0.01	σp+(CH2C(CH3)3) = -0.31
2-Hydroxynevirapine	pKa < 2	100	100		147911	1	147911	147911	QSAR amine	Amine	0.96	σ*(cyclo-C3H5) = 0.04	σ*(2-pyridyl) = 0.46
2-Hydroxytrimipramine	10.54 (predicted)	0.03	0.31	1170000000000	157000000		5.07953e+08	3783513300	QSAR phenol and phenolate	Phenol	-1.44	σp+(NHC6H5) = -1.35	σm+(CH2CH2C6H5) = -0.09
3,5-Diamino-2,4,6-triiodobenzoic acid					17980.4		17980.4	17980.4	QSAR aniline	Aniline	1.88	σp-(I) = 0.27	σo-(I) = 0.64	σm-(NH2) = -0.18	σm-(COOH) = 0.51
3,5-Diiodo-L-tyrosine	7.25 (predicted)	35.91	84.85	1040000000	6890		3.73468e+08	8.82441e+08	QSAR phenol and phenolate	Phenol	-0.0952	σp+(I) = 0.0924	σp+(CH2CH2CH3) = -0.28
3-[(4-Chlorobenzoyl)amino]propanoic acid				0.0096272			0.0096272	0.0096272	QSAR benzene	Benzene	0.59	σp+(Cl) = 0.11	σp+(COOR) = 0.48						probably amide and carboxylic acid are more reactive, but rate constant remains <10
3-Carboxymefenamic acid					Amine: 1.35E+04, benzene:		19100	19100	QSAR benzene	Benzene	Amine: 1.99, benzene: -1.29	σ*(H) = 0.49	σ*(C6H5) = 0.75	σp+(CH3) = -0.31	σp+(COOH) = 0.42	σp+(NHC6H5) = -1.40
3-Desmethyltrimethoprim	10.10 (predicted)	0.08	0.78	10300000000	183000		8.42285e+06	8.05216e+07	QSAR phenol and phenolate	Phenol, pyrimidine	-0.5348	σo+(OCH3) = -0.5148	σm+(OCH3) = 0.05	σm+(CH2C6H5) = -0.07
3-Hydroxycotinine					1.6		1.6	1.6	Estimated from similar compound (pyridine)	Pyridine									No significant pH effect expected only 0.61% and 0.06% are protonated at pH 7 and 8, respectively
3-Hydroxydesloratadine					304930		304930	304930	QSAR olefin	Olefin	1.42	σ*(C6H4-4-Cl) = 0.87	σ*(C6H5) = 0.75	σ*(CH2CH3) = -0.10
3-Hydroxyibiprofen					8.54083		8.54083	8.54083	QSAR benzene	Benzene	-0.29	σp+(CH2COOH) = -0.01	σp+(CH2CH2CH3) = -0.28
3-Hydroxymethylmefenamic acid					664508		664508	664508	QSAR benzene	Benzene	-1.75	σp+(CH3) = -0.31	σp+(COOH) = 0.42	σp+(CH2OH) = -0.04	σp+(NHC6H5) = -1.40
3-Hydroxynevirapine	pKa < 2	100	100		147911	1	147911	147911	QSAR amine	Amine	0.96	σ*(cyclo-C3H5) = 0.04	σ*(2-pyridyl) = 0.46
3-Methylxanthine	7.06 (predicted)	46.65	89.7				30000	650	Estimated from similar compound (caffeine)	Olefin
3-Oxo-citalopram	10.38 (predicted)	0.04	0.41		1.77828e+06	1	712.311	7291.94	QSAR amine	Amine	-0.12	σ*(CH2CH2CH3) = -0.12	σ*(CH3) = 0
4-Acetamidoantipyrine	9.72 (predicted)	0.19	1.87	1170000	116869		70000	136563	Literature	Olefin	2.27	σ*(NHCOCH3) = 1.40	σ*(CH3) = 0	σ*(NHCH3) = -0.81	σ*(CONH2) = 1.68				Reactivity will be higher at pH 8 due to the higher deprotonated fraction
4-Amino-6-chlorobenzene-1,3-disulfonamide					7151.55		7151.55	7151.55	QSAR aniline	Aniline	2.14	σp-(SO2NH2) = 0.89	σo-(SO2NH2) = 0.89	σm-(Cl) = 0.36
4-Aminoantipyrine	0.07 (predicted)	100	100		Amine: 9.12E+04, olefin: 2.82E+05	1	281773	281773	QSAR amine	Olefin	Amine: 1.17, Olefin: 1.49	σ*(H) = 0.49	σ*(CH=C(CH3)2) = 0.19	σ*(NH2) = 0.62	σ*(CONH2) = 1.68	σ*(CH3) = 0	σ*(NHCOCH3) = 1.40	σ*(NHCH3) = -0.81	No pH effect expected
4-Chlorobenzophenone					0.0178443		0.0178443	0.0178443	QSAR benzene	Benzene (non-chloro substituted)	0.51	σp+(C=O(C6H5)) = 0.51
4-Desmethylpantoprazole					162106		162106	162106	QSAR olefin	Olefin	1.98	σ*(H) = 0.49	σ*(COCH3) = 1.81	σ*(NHCH3) = -0.81
4-Desmethyltrimethoprim	9.58 (predicted)	0.28	2.61	562000000000	55000000		1628446000	14721764500	QSAR phenol and phenolate	Phenol, pyrimidine	-1.2996	σo+(OCH3) = -0.5148	σp+(CH2C6H5) = -0.27
4-Dimethylaminoantipyrine/Aminopyrine	5.1 (predicted)	99.95	100	170000000	120000		119940	120000	Literature	Amine	0.19	σ*(CH3) = 0	σ*(CH=C(CH3)2) = 0.19
4-Formylaminoantipyrine	9.86 (predicted)	0.14	1.35	9.12E+05 (estimated)	91180.1		132160	102261	Literature, corrected with updated kO3 value of carbamazepine	Olefin									Reactivity will be higher at pH 8 due to the higher deprotonated fraction
4-Hydroxyamphetamine	9.58 (predicted)	0.16	1.59	2730000000	27400		4.39536e+06	4.3434e+07	QSAR phenol and phenolate	Phenol	Amine: 0.79, phenol: -0.28	σ*(H) = 0.49	σ*(CH(CH3)CH3)= - 0.19	σp+(CH2CH2CH3) = -0.28
4'-Hydroxydiclofenac	8.61 (predicted)	2.38	19.61	11200000000	205000		2.6676e+08	2.19648e+09	QSAR phenol and phenolate	Phenol	-0.55	σm+(Cl) = 0.40	σp+(NHC6H5) = -1.35
4-Hydroxypropanolol sulfate	9.27 (predicted)	0.54	5.13		1.04713e+06	1	5655.49	53718.6	QSAR amine	Amine	0.11	σ*(H) = 0.49	σ*(CH(CH3)CH3) = -0.19	σ*(CH2CH(CH3)CH3) = -0.19
4-Methylbenzotriazole	8.79 (predicted)	1.59	13.87	10000	160		316.456	1524.81	Estimated from similar compound (5-methylbenzotriazole)	Triazole
4'-O-Demethyl-pantoprazole sulfide	9.54 (predicted)	0.36	2.87		240000		240000	500000	Estimated from similar compound (imidazole)	Imidazole									Higher reactivity at pH 8 expected due to deprotonated species
4-Quinol-sulfate	10.49 (predicted)	0.03	0.32	2020000000	17900		623895	6.48184e+06	QSAR phenol and phenolate	Phenol	-0.2228	σo+(CH(CH3)2) = -0.1914	σp+(OSO2CH3) = 0.16
4-Trifluoromethylphenol	9.39 (predicted)	0.41	3.94	26000000	35.8		106636	1.02443e+06	QSAR phenol and phenolate	Phenol	0.61	σp+(CF3) = 0.61
5,6-Dimethyl-2H-benzotriazole	2.0, 9.3, 9.08 (all predicted)	0.83	7.75	33000	880		1146.6	3369.3	Literature	Triazole
5-Fluorocytosine	7.81 (predicted)	13.33	60.59	10000	1000		2199.7	6453.1	Estimated from similar compound (cytosine)	Pyrimidine derivative									Due to the deprotonated species, a higher reactivity is expected, which is partly balanced by the electronwithdrawing effect of the F atom (σ*(F) = 3.21, σ*(NH2) = 0.62)
5-Hydroxydiclofenac	9.87 (predicted)	0.13	1.32	1000000000000	125000000		1424837500	13323350000	QSAR phenol and phenolate	Phenol	-1.41	σp+(NHC6H5) = -1.35	σm+(CH2CH3) = -0.06
5-Hydroxyomeprazole-sulfone	6.28 (predicted)	83.91	98.11				100000	500000	Estimated from similar compound (imidazole)	Imidazole									Lower reactivity compared to 4'-O-demethyl-pantoprazole sulfide expected due to sulfoxide group
5-Hydroxysulfapyridine					570000		570000	570000	Estimated from similar compound (sulfamethoxazole)	Aniline
5-Methoxy-2H-benzotriazole	8.59 (predicted)	2.51	20.48	10000	160		406.984	2175.23	Estimated from similar compound (5-methylbenzotriazole)	Triazole
5-Methylbenzotriazole	1.7, 8.5, 8.85 (all predicted)	1.4	12.41	10000	160		297.76	1381.14	Literature	Triazole
5-Methylpyridine-3-carboxylic acid/5-Methyl nicotinic acid					1.6		1.6	1.6	Estimated from similar compound (pyridine)	Pyridine									No significant pH effect expected only 5.19% and 0.54% are protonated at pH 7 and 8, respectively
6-Acetylmorphine	8.54 (predicted)	1.5	12.6	64300000000	2490000		966952650	8103976260	QSAR phenol and phenolate	Phenol	-0.8848	σo+(OCH3) = -0.5148	σm+(C(CH3)3) = -0.06	σp+(CH2CH3) = -0.31
6-O-Desmethyl mycophenolic acid	10.51 (predicted, methyl group in para position), 8.60 (predicted, methyl group in ortho position)	0.14, 2.29	1.25, 18.83	2.2E+09, 2.7E+03	2.06E+04, 5.29E+08		1.23457e+07	1.01496e+08	QSAR phenol and phenolate	Phenol (methyl group in para position)	Phenol (methyl group in para position): -0.24, phenol (methyl group in ortho position): 0.03	σo+(CH3) = -0.2046	σp+(CH3) = -0.31	σm+(OH) = -0.04	σp+(C=O(OCH3)) = 0.49	σo+(C=O(OCH3)) = 0.3234	σo+(CH2CHCH2) = -0.1452	σm+(CH3) = -0.07
7-Methylxanthine	7.84 (predicted)	12.23	57.1		8700		30000	650	Estimated from similar compound (caffeine)	Olefin	4.57	σ*(N(CH3)2) = 0.32	σ*(CONH2) = 1.68	σ*(N(CH3)COCH3) = 2.25					Reactivity at pH 8 is expected to be more than one order of magnitude higher due to the deprotonated species
8-Hydroxymirtazapine	6.95 (predicted)	53.07	91.87		2.63027e+06	1	1.39588e+06	2.41643e+06	QSAR amine	Amine (methyl substituted)	-0.29	σ*(CH3) = 0	σ*(CH2CH(CH3)CH3) = -0.19	σ*(CH2CH3) = -0.10
8-Hydroxynevirapine	pKa < 2	100	100		147911	1	147911	147911	QSAR amine	Amine	0.96	σ*(cyclo-C3H5) = 0.04	σ*(2-pyridyl) = 0.46
Abacavir					769130		769130	769130	QSAR olefin	Olefin	0.6	σ*(H) = 0.49	σ*(CH(CH3)CH3) = -0.19						Reactivity of similar compound without olefinic group is 1.80E+04
Abacavir-5’-carboxylate					189845		189845	189845	QSAR olefin	Olefin	1.84	σ*(H) = 0.49	σ*(CH2COOH) = 1.05	σ*(CH(CH3)CH3) = -0.19					Reactivity of similar compound without olefinic group is 1.80E+04
Abacavir-5'-phosphate					769130		769130	769130	QSAR olefin	Olefin	0.6	σ*(H) = 0.49	σ*(CH(CH3)CH3) = -0.19						Reactivity of similar compound without olefinic group is 1.80E+04
Acemethacin					17701.1		17701.1	17701.1	QSAR benzene	Benzene	-1.28	σp+(OCH3) = -0.78	σp+(NHC=O(CH3)) = -0.60	σp+(CH=CH2) = 0.10
Acetylsalicylic acid					0.154703		0.154703	0.154703	QSAR benzene	Benzene	0.23	σp+(COOH) = 0.42	σp+(OCOCH3) = -0.19
Aliskiren					Amine: 2.19E+05, benzene: 2.11E+06		2.11349e+06	2.11349e+06	QSAR benzene	Benzene	Amine: 0.79, benzene: -1.90	σ*(H) = 0.49	σ*(CH(CH3)CH3) = -0.19	σp+(OCH3) = -0.78	σp+(OCH2CH3) = -0.81	σp+(CH2CH3) = -0.31
Aliskiren metabolite M2					Amine: 2.19E+05, benzene: 2.11E+06	1	2.11349e+06	2.11349e+06	QSAR benzene	Benzene	Amine: 0.79, benzene: -1.90	σ*(H) = 0.49	σ*(CH(CH3)CH3) = -0.19	σp+(OCH3) = -0.78	σp+(OCH2CH3) = -0.81	σp+(CH2CH3) = -0.31
Aliskiren metabolite M4	10.17 (predicted)	0.09	0.9	50900000000	1780000		47588398	4.59864e+08	QSAR phenol and phenolate	Phenol	-0.84	σp+(OCH3) = -0.78	σm+(CH2CH3) = -0.06
Allopurinol					~10		~10	~10	Estimated from similar compound (pyrazole)	Pyrazole									Reactivity driven by pyrazole, but deactivated
Amisulpride					79726		79726	79726	QSAR aniline	Aniline	-0.41	σm-(OCH3) = 0.10	σo-(SO2CH3) = 0.82	σp-(C=O(NH2) = 0.63
Amisulpride-N-oxide					79726		79726	79726	QSAR aniline	Aniline	1.46	σm-(OCH3) = 0.10	σo-(SO2CH3) = 0.82	σp-(C=O(NH2) = 0.63
Amlodipine					291474		291474	291474	QSAR olefin	Olefin (methyl substituted)	1.46	σ*(CH3) = 0	σ*(COOCH3) = 2.00	σ*(CH2OCH3) = 0.66	σ*(NHCH3) = -0.81	σ*(CH2C6H5) = 0.27
Amoxicillin	9.48	0.36	3.29	6.64814e+08	3650.9		3000000	2.18759e+07	Literature, corrected with updated kO3 value of trimethoprim	Phenol
Amoxicillin impurity C	9.41 (predicted)	0.33	3.22	6.64814e+08	3650.9		270000	2.14105e+07	Estimated from similar compound (amoxicillin)	Phenol									Similar reativity of sulfur atom containing ring expected than for penicillin G (103), so reactivity is expected to come from phenol: σp+(CH2COOH) = -0.01
Amoxicillin impurity D	9.48 (predicted)	0.37	3.33	6.64814e+08	3650.9		270000	2.21418e+07	Estimated from similar compound (amoxicillin)	Phenol									Similar reativity of sulfur atom containing ring expected than for penicillin G (103), so reactivity is expected to come from phenol: σp+(CH2COOH) = -0.01
Amoxicillin impurity E	9.48 (predicted)	0.37	3.33	6.64814e+08	3650.9		270000	2.21418e+07	Estimated from similar compound (amoxicillin)	Phenol									Similar reativity of sulfur atom containing ring expected than for penicillin G (103), so reactivity is expected to come from phenol: σp+(CH2COOH) = -0.01
Amoxicillin impurity F					257454		257454	257454	QSAR olefin	Olefin	1.57	σ*(CONH2) = 1.68	σ*(NHCH3) = -0.81	σ*(H) = 0.49	σ*(CH=CHCH3) = 0.36	σ*(COCH3) = 1.81	σ*(NHCOCH3) = 1.40
Amphetamine	10.04 (predicted)	0.09	0.91		218776	1	197.898	1991.85	QSAR amine	Amine	0.79	σ*(H) = 0.49	σ*(CH(CH3)CH3)= - 0.19
Anhydro Erythromycin A	9.08 (predicted)	0.82	7.66		2.0893e+06	1	40000	160041	Estimated from similar compound (clarithromycin)	Amine
Anhydroecgonine methyl ester	8.71 (predicted)	1.91	16.27		Amine: 1.05E+06, olefin: 1.40E+05	Amine: 1.00E+00	140000	170836	QSAR olefin, QSAR amine	Olefin (pH7), amine (pH8)	Olefin: 2.11, amine: 0.11	σ*(COOCH3) = 2.00	σ*(H) = 0.49	σ*(CH3) = 0	σ*(CH2CH(CH3)CH3) = -0.19	σ*(CH(CH3)CH3) = -0.19
Atenolol	9.6 (literature)	0.54	5.13		630000	110	1598	32423.3	Literature, corrected with updated absorbtion coefficient of O3	Amine
Atenolol acid	9.27 (predicted)	0.54	5.13				1700	32423.3	Estimated from similar compound (atenolol)	Amine
Atorvastatin					500000		500000	500000	Estimated from similar compound (pyrrole)	Pyrrole									Reactivity of pyrrole is 1.4E+06, but in atorvastatin it isexpected to be less reactive
Azithromycin	9.08 (predicted, dimethylated amine), 11.17 (predicted, monomethylated amine)	0.01, 0.82	0.05, 7.65		Dimethylated amine: 2.09E+06, monomethylated amine, 3.24E+06	1	110000	159886	Literature, QSAR amine	Amine	Dimethylated amine: -0.19, monomethylated amine: -0.38	σ*(CH3) = 0	σ*(CH(CH3)CH3) = -0.19	σ*(CH2CH(CH3)CH3) = -0.19					Dimethylated amine is less reactive but to higher fraction present in neutral form than the monomethylated amine, such that the reactivity is dominated by the less reactive amine
Azithromycin-13-O-descladinosyl-6-N-desmethyl	8.98 (predicted, tertiary amine), 9.77 (predicted, secondary amine)	0.82	7.66		2.0893e+06	1	17133.2	160041	QSAR amine	Amine (tertiary)	-0.19	σ*(CH3) = 0	σ*(CH(CH3)CH3) = -0.19	σ*(CH3) = 0	σ*(CH2CH(CH3)CH3) = -0.19	σ*(CH2OH) = 0.62	σ*(H) = 0.49
Azithromycin-N-oxide	11.02	0.01	0.06		3.23594e+06	1	324.594	1942.56	QSAR amine	Amine	-0.38	σ*(CH(CH3)CH3) = -0.19	σ*(CH3) = 0	σ*(CH2CH(CH3)CH3) = -0.19
Azoxystrobin					5075.75		5075.75	5075.75	QSAR olefin	Olefin	5.05	σ*(H) = 0.49	σ*(OCH3) = 1.81	σ*(C6H5) = 0.75	σ*(COOCH3) = 2.00				Pyrimidine is 0.066
Azoxystrobin acid					4637.67		4637.67	4637.67	QSAR olefin	Olefin	5.13	σ*(H) = 0.49	σ*(OCH3) = 1.81	σ*(C6H5) = 0.75	σ*(COOH) = 2.08				Pyrimidine is 0.066
Benzophenone					0.0178443		0.0178443	0.0178443	QSAR benzene	Benzene	0.51	σp+(C=O(C6H5)) = 0.51
Benzotriazole	0.4, 8.2, 8.63 (all predicted)	2.31	19.12	2100	20		68.048	417.696	Literature	Triazole
Benzotriazole-5-carboxylic acid	8.72 (predicted)	1.87	16.01	10000	160		344.008	1735.38	Estimated from similar compound (5-methylbenzotriazole)	Triazole
Benzoylecgonine	9.14 (predicted)	0.72	6.74		3.23594e+06	1	23299.7	218103	QSAR amine	Amine	-0.38	σ*(CH3) = 0	σ*(CH(CH3)CH3) = -0.19
Betamethasone					143186		143186	143186	QSAR olefin	Olefin	2.09	σ*(H) = 0.49	σ*(COCH=CH2) = 2.00	σ*(C(CH3)3) = -0.30	σ*(C2H5) = -0.10
Betamethasone-21-acetate					143186		143186	143186	QSAR olefin	Olefin	2.09	σ*(H) = 0.49	σ*(COCH=CH2) = 2.00	σ*(C(CH3)3) = -0.30	σ*(C2H5) = -0.10
Bezafibrate					590		590	590	Literature	Benzene
Bezafibrate methyl ester					590		590	590	Estimated from similar compound (bezafibrate)	Benzene
Bisacodyl					6.27336		6.27336	6.27336	QSAR benzene	Benzene	-0.25	σp+(OC=OCH3) = -0.06	σp+(CH(C6H5)2 = -0.19						Pyridine is in the same reactivity range than the benzene ring
Bisoprolol					860000	330	2000	44431	Estimated from similar compound (metoprolol)	Amine
Bupropion	8.22	5.74	37.83		208930	1	11993.5	79038.7	QSAR amine	Amine	0.81	σ*(H) = 0.49	σ*(C(CH3)3) = -0.3	σ*(CH2COCH3) = 0.62					σ* of CH2COCH3 is an approximation of the actual substituent present in the molecule
Caffeine					650		650	650	Literature	Olefin
Capecitabine	8.8	2.31	19.13	430000	9700		19408.9	90103.4	Literature	Pyrimidine derivative
Capecitabine impurity A					1000		1000	1000	Estimated from similar compound (cytosine)	Pyrimidine derivative
Carbamazepine					300000		300000	300000	Literature	Olefin
Carbamazepine-10,11-dihydro-10,11-dihydroxy					594.292		594.292	594.292	QSAR benzene	Benzene	-0.84	σp+(CH2CH2C6H5) = -0.26	σp+(NHC=O(CH3) = -0.58
Carbamazepine-10,11-epoxide					594.292		594.292	594.292	QSAR benzene	Benzene	-0.84	σp+(CH2CH2C6H5) = -0.26	σp+(NHC=O(CH3) = -0.58
Carboxyibuprofen					8.54083		8.54083	8.54083	QSAR benzene	Benzene	-0.29	σp+(CH2COOH) = -0.01	σp+(CH2CH2CH3) = -0.28
Cathine	9.35 (predicted)	0.45	4.31		234423	1	1055.9	10104.6	QSAR amine	Amine	0.76	σ*(H) = 0.49	σ*(CH(CH3)CH3 =-0.19
Cetirizine	7.97 (predicted)	48.44	72.43		2.70E+06, 8.30E+05	1	336600	1.95561e+06	Literature, corrected with updated kO3 value of trans-cinnamic acid	Amine									Amine closer to carboxylic acid group is responsoble for the reactivity
Cetirizine-N-oxide	4.20 (predicted)	99.91	99.98		831764	1	831015	831597	QSAR amine	Amine	0.21	σ*(CH2CH3) = -0.10	σ*(CH(C6H5)2) = 0.41
Chloroquine	10.92	0	0.1		2.82E+06 1.20E+05	1	120000	120000	QSAR amine	Amine (tertiary)	Tertiary amine: -0.32, secondary amine: 1.05	σ*(C6H5) = 0.75	σ*(H) = 0.49	σ*(CH(CH3)C2H5) = -0.19	σ*(C2H5) = -0.10	σ*(C3H7) = -0.12			Tertiary amine is more reactive towards ozone, but is mostly present in protonated form, making the secondary amine the most reactive site
Chlorothiazide	9.55 (predicted)	0.57	4.84	300000	590		2296.64	15081.4	Estimated from similar compound (hydrochlorothiazide)	Aniline-like structure
Cinnarizine	2.72 (predicted)	84.58	92.33		2.13796e+06	1	1.80829e+06	1.97398e+06	QSAR amine	Amine	Olefin: 2.23, amine: -0.20	σ*(H) = 0.49	σ*(C6H5) = 0.75	σ*(CH2NH2) = 0.50	σ*(CH(C6H5)2 = 0.41	σ*(CH2CH3) = -0.10	σ*(CH2CH=CH2) = 0		According to prediction, amine is more reactive than olefin, since olefin is deactivated
Citalopram	10.38 (predicted)	0.04	0.41		1.77828e+06	1	712.311	7291.94	QSAR amine	Amine	-0.12	σ*(CH2CH2CH3) = -0.12	σ*(CH3) = 0
Citalopram carboxylic acid	10.38 (predicted)	0.04	0.41		1.77828e+06	1	712.311	7291.94	QSAR amine	Amine	-0.12	σ*(CH2CH2CH3) = -0.12	σ*(CH3) = 0
Citalopram-N-oxide					11.6279		11.6279	11.6279	QSAR benzene	Benzene	-0.33	σp+(CN) = 0.66	σp+(CH2OCH3) = -0.05	σp+(C(CH3)3) = -0.26	σp+(F) = -0.07
Clarithromycin	9.00 (predicted)	0.98	9.02		2.0893e+06	1	40000	188455	Literature	Amine
Clarithromycin-N-oxide					<10		<10	<10											Only ozone recalcitrant functional groups present
Clindamycin					4000000		4000000	4000000	Estimated from similar compound (methionine)	Thioether
Clindamycin-sulfoxide	7.46 (predicted)	25.55	77.43		1.02329e+06	1	261452	792336	QSAR amine	Amine	0.12	σ*(CH3) = 0	σ*(CH2CH(CH3)CH3) = -0.19	σ*(CH2CONH2) = 0.31
Clofibrate					274.789		274.789	274.789	QSAR benzene	Benzene	-0.74	σp*(Cl) = 0.11	σp*(OCH(CH3)2 = -0.85
Clofibric acid					274.789		274.789	274.789	QSAR benzene	Benzene	-0.74	σp*(Cl) = 0.11	σp*(OCH(CH3)2 = -0.85
Clopidogrel	5.59 (predicted)	96.27	99.61		186209	1	179263	185483	QSAR amine	Amine	0.86	σ*(CH2CH3) = -0.10	σ*(CH2C6H5) = 0.27	σ*(CH2COOCH3) = 1.06
Clopidogrel carboxylic acid	7.76 (predicted)	14.71	63.29		177828	1	26159.3	112548	QSAR amine	Amine	0.88	σ*(CH2CH3) = -0.10	σ*(CH2C6H5) = 0.27	σ*(CH2COOH) = 1.08
Cocaine	8.95 (predicted)	1.12	10.18		3.23594e+06	1	38832.2	329419	QSAR amine	Amine	-0.38	σ*(CH3) = 0	σ*(CH(CH3)C2H5) = -0.19
Cocaine-N-oxide					0.0224905		0.0224905	0.0224905	QSAR benzene	Benzene	0.48	σp+(COOR) = 0.48
Codeine					542126		542126	542126	QSAR olefin	Olefin	0.91	σ*(H) = 0.49	σ*(CH(CH3)CH3) = -0.19	σ*(CH(OH)CH3) = 0.12
Cortisone					181468		181468	181468	QSAR olefin	Olefin	1.88	σ*(H) = 0.49	σ*(COCH3) = 1.81	σ*(CH2CH2CH3) = -0.12	σ*(C(CH3)3) = -0.3
Cotinine					1.6		1.6	1.6	Estimated from similar compound (pyridine)	Pyridine									No significant pH effect expected only 0.61% and 0.06% are protonated at pH 7 and 8, respectively
Dehydroamlodipine	9.3	0.5	4.82		81283.1	1	404.383	3898.25	QSAR amine	Amine	1.22	σ*(H) = 0.49	σ*(CH2CH2OCH3) = 0.24
Deprenyl	8.70 (predicted)	1.97	16.73		323594	1	6375.78	54138.1	QSAR amine	Amine	0.62	σ*(CH3) = 0	σ*(CH2C≡CH) = 0.81	σ*(CH(CH3)C2H5)) = -0.19					σ* of CH(CH3)C2H5) is an approximation of the actual substituent present in the molecule
Deprenyl-N-oxide					100		100	100	Estimated from alkyne functional group reactivity	Alkyne									Reactivity of alkyne is E+02
Des(isopropoxyethyl)bisoprolol					860000	330	2000	44431	Estimated from similar compound (metoprolol)	Amine
Desacetylbisacodyl	9.19, 9.80 (predicted)	0.77	6.21	1700000000	14000		11063909	1.05583e+08	QSAR phenol and phenolate	Phenol	-0.19	σp+(CH(C6H5)2 = -0.19
Desacetyldiltiazem	8.18 (predicted)	6.26	40.04		1.69824e+06	1	106311	679977	QSAR amine	Amine	-0.1	σ*(CH3) = 0	σ*(CH2CH3) = -0.10						Low reactivity of thioether expected due to conjugation with amide, reactivity expected to come from amine
Desisopropylatenolol	9.27 (predicted)	0.53	5.1		177828	1	943.483	9070.17	QSAR amine	Amine	0.88	σ*(H) = 0.49	σ*(C2H5) = -0.10
Desloratadine					304930		304930	304930	QSAR olefin	Olefin	1.42	σ*(C6H4-4-Cl) = 0.87	σ*(C6H5) = 0.75	σ*(CH2CH3) = -0.10
Desmethoxyiopromide					<0.8		<0.8	<0.8	Estimated from similar compound (iopromide)	Benzene
Desmethyl Ketoprofen methyl Ester							0.4	0.4	Estimated from similar compound (ketoprofen)	Benzene
Desosaminylazithromycin	9.08 (predicted, dimethylated amine), 11.17 (predicted, monomethylated amine)	0.82, 0.01	7.65, 0.05		Dimethylated amine: 2.09E+06, monomethylated amine: 3.24E+06	1	110000	159886	Estimated from similar compound (azithromycin), QSAR amine	Amine	Dimethylated amine: -0.19, monomethylated amine: -0.38	σ*(CH3) = 0	σ*(CH(CH3)CH3) = -0.19	σ*(CH2CH(CH3)CH3) = -0.19					Dimethylated amine is less reactive but to higher fraction present in neutral form than the monomethylated amine, such that the reactivity is dominated by the less reactive amine
Desvalerylvalsartan	9.78 (predicted)	0.16	1.62		363078	1	581.923	5882.85	QSAR amine	Amine	0.57	σ*(H) = 0.49	σ*(CH2C6H5) = 0.27	σ*(CH(CH3)CH3) = -0.19
Dexamethasone					143186		143186	143186	QSAR olefin	Olefin	2.09	σ*(H) = 0.49	σ*(COCH=CH2) = 2.00	σ*(C(CH3)3) = -0.30	σ*(C2H5) = -0.10
Dexamethasone-21-acetate					143186		143186	143186	QSAR olefin	Olefin	2.09	σ*(H) = 0.49	σ*(COCH=CH2) = 2.00	σ*(C(CH3)3) = -0.30	σ*(C2H5) = -0.10
Dextromethorphan	9.85 (predicted)	0.14	1.4		2.75423e+06	1	3856.92	38560.2	QSAR amine	Amine	-0.31	σ*(CH3) = 0	σ*(CH2CH2CH3) = -0.12	σ*(CH(CH3)CH3) = -0.19
Dextrorphan	9.47 (predicted)	0.2	1.91	4360000000	53600		8.77349e+06	8.32813e+08	QSAR phenol and phenolate	Phenol	-0.37	σm+(C(CH3)3) = -0.06	σp+(CH2CH3) = -0.31
Diatrizoate					14.6555		14.6555	14.6555	QSAR benzene	Benzene	-0.36	σp+(I) = 0.14	σp+(COOH) = 0.42	σp+(NHCOCH3) = -0.6
Diclofenac							680000	680000	Literature	Aniline (acetic acid substituted)
Diclofenac carboxylic acid							680000	680000	Estimated from similar compound (diclofenac)	Aniline-like structure	2.29	σ*(H) = 0.49	σ*(C6H4-2-Cl) = 1.05	σ*(C6H5) = 0.75
Diclofenac methyl ester							680000	680000	Estimated from similar compound (diclofenac)	Aniline-like structure
Diclofenac taurine							680000	680000	Estimated from similar compound (diclofenac)	Aniline-like structure
Didanosine	8.96 (predicted)	7.58	15.73		19000		7.9	100	Estimated from similar compound (purine)	Olefin									Rate constant of 2'-deoxyguanosine is 1.9E+04; faster reaction at pH 8 expected, since amide is deprotonated
Dihydrobupropion	9.71 (predicted)	0.19	1.89		208930	1	397.964	3949.75	QSAR amine	Amine	0.81	σ*(H) = 0.49	σ*(C(CH3)3) = -0.3	σ*(CH2COCH3) = 0.62					σ* of CH2COCH3 is an approximation of the actual substituent present in the molecule
Dihydrocarbamazepine					594.292		594.292	594.292	QSAR benzene	Benzene	-0.84	σp+(CH2CH2C6H5) = -0.26	σp+(NHC=O(CH3) = -0.58
Dihydrocodeine	9.03 (predicted)	0.92	8.52		2.75423e+06	1	25339.9	234661	QSAR amine	Amine	-0.31	σ*(CH3) = 0	σ*(CH2CH2CH3) = -0.12	σ*(CH(CH3)CH3) = -0.19
Diltiazem	8.18 (predicted)	6.26	40.04		1.69824e+06	1	106311	679977	QSAR amine	Amine	-0.1	σ*(CH3) = 0	σ*(CH2CH3) = -0.10						Low reactivity of thioether expected due to conjugation with amide, reactivity expected to come from amine
Dioxypyramidon (AMDOPH)					79.9834		79.9834	79.9834	QSAR benzene	Benzene	-0.58	σp+(NHCOCH3) = -0.58
Diphenhydramine	8.87 (predicted)	1.34	11.96		1.69824e+06	1	22757.5	203111	QSAR amine	Amine	-0.1	σ*(CH3) = 0	σ*(CH2CH3) = -0.1
Diphenhydramine-N-glucuronide					7.31981		7.31981	7.31981	QSAR benzene	Benzene	-0.27	σp+(CH2C6H5) = -0.27
Emtricitabine					1000		1000	1000	Estimated from similar compound (cytosine)	Pyrimidine derivative									Thioether is expected to be less reactive
Ephedrine	9.52 (predicted)	0.3	2.9		676083	1	2029.25	19607.4	QSAR amine	Amine	0.3	σ*(CH3) = 0	σ*(H) = 0.49	σ*(CH(CH3)CH3) = -0.19
Eprosartan	6.67 (predicted)	68.28	95.56				983870	600000	Literature, corrected with updated kO3 value of carbamazepine	Imidazole									Slightly higher reactivity at pH 8 expected
Eriodictyol	7.85 (predicted, para to carbonyl group), 12.66 (predicted, para to sp3 carbon)	10.49, 0.26	51.16, 2.50	1.0E+09, 6.5E+10	6.49E+03, 2.54E+06		172053396	1632476500	QSAR phenol and phenolate	Phenol	Phenol (para to carbonyl group): -0.8872, phenol (para to sp3 carbon): -0.0872	σo+(OH) = -0.61	σm+(OH) = -0.04	σm+(OCH3) = 0.05	σp+(CH(CH3)CH3) = -0.28	σp+(COH) = 0.47			Most likely reaction is driven by a mixture of the different phenols; here only the most reactive phenol and the phneol with the lowest pKa were considered
Erithromycin	9.00 (predicted)	0.98	9.02		2.0893e+06	1	40000	188455	Estimated from similar compound (clarithromycin)	Amine
Fenofibrate					7.31981		7.31981	7.31981	QSAR benzene	Benzene	-0.27	σp+(COC6H5) = 0.51	σp+(Cl) = 0.11	σp+(OCH3) = -0.78
Fenofibric acid					7.31981		7.31981	7.31981	QSAR benzene	Benzene	-0.27	σp+(COC6H5) = 0.51	σp+(Cl) = 0.11	σp+(OCH3) = -0.78
Fexofenadine	9.21 (predicted)	0.61	5.8		2.81838e+06	1	9000	163467	Literature, QSAR amine	Amine	-0.32	σ*(CH2CH2CH3) = -0.12	σ*(C2H5) = -0.10
Fexofenadine-N-oxide					6		6	6	Literature	Benzene
Fluoxetine	9.40 (predicted)	0.39	3.8		575440	1	2262	22040	QSAR amine	Amine	0.37	σ*(H) = 0.49	σ*(CH3) = 0	σ*(CH2CH2CH3) = -0.12
Fluoxetine formamide					9.96552		9.96552	9.96552	QSAR benzene	Benzene	-0.31	σp+(CF3) = 0.61	σp+(OCH3) = -0.78	σp+(CH2CH3) = -0.31
Gabapentin	9.91 (predicted)	0.12	1.2		69183.1	1	84.0185	831.185	QSAR amine	Amine	1.29	σ*(H) = 0.49	σ*(CH2-cyclo-C6H11) = -0.31
Gabapentin related compound E							<10	<10											Only ozone recalcitrant functional groups present
Gabapentin-lactam							<10	<10											Only ozone recalcitrant functional groups present
Gemcitabine					1400		1400	1400	Estimated from similar compound (cytosine)	Pyrimidine derivative
Hesperitin	7.86 (predicted, para to carbonyl group), 9.33 (predicted, meta to carbonyl group)	10.48, 1.56	51.17, 8.94	5.1E+07, 1.2E+08	9.44E+01, 3.69E+04		1.23994e+07	6.03986e+07	QSAR phenol and phenolate	Phenol	0.3202	σp+(COH) = 0.47	σo+(COH) = 0.3102	σm+(OCH3) = 0.05	σm+(OH) = -0.04				The less reactive phenol is present in higher amount as phenolate han the most reactive phenol, such that the reactivity is driven by the less reactive phenol
Hydrochlorothiazide	7, 10.5; 10.28 (predicted)	0.13	1.27	300000	590		979.233	4392.51	Literature	Aniline-like structure
Hydrocortisone					181468		181468	181468	QSAR olefin	Olefin	1.88	σ*(H) = 0.49	σ*(COCH3) = 1.81	σ*(CH2CH2CH3) = -0.12	σ*(C(CH3)3) = -0.3
Hydroxybupropion	7.65	18.33	69.18		208930	1	38297.6	144538	QSAR amine	Amine	0.81	σ*(H) = 0.49	σ*(C(CH3)3) = -0.3	σ*(CH2COCH3) = 0.62					σ* of CH2COCH3 is an approximation of the actual substituent present in the molecule
Hydroxychloroquine	9.76 (predicted, tertiary amine), -5.56 (predicted, secondary amine)	0.18, 100	1.73, 100		1.38E+06, 1.20E+05	1	120000	120000	QSAR amine	Amine (tertiary)	Tertiary amine: -0.01, secondary amine: 1.05	σ*(C2H5) = -0.10	σ*(C3H7) = -0.12	σ*(CH2CH2OH) = 0.21					Tertiary amine is more reactive towards ozone, but is mostly present in protonated form, making the secondary amine the most reactive site
Hydroxylevetiracetam							<10	<10											Only ozone recalcitrant functional groups present
Hydroxytorasemide	-7.11 (predicted)	100	100		13803.8	1	13803.8	13803.8	QSAR amine	Amine	1.99	σ*(H) = 0.49	σ*(C6H5) = 0.75
Ibuprofen				9.6			9.6	9.6	Literature	Benzene
Iminostilbene					92214.7		92214.7	92214.7	QSAR olefin	Olefin	Olefin: 2.48, amine: 1.99	σ*(H) = 0.49	σ*(C6H5) = 0.75						Rate constant of amine would be 1.38E04
Indomethacin					17701.1		17701.1	17701.1	QSAR benzene	Benzene	-1.28	σp+(OCH3) = -0.78	σp+(NHC=O(CH3)) = -0.60	σp+(CH=CH2) = 0.10
Iopromide					<0.8		<0.8	<0.8	Literature	Benzene
Irbesartan					23		23	23	Literature	Benzene
Irbesartan metabolite M1					23		23	23	Estimated from similar compound (irbesartan)	Benzene
Irbesartan metabolite M3					23		23	23	Estimated from similar compound (irbesartan)	Benzene
Irbesartan metabolite M4					23		23	23	Estimated from similar compound (irbesartan)	Benzene
Irbesartan metabolite M5					23		23	23	Estimated from similar compound (irbesartan)	Benzene
Irbesartan metabolite M6					23		23	23	Estimated from similar compound (irbesartan)	Benzene
Irbesartan metabolite SR49498					38		38	38	Estimated from similar compound (valsartan)	Benzene
Ketamine	7.29 (predicted)	33.68	83.55		870964	1	293341	727690	QSAR amine	Amine	0.19	σ*(H) = 0.49	σ*(CH3) = 0	σ*(C(CH3)3) = -0.30
Ketoprofen							0.4	0.4	Literature	Benzene
Lamivudine							1000	1000	Estimated from similar compound (cytosine)	Cytosine, thioether									Reactivity expected to originate from the thioether as well as as the cytosine like structure; cytosine is 1.4E+03
Lamotrigine					4		4	4	Literature	Benzene
Lamotrigine-N2-glucuronide					4		4	4	Estimated from similar compound (lamotrigine)	Benzene
Lamotrigine-N2-oxide					4		4	4	Estimated from similar compound (lamotrigine)	Benzene
Lamotrigine-N-methyl					4		4	4	Estimated from similar compound (lamotrigine)	Benzene
Levetiracetam							<10	<10											Only ozone recalcitrant functional groups present
Levetiracetam acid							<10	<10											Only ozone recalcitrant functional groups present
Levetiracetam impurity D							<10	<10											Only ozone recalcitrant functional groups present
Licarbazepine					594.292		594.292	594.292	QSAR benzene	Benzene	-0.84	σp+(CH2CH2C6H5) = -0.26	σp+(NHC=O(CH3) = -0.58
Lidocaine	7.75 (predicted)	14.96	63.76		1.04713e+06	1	156651	667650	QSAR amine	Amine	0.11	σ*(C2H5) = -0.10	σ*(CH2CONH2) = 0.31
Lidocaine-N-desethyl	8.58 (predicted)	2.55	20.77		269153	1	6864.39	55904	QSAR amine	Amine	0.7	σ*(H) = 0.49	σ*(C2H5) = -0.10	σ*(CH2CONH2) = 0.31
Lidocaine-N-oxide					9549.93		9549.93	9549.93	QSAR benzene	Benzene	-1.2	σp+(CH3) = -0.31	σp+(NHCOCH3) = -0.58
Losartan							432624		Literature, corrected with updated kO3 value of carbamazepine	Imidazole
Losartan carboxylic acid					10		10	10	Estimated from similar compound (losartan)	Imidazole
Losartan metabolite M2					23		23	23	Estimated from similar compound (losartan)	Imidazole
Losartan metabolite M5					23		23	23	Estimated from similar compound (losartan)	Imidazole
Mefenamic acid					5.33335e+06		5.33335e+06	5.33335e+06	QSAR benzene	Benzene	-2.02	σp+(CH3) = -0.31	σp+(NHC6H5) = -1.40
Metamizole					70000		70000	70000	Estimated from similar compound (4-acetamidoantipyrine)	Olefin
Methadone	9.12 (predicted)	0.76	7.09		2.0893e+06	1	15879.6	148132	QSAR amine	Amine	-0.19	σ*(CH3) = 0	σ*(CH(CH3)CH3) = -0.19
Methamphetamine	10.21 (predicted)	0.06	0.61		676083	1	406.649	4125.1	QSAR amine	Amine	0.3	σ*(CH3) = 0	σ*(H) = 0.49	σ*(CH(CH3)CH3) = -0.19
Methylecgonine	9.15 (predicted)	0.71	6.67		3.23594e+06	1	22976.1	215838	QSAR amine	Amine	-0.38	σ*(CH3) = 0	σ*(CH(CH3)C2H5) = -0.19
Methylphenidate	9.09 (predicted)	0.81	7.54		891251	1	7220.12	67201.2	QSAR amine	Amine	0.18	σ*(H) = 0.49	σ*(CH2CH2CH3) = -0.12	σ*(CH(CH3)CH3) = -0.19
Methylprednisolone					196381		196381	196381	QSAR olefin	Olefin	1.81	σ*(C(CH3)3) = -0.30	σ*(H) = 0.49	σ*(COCH3) = 1.81	σ*(CH(CH3)CH3 =-0.19
Metoprolol	9.7	0.54	5.13		860000	330	2000	44431	Literature	Amine
Mianserin	7.32 (predicted)	32.37	82.72		1.94984e+06	1	631165	1.61291e+06	QSAR amine	Amine (methyl substituted)	-0.16	σ*(CH3) = 0	σ*(C2H5) = -0.1	σ*(CH2CH2C6H5) = -0.06
Mianserin formamide	3.81 (predicted)	99.94	99.99		128825	1	128748	128812	QSAR amine	Amine (of seven-membered ring)	1.02	σ*(C6H5) = 0.75	σ*(C2H5) = -0.1	σ*(CH(CH3)C6H5) = 0.37
Mianserin-N-oxide	-2.61 (predicted)	100	100		128825	1	128825	128825	QSAR amine	Amine (of seven-membered ring)	1.02	σ*(C6H5) = 0.75	σ*(C2H5) = -0.1	σ*(CH(CH3)C6H5) = 0.37
Mirtazapine	6.99 (predicted)	50.58	91.07		2.63027e+06	1	1.33039e+06	2.39539e+06	QSAR amine	Amine (methyl substituted)	-0.29	σ*(CH3) = 0	σ*(CH2CH(CH3)CH3) = -0.19	σ*(CH2CH3) = -0.10
Morphine	9.53 (predicted)	1	8.72	64300000000	2490000		6500000	5609232872	QSAR phenol and phenolate	Phenol	-0.8848	σo+(OCH3) = -0.5148	σm+(C(CH3)3) = -0.06	σp+(CH2CH3) = -0.31
Mycophenolic acid	9.76 (predicted)	0.17	1.71	2230000000	20600		3.81156e+06	3.81532e+07	QSAR phenol and phenolate	Phenol	-0.2418	σo+(CH3) = -0.2046	σp+(CH3) = -0.31	σm+(OH) = -0.04	σp+(C=O(OCH3)) = 0.49	σo+(CH2CHCH2) = -0.1452	σm+(CH3) = -0.07
N,N-Didesmethylvenlafaxine	9.38 (predicted)	0.41	3.96		218776	1	896.982	8663.54	QSAR amine	Amine	0.79	σ*(H) = 0.49	σ*(CH2CH(CH3)CH3) = -0.19
N,O-Didesmethylvenlafaxine	9.38 (predicted)	0.25	2.47	2870000000	29500		7.20443e+06	7.09178e+07	QSAR phenol and phenolate	Phenol	-0.29	σp+(CH(CH3)2) = -0.29
N4-Acetylsulfadiazine					0.122744		0.122744	0.122744	QSAR benzene	Benzene	0.26	σp+(NHCOCH3) = -0.6	σp+(SO2N(CH3)2) = 0.86
N4-Acetylsulfadimethoxine	6.83 (predicted)	59.91	93.73				1300000	1300000	Estimated from similar compound (2,4-diamino-5-methylpyrimidine)	Pyrimidine									Pyrimidine alone has a rate constant of 0.07 M-1s-1 (Tekle-Röttering, 2016b), here strongly activated due to methoxy groups and high fraction of deprotonated sulfonamide
N4-Acetylsulfamethazine	6.88 (predicted)	56.59	92.88				100	100	Estimated from similar compound (pyrimidine)	Pyrimidine									Pyrimidine has a rate constant of 0.07 M-1s-1 (Tekle-Röttering, 2016b), here strongly activated due to methyl groups and high fraction of deprotonated sulfonamide
N4-Acetyl-sulfamethoxazole	5.58 (predicted)	99.35	99.62				250	250	Literature	Isoxazole
N4-Acetyl-sulfapyridine					0.122744		0.122744	0.122744	QSAR benzene	Benzene	0.26	σp+(NHCOCH3) = -0.6	σp+(SO2N(CH3)2) = 0.86
N4-Acetylsulfathiazole	5.57 (predicted)	96.43	99.63	20400			20400	20400	Estimated from similar compound (2-methylthiazole, 2.04E+03)	Thiazole									Higher reactivity than for 2-methylthiazole expected due to high deprotonated sulfonamide fraction
Naproxen					250000		250000	250000	Literature	Benzene (methoxy substituted)
Naproxen methyl ester					250000		250000	250000	Estimated from similar compound (naproxen)	Benzene (methoxy substituted)
N-Desmethylazithromycin	11.17 (predicted, tertiary amine), 9.63 (predicted, secondary amine)	0.01, 0.23	0.06, 2.21		Tertiary amine: 3.24E+06, secondary amine: 6.76E+05	1	1555.8	14939.6	QSAR amine	Amine	Tertiary amine: -0.38, secondary amine: 0.30	σ*(CH(CH3)CH3) = -0.19	σ*(CH3) = 0	σ*(CH2CH(CH3)CH3) = -0.19					The secondary amine is less reactive but present in higher fraction in the deprotonated form than the tertiary, such that it is responsible for the reaction with ozone at pH 7 and 8
N-Desmethylcitalopram	11.14 (predicted)	0.01	0.07		575440	1	58.5439	403.807	QSAR amine	Amine	0.37	σ*(H) = 0.49	σ*(CH3) = 0	σ*(CH2CH2CH3) = -0.12
N-Desmethylclarithromycin	9.63 (predicted)	0.23	2.27		676083	1	1555.99	15348.1	QSAR amine	Amine	0.3	σ*(H) = 0.49	σ*(CH3) = 0	σ*(CH(CH3)CH3) = -0.19
N-Desmethylpheniramine	10.18 (predicted)	0.07	0.66		575440	1	403.807	3798.9	QSAR amine	Amine	0.37	σ*(CH3) = 0	σ*(H) = 0.49	σ*(CH2CH2CH3) = -0.12
N-Desmethylrosuvastatin					187715		187715	187715	QSAR olefin	Olefin	1.85	σ*(H) = 0.49	σ*(CH(OH)CH3) = 0.12	σ*(C6H5) = 0.75
N-Desvenlafaxine	9.78 (predicted)	0.17	1.64		676083	1	1150.34	676083	QSAR amine	Amine	0.3	σ*(H) = 0.49	σ*(CH3) = 0	σ*(CH2CH(CH3)CH3) = -0.19
N-Didesmethylcitalopram	10.20 (predicted)	0.06	0.62		186209	1	112.725	1155.49	QSAR amine	Amine	0.86	σ*(H) = 0.49	σ*(CH2CH2CH3) = -0.12
Nevirapine	pKa < 2	100	100		147911	1	147911	147911	QSAR amine	Amine	0.96	σ*(cyclo-C3H5) = 0.04	σ*(2-pyridyl) = 0.46
Nicotine	8.58 (predicted)	2.58	20.93		758578	1	19572.3	158771	QSAR amine	Amine	0.25	σ*(CH3) = 0	σ*(CH2CH2CH3) = -0.12	σ*(CH(CH3)C6H5) = 0.37
N-Methylpregabalin	10.73 (predicted)	0.02	0.19		676083	1	136.216	1285.56	QSAR amine	Amine	0.3	σ*(H) = 0.49	σ*(CH3) = 0	σ*(CH2CH(CH3)CH3) = -0.19
Norcodeine					613762		613762	613762	QSAR olefin	Olefin	0.8	σ*(H) = 0.49	σ*(C(CH3)3 = -0.30	σ*(CH(OH)CH3) = 0.12
Nordeprenyl	9.06 (predicted)	0.86	7.96		104713	1	901.522	83352.4	QSAR amine	Amine	1.11	σ*(H) = 0.49	σ*(CH2C≡CH) = 0.81	σ*(CH(CH3)C2H5)) = -0.19					σ* of CH(CH3)C2H5) is an approximation of the actual substituent present in the molecule
Norephedrine	9.35 (predicted)	0.45	4.31		218776	1	985.488	9430.21	QSAR amine	Amine	0.79	σ*(H) = 0.49	σ*(CH(CH3)CH3) = -0.19
Norfluoxetine	9.72 (predicted)	0.19	1.88		350000	3.9	665	6580	QSAR amine	Amine	0.86	σ*(H) = 0.49	σ*(CH2CH2CH3) = -0.12
Norketamine	7.02 (predicted)	48.82	90.51		281838	1	137594	255092	QSAR amine	Amine	0.68	σ*(H) = 0.49	σ*(C(CH3)3) = -0.30
Normianserin	0.01 (predicted)	100	100		851138	1	851138	851138	QSAR amine	Amine (secondary)	0.2	σ*(H) = 0.49	σ*(C2H5) = -0.1	σ*(CH2CH(CH3)CH3) = -0.19
Normorphine	9.08 (predicted)	0.65	6.17	64300000000	2490000		6400000	3969646367	Estimated from similar compound (morphine), QSAR phenol and phenolate	Phenol	-0.8848	σo+(OCH3) = -0.5148	σm+(C(CH3)3) = -0.06	σp+(CH2CH3) = -0.31
Nornicotine	8.92 (predicted)	1.18	10.7		245471	1	2897.54	26266.3	QSAR amine	Amine	0.74	σ*(H) = 0.49	σ*(CH2CH2CH3) = -0.12	σ*(CH(CH3)C6H5) = 0.37
Nornicotine formamide					1.6		1.6	1.6	Estimated from similar compound (pyridine)	Pyridine									No significant pH effect expected only 5.19% and 0.54% are protonated at pH 7 and 8, respectively
Norpheniramine formamide					1.6		1.6	1.6	Estimated from similar compound (pyridine)	Pyridine									No significant pH effect expected only 0.13% and 0.01% are protonated at pH 7 and 8, respectively
O-Des[2-aminoethyl]-O-carboxymethyl-dehydroamlodipine					1		1	1	Estimated from similar compound (pyridine)	Pyridine									Total sigma value of benzene: 1.27; σp+(Cl) = 0.11, σp+(4-pyridyl) = 1.16
O-Desarylranolazine	7.39 (predicted, closer to hydroxy), 1.80 (predicted, closer to amide)	32.26, 96.57	81.15, 99.04		Amine (closer to hydroxy): 2.69E+06, amine (closer to amide): 1.05E+06	1	1.01399e+06	2.18294e+06	QSAR amine	Amine	-0.3	σ*(CH2CH3) = -0.10	σ*(CH2CONH2) = 0.31						Amine closer to amide is more reactive at pH 7
O-Desmethylnaproxen	9.78 (predicted)	0.16	1.62	910000000	5710		2.3717e+06	1.47476e+07	QSAR phenol and phenolate	Phenol	-0.07	σp+(C6H5) = -0.18	σm+(C6H5) = 0.11
O-Desvenlafaxine	9.80 (predicted)	0.29	2.74	2870000000	29500		8.35241e+06	7.86667e+07	QSAR phenol and phenolate	Phenol	-0.29	σp+(CH(CH3)2) = -0.29
Omperazole	9.29 (predicted)	0.5	4.83				100000	500000	Estimated from similar compound (imidazole)	Imidazole									Lower reactivity compared to 4'-O-demethyl-pantoprazole sulfide expected due to sulfoxide group
ortho-Hydroxyatorvastatin	8.76 (predicted)	1.69	14.68	4670000000	58900		7.89809e+07	6.85606e+08	QSAR phenol and phenolate	Phenol	-0.3828	σp+(NHCOC6H5) = -0.3838
Oseltamivir					170000		170000	170000	Estimated from similar compound (oseltamivir acid)	Olefin
Oseltamivir acid							336600	336600	Literature, corrected with updated kO3 value of trans-cinnamic acid	Olefin
Oxcarbazepine					594.292		594.292	594.292	QSAR benzene	Benzene	-0.84	σp+(CH2CH2C6H5) = -0.26	σp+(NHC=O(CH3) = -0.58
Oxypurinol					~10		~10	~10	Estimated from similar compound (pyrazole)	Pyrazole									Reactivity driven by pyrazole, but deactivated
Pantoprazole	9.15 (predicted)	0.7	6.58				100000	500000	Estimated from similar compound (imidazole)	Imidazole									Lower reactivity compared to 4'-O-demethyl-pantoprazole sulfide expected due to sulfoxide group
Paracetamol	9.4, 9.46 (predicted)	0.34	3.32	14500000000	298000		2600000	4.81429e+09	Literature	Phenol
Paracetamol-glutathion	8.92 (predicted)	0.7	6.6	220000000000	14400000		1554299200	14533449600	QSAR phenol and phenolate	Phenol	-1.12	σp+(NHCOCH3) = -0.6	σo+(SCH3) = -0.52						Thioether is expected to be deactivated due to conjugtion with amide
Paracetamol-sulfate					27.1644		27.1644	27.1644	QSAR benzene	Benzene	-0.44	σp+(NHC=OCH3) = -0.6	σp+(OSO2CH3) = 0.16
para-Hydroxyatorvastatin	9.44 (predicted)	0.36	3.54	13100000000	257000		4.74161e+07	4.63988e+08	QSAR phenol and phenolate	Phenol	-0.58	σp+(NHCOC6H5) = -0.58
para-Xanthine (1,7-Dimethylxanthine)	7.81 (predicted)	13.42	60.79				30000	650	Estimated from similar compound (caffeine)	Olefin
Pargyline	8.05 (predicted)	8.19	89.92		112202	1	9190.25	100892	QSAR amine	Amine	1.08	σ*(CH3) = 0	σ*(CH2C6H5) = 0.27	σ*(CH2C≡CH) = 0.81
Pargyline-N-oxide							100	100	Estimated from alkyne functional group reactivity	Alkyne									Reactivity of alkyne is E+02
PEMA					<10		<10	<10	Estimated from similar compound (benzene)	Benzene									Alkyl group enhances reactivity, amide groups decrease it
Pheniramine	9.48 (predicted)	0.33	3.17		1.77828e+06	1	5869.32	56372.4	QSAR amine	Amine	-0.12	σ*(CH3) = 0	σ*(CH2CH2CH3) = -0.12
Pheniramine-N-oxide					1.6		1.6	1.6	Estimated from similar compound (pyridine)	Pyridine	-0.19	σp+(CH(C6H5)) = -0.19							No significant pH effect expected only 0.40% and 0.04% are protonated at pH 7 and 8, respectively
Phenolic-glucuronide					374.111		374.111	374.111	QSAR benzene	Benzene	-0.78	σp+(OCH3) = -0.78
Phenylephrine	9.07 (predicted)	0.45	4.31		8.63376e+08	5301.52	3.89047e+06	3.72166e+07	QSAR phenol and phenolate	Phenol	-0.06	σm+(CH2CH3) = -0.06
Phenylephrine-3-O-sulfate	9.35 (predicted)	0.45	4.28		501187	1	2256.34	21451.8	QSAR amine	Amine	0.43	σ*(CH3) = 0	σ*(H) = 0.49	σ*(CH2CH(OH)CH3) = -0.06
Prednisolone					196381		196381	196381	QSAR olefin	Olefin	1.81	σ*(C(CH3)3) = -0.30	σ*(H) = 0.49	σ*(COCH3) = 1.81	σ*(CH(CH3)CH3 =-0.19
Prednisone					196381		196381	196381	QSAR olefin	Olefin	1.81	σ*(C(CH3)3) = -0.30	σ*(H) = 0.49	σ*(COCH3) = 1.81	σ*(CH(CH3)CH3 =-0.19
Pregabalin	10.23 (predicted)	0.06	0.59		218776	1	132.265	1291.77	QSAR amine	Amine	0.79	σ*(H) = 0.49	σ*(CH2CH(CH3)CH3) = -0.19
Primidone					<10		<10	<10	Estimated from similar compound (benzene)	Benzene									Alkyl group enhances reactivity, amide groups decrease it
Propanolol	9.5	0.54	5.13		851138	1	100000	43664.3	Literature	Amine
Pseudoephedrine	9.52 (predicted)	0.3	2.9		676083	1	2029.25	19607.4	QSAR amine	Amine	0.3	σ*(H) = 0.49	σ*(CH3) = 0	σ*(CH(CH3)CH3 =-0.19
Pterin-Sulfathiazole	5.72 (predicted)	94.95	99.42	20400			20400	20400	Estimated from similar compound (2-methylthiazole, 2.04E+03)	Thiazole									Higher reactivity than for 2-methylthiazole expected due to high deprotonated sulfonamide fraction
Ranitidine					2100000		4133000	2100000	Literature, corrected with updated kO3 value of trans-cinnamic acid	Thioether
Ranitidine-N-oxide					2100000		2100000	2100000	Estimated from similar compound (ranitidine)	Thioether
Ranitidine-S-oxide					220000		220000	220000	Estimated from similar compound (2,5-dimethylfuran)	Furan
Ranolazine	7.34 (predicted), 1.79 (predicted, closer to amide)	34.90, 96.3	82.89, 99.02		Amine (closer to hydroxy): 2.69E+06, amine (closer to amide): 1.05E+06	1	1.01115e+06	2229741	QSAR amine	Amine	Amine (closer to hydroxy): 0.11, amine (closer to amide): -0.3	σ*(CH2CH3) = -0.10	σ*(CH2CONH2) = 0.31						Amine closer to amide is more reactive at pH 7	while the one closer to the hydroxy group is more reactive at pH 8
Ritalinic acid	10.08 (predicted)	0.08	0.82		891251	1	714	7309.25	QSAR amine	Amine	0.18	σ*(H) = 0.49	σ*(CH2CH2CH3) = -0.12	σ*(CH(CH3)CH3) = -0.19
Rosuvastatin					187715		187715	187715	QSAR olefin	Olefin	1.85	σ*(H) = 0.49	σ*(CH(OH)CH3) = 0.12	σ*(C6H5) = 0.75
Sacubitril					39.9485		39.9485	39.9485	QSAR benzene	Benzene	-0.49	σp+(C6H5) = -0.18	σp+(CH2CH3) = -0.31
Sacubitrilat (LBQ657)					39.9485		39.9485	39.9485	QSAR benzene	Benzene	-0.49	σp+(C6H5) = -0.18	σp+(CH2CH3) = -0.31
Sodium oxybate							<10	<10											Only ozone recalcitrant functional groups present
Succinic acid							<3	<3	Literature
Sulfadiazin					570000		570000	570000	Estimated from similar compound (sulfamethoxazole)	Aniline	0.99	σp-(SO2N(CH3)2) = 0.99							Pyrimidine has a rate constant of 0.07 M-1s-1 (Tekle-Röttering, 2016b)
Sulfadimethoxine					570000		570000	570000	Estimated from similar compound (sulfamethoxazole)	Aniline	0.99	σp-(SO2N(CH3)2) = 0.99							Pyrimidine has a rate constant of 0.07 M-1s-1 (Tekle-Röttering, 2016b)
Sulfamethazine							570000	570000	Estimated from similar compound (sulfamethoxazole)	Aniline	0.99	σp-(SO2N(CH3)2) = 0.99							Pyrimidine has a rate constant of 0.07 M-1s-1 (Tekle-Röttering, 2016b)
Sulfamethoxazole					570000		570000	570000	Literature	Aniline
Sulfamethoxazole-N1-glucuronide					570000		570000	570000	Estimated from similar compound (sulfamethoxazole)	Aniline
Sulfapyridine					570000		570000	570000	Estimated from similar compound (sulfamethoxazole)	Aniline
Sulfathiazole							601728	601728	QSAR aniline	Aniline	0.89	σp-(SO2NH2) = 0.89							Thiazole is reacting slower according to Rath et al., 2025
Sulpiride	8.97 (predicted)	1	9.15		3.46737e+06	1	3468.36	317265	QSAR amine	Amine	-0.41	σ*(CH2CH3) = -0.10	σ*(CH2CH2CH3) = -0.12	σ*(CH(CH3)CH3) = -0.19
Sulpiride-N-oxide					0.0121339		0.0121339	0.0121339	QSAR benzene	Benzene	0.56	σp+(OCH3) = -0.78	σp+(SO2N(CH3)2) = 0.86	σ*(COOR) = 0.48
Tapentadol	10.28 (predicted)	0.09	0.93	910000000	5710		824705	8.46866e+06	QSAR phenol and phenolate	Phenol	-0.07	σm+(CH3) = -0.07
Tapentadol-O-sulfate	9.80 (predicted)	0.16	1.55		2.0893e+06	1	3343.87	32385.1	QSAR amine	Amine	-0.19	σ*(CH3) = 0	σ*(CH2CH(CH3)CH3) = -0.19
Telmisartan							120000	120000	Literature	Imidazole
Telmisartan-O-acyl-glucuronide							120000	120000	Estimated from similar compound (telmisartan)	Imidazole
Theobromine	9.24 (predicted)	0.57	5.4				650	650	Estimated from similar compound (caffeine)	Olefin
Theophylline	7.02 (predicted)	49.13	90.62				30000	650	Estimated from similar compound (caffeine)	Olefin
Tolperisone	8.74 (predicted)	1.78	15.37		6.60693e+06	1	117604	1.01549e+06	QSAR amine	Amine	-0.69	σ*(CH2CH(CH3)CH3) = -0.19	σ*((CH2)3CH3) = -0.25
Tolperisone metabolite	9.71 (predicted)	0.2	1.93		6.60693e+06	1	13214.9	127515	QSAR amine	Amine	-0.69	σ*(CH2CH(CH3)CH3) = -0.19	σ*((CH2)3CH3) = -0.25
Tolperisone metabolite M1	8.65 (predicted)	2.19	18.3		6.60693e+06	1	144693	1.20907e+06	QSAR amine	Amine	-0.69	σ*(CH2CH(CH3)CH3) = -0.19	σ*((CH2)3CH3) = -0.25
Tolperisone metabolite M1'	8.49 (predicted)	2.33	18.88		6.60693e+06	1	153943	1.24739e+06	QSAR amine	Amine	-0.69	σ*(CH2CH(CH3)CH3) = -0.19	σ*((CH2)3CH3) = -0.25
Tolperisone metabolite M3	8.66 (predicted)	2.12	17.8		6.60693e+06	1	140068	1.17604e+06	QSAR amine	Amine	-0.69	σ*(CH2CH(CH3)CH3) = -0.19	σ*((CH2)3CH3) = -0.25
Tolperisone metabolite M4	9-63 (predicted)	0.23	2.29		6.60693e+06	1	15196.9	151300	QSAR amine	Amine	-0.69	σ*(CH2CH(CH3)CH3) = -0.19	σ*((CH2)3CH3) = -0.25
Torasemide	-11.03 (predicted)	100	100		13803.8	1	13803.8	13803.8	QSAR amine	Amine	1.99	σ*(H) = 0.49	σ*(C6H5) = 0.75
Torasemide carboxylic acid	-8.39 (predicted)	100	100		13803.8	1	13803.8	13803.8	QSAR amine	Amine	1.99	σ*(H) = 0.49	σ*(C6H5) = 0.75
Torasemide metabolite M3 (4'-Hydroxytorasemide)	10.80 (predicted)	0.01	0.16	2130000000000	369000000		581963100	3776409600	QSAR phenol and phenolate	Phenol	-1.5546	σo+(CH3) = -0.2046	σp+(NHC6H5) -1.35)
Trazodone	-1.88 (predicted, aniline-like), 8.55 (predicted, alkyl substituted)	100, 2.75	100, 22.07		Amine (alkyl substituted): 2.82E+06, amine (aniline-like): 3.80E+05,	1	380000	622374	QSAR amine	Amine	Amine (alkyl-sustituted): -0.32, amine (aniline-like): 0.55	σ*(CH2CH3) = -0.10	σ*(C6H5) = 0.75	σ*CH2CH2CH3) = -0.12
Trimethoprim	7.16 (predicted)	41.1	87.46		1300000		650000	1300000	Estimated from similar compound (2,4-diamino-5-methylpyrimidine)	Pyrimidine
Trimipramine	9.42 (predicted)	0.38	3.65		2.0893e+06	1	7940.32	76260.3	QSAR amine	Amine	-0.19	σ*(CH3) = 0	σ*(CH2CH(CH3)CH3) = -0.19
Trimipramine-N-oxide	3.97 (predicted)	99.82	99.98		66069.3	1	65950.6	66056.1	QSAR amine	Amine	1.31	σ*(CH2CH(CH3)CH3) = -0.19	σ*(C6H5) = 0.75
Valeryl-4-hydroxyvalsartan					38		38	38	Estimated from similar compound (valsartan)	Benzene
Valsartan					38		38	38	Literature	Benzene
Valsartan acid					38		38	38	Estimated from similar compound (valsartan)	Benzene
Venlafaxine	9.4, 9.01 (predicted)	0.97	8.9		800000	78	2643	71271.1	Literature, corrected with updated kO3 value of carbamazepine	Amine
Venlafaxine-N-oxide					310		310	310	Literature	Benzene
Verapamil	9.61 (predicted)	0.25	2.42		1.14025e+06		1.14025e+06	1.14025e+06	QSAR amine	Amine	-0.18	σ*(CH3) = 0	σ*(CH2CH2CH3) = -0.12	σ*(CH2CH2C6H5) = -0.06	σp+(OCH3) = -0.78	σp+(C(CH3)3) = -0.26
Zolpidem							240000	240000	Estimated from similar compound (imidazole)	Imidazole									Reactivity of imidazole is 2.4E+05
Zolpidem carboxylic acid							240000	240000	Estimated from similar compound (imidazole)	Imidazole
α-Hydroxymetoprolol					860000	330	2000	44431	Estimated from similar compound (metoprolol)	Amine

## Sheet: SI-A3 Experimental kO3
Compound	Predicted kO3, pH7 [M-1s-1]	Predicted kO3, pH8 [M-1s-1]2	Type of rate constant	Reactive moiety	Experimental kO3, pH 7 [M-1s-1]	STDV of Experimental kO3, pH 7 [M-1s-1]	Assigned Competitors	Mixture
1-(3-Chlorophenyl)piperazine	10032.5	88832	QSAR amine	Amine	2100000	400000	Sulfamethoxazole	2
1-(4-Chlorobenzhydryl)piperazine	774039	778115	QSAR amine	Amine	7700	632.456	Penicillin G, tramadol	2
1,7-Dimethyluric acid	30000	650	Estimated from parent compound	Olefin	66000000	14000000	Triclosan	3
12-Hydroxynevirapine	147911	147911	QSAR amine	Amine	391.667	20.6586	Bezafibrate, carbofuran, N4-acetylsulfamethoxazole	3
1-Hydroxyibuprofen	1.34122	1.34122	QSAR benzene	Benzene	14.7	1.6	Alachlor	1
1-Oxo-mirtazapine	128825	128825	QSAR amine	Amine	64000	14000	Roxithromycin	2
2-(3,4-Dimethoxyphenyl)-2-isopropyl-5-(methylamino)pentanenitrile (D617)	1.14025e+06	1.14025e+06	QSAR benzene	Benzene	2300	203.039	Penicillin G, tramadol	3
2'-Deoxy-2',2'-difluorouridine	676.325	902.135	Estimated from similar compound (uracil)	Pyrimidine derivative	561.5	27.313	Bezafibrate, N4-acetylsulfamethoxazole	1
2-Ethylidene-1,5-dimethyl-3,3-diphenylpyrrolidine (EDDP)	851334	851334	QSAR olefin	Olefin	99000	18000	Sulfamethoxazole	3
2-Hydroxynevirapine	147911	147911	QSAR amine	Amine	15600000	1200000	Dibromomethylparaben	4
2-Hydroxytrimipramine	5.07953e+08	3783513300	QSAR phenol and phenolate	Phenol	87000000	19000000	Triclosan	5
3,5-Diamino-2,4,6-triiodobenzoic acid	17980.4	17980.4	QSAR aniline	Aniline	10200000	700000	Dibromomethylparaben	2
3,5-Diiodo-L-tyrosine	3.73468e+08	8.82441e+08	QSAR phenol and phenolate	Phenol	2870000	220000	Dibromomethylparaben	4
3-[(4-Chlorobenzoyl)amino]propanoic acid	0.0096272	0.0096272	QSAR benzene	Benzene	0.194	0.008	Diazepam	1
3-Desmethyltrimethoprim	8.42285e+06	8.05216e+07	QSAR phenol and phenolate	Phenol, pyrimidine	11700000	900000	Dibromomethylparaben	4
3-Hydroxydesloratadine	304930	304930	QSAR olefin	Olefin	63000000	14000000	Triclosan	2
3-Hydroxymethylmefenamic acid	664508	664508	QSAR benzene	Benzene	93000000	20000000	Triclosan	3
4-Amino-6-chlorobenzene-1,3-disulfonamide	7151.55	7151.55	QSAR aniline	Aniline	90.5	4.71699	Carbofuran, N4-acetylsulfamethoxazole	2
4-Aminoantipyrine	281773	281773	QSAR amine	Olefin	294000	25831.2	Carbamazepine, trimethoprim	4
4-Chlorobenzophenone	0.0178443	0.0178443	QSAR benzene	Benzene (non-chloro substituted)	0.58	0.04	Diazepam	1
4-Desmethyltrimethoprim	1628446000	14721764500	QSAR phenol and phenolate	Phenol, pyrimidine	36000000	85.6	Triclosan	5
4-Formylaminoantipyrine	132160	102261	Literature, corrected with updated kO3 value of carbamazepine	Olefin	61000	14000	Roxithromycin	3
4-Hydroxyamphetamine	4.39536e+06	4.3434e+07	QSAR phenol and phenolate	Phenol	2475000	223607	Dibromomethylparaben, sulfamethoxazole	4
4'-Hydroxydiclofenac	2.6676e+08	2.19648e+09	QSAR phenol and phenolate	Phenol	6.95	0.380789	Carbofuran, N4-acetylsulfamethoxazole	4
4-Hydroxypropanolol sulfate	5655.49	53718.6	QSAR amine	Amine	106500	10307.8	Carbamazepine, trimethoprim	2
4'-O-Demethyl-pantoprazole sulfide	240000	500000	Estimated from similar compound (imidazole)	Imidazole	21033.3	1984.38	Penicillin G, roxithromycin, tramadol	3
4-Trifluoromethylphenol	106636	1.02443e+06	QSAR phenol and phenolate	Phenol	1.43333e+06	146097	Carbamazepine, sulfamethoxazole, trimethoprim	4
5-Fluorocytosine	2199.7	6453.1	Estimated from similar compound (cytosine)	Pyrimidine derivative	24266.7	2469.59	Penicillin G, roxithromycin, tramadol	3
5-Hydroxydiclofenac	1424837500	13323350000	QSAR phenol and phenolate	Phenol	64000000	14000000	Triclosan	5
5-Hydroxysulfapyridine	570000	570000	Estimated from similar compound (sulfamethoxazole)	Aniline	160000000	30000000	Triclosan	2
6-Acetylmorphine	966952650	8103976260	QSAR phenol and phenolate	Phenol	12900000	1100000	Dibromomethylparaben	5
6-O-Desmethyl mycophenolic acid	1.23457e+07	1.01496e+08	QSAR phenol and phenolate	Phenol (methyl substituent in para position)	92000000	20000000	Triclosan	5
8-Hydroxymirtazapine	1.39588e+06	2.41643e+06	QSAR amine	Amine (methyl substituted)	54000000	12000000	Triclosan	4
Abacavir	769130	769130	QSAR olefin	Olefin	8800000	600000	Dibromomethylparaben	3
Abacavir-5’-carboxylate	189845	189845	QSAR olefin	Olefin	7500000	500000	Dibromomethylparaben	2
Acemethacin	17701.1	17701.1	QSAR benzene	Benzene	1040000	86023.3	Carbamazepine, sulfamethoxazole, trimethoprim	2
Aliskiren	2.11349e+06	2.11349e+06	QSAR benzene	Benzene	22000	5000	Roxithromycin	4
Allopurinol	~10	~10	Estimated from similar compound (pyrazole)	Pyrazole	3.9	0.4	Alachlor	1
Amisulpride	79726	79726	QSAR aniline	Aniline	18000	1581.14	Penicillin G, tramadol	3
Amisulpride-N-oxide	79726	79726	QSAR aniline	Aniline	1190	100	Bezafibrate	2
Amlodipine	291474	291474	QSAR olefin	Olefin (methyl substituted)	99000000	22000000	Triclosan	3
Amoxicillin	3000000	2.18759e+07	Literature, corrected with updated kO3 value of trimethoprim	Phenol	2200000	193477	Carbamazepine, sulfamethoxazole, trimethoprim	4
Amoxicillin impurity E	270000	2.21418e+07	Estimated from parent compound	Phenol	9000000	1900000	Triclosan	3
Amoxicillin impurity F	257454	257454	QSAR olefin	Olefin	3750000	540833	Sulfamethoxazole, tylosin	2
Amphetamine	197.898	1991.85	QSAR amine	Amine	34	4	Alachlor	1
Anhydroecgonine methyl ester	140000	170836	QSAR olefin, QSAR amine	Olefin (pH7), amine (pH8)	44000	10000	Roxithromycin	4
Atenolol	1598	32423.3	Literature, corrected with updated absorbtion coefficient of O3	Amine	1575	71.5891	Bezafibrate, penicillin G	2
Atenolol acid	1700	32423.3	Estimated from parent compound	Amine	845	57.0088	Bezafibrate, carbofuran	3
Atorvastatin	500000	500000	Estimated from similar compound (pyrrole)	Pyrrole	150000000	30000000	Triclosan	3
Azithromycin	110000	159886	Literature, QSAR amine	Amine	72000	17000	Roxithromycin	3
Azithromycin-N-oxide	324.594	1942.56	QSAR amine	Amine	1150	73.8241	Bezafibrate, N4-acetylsulfamethoxazole	1
Benzophenone	0.0178443	0.0178443	QSAR benzene	Benzene	k < k_min			1
Benzoylecgonine	23299.7	218103	QSAR amine	Amine	11.3	1.2	Alachlor	2
Betamethasone	143186	143186	QSAR olefin	Olefin	35.75	1.80278	Carbofuran, N4-acetylsulfamethoxazole	2
Betamethasone-21-acetate	143186	143186	QSAR olefin	Olefin	24.4	1.3	N4-Acetylsulfamethoxazole	3
Bisacodyl	6.27336	6.27336	QSAR benzene	Benzene	2.6	0.3	Alachlor	1
Bupropion	11993.5	79038.7	QSAR amine	Amine	315.333	14.6969	Bezafibrate, carbofuran, N4-acetylsulfamethoxazole	2
Carbamazepine-10,11-epoxide	594.292	594.292	QSAR benzene	Benzene	k < k_min			1
Carboxyibuprofen	8.54083	8.54083	QSAR benzene	Benzene	11.8	1.3	Alachlor	2
Cetirizine	336600	1.95561e+06	Literature, corrected with updated kO3 value of trans-cinnamic acid	Amine	359000	31320.9	Carbamazepine, trimethoprim	4
Cetirizine-N-oxide	831015	831597	QSAR amine	Amine	5670	458.912	Penicillin G, tramadol	3
Chlorothiazide	2296.64	15081.4	Estimated from similar compound (hydrochlorothiazide)	Aniline-like structure	1.57	0.17	Alachlor	3
Citalopram	712.311	7291.94	QSAR amine	Amine	12650	1059.48	Penicillin G, tramadol	2
Clarithromycin	40000	188455	Literature	Amine	65000	15000	Roxithromycin	3
Clarithromycin-N-oxide	<10	<10	Only ozone recalcitrant functional groups present		k < k_min			1
Clindamycin	4000000	4000000	Estimated from similar compound (methionine)	Thioether	749000	65431.3	Carbamazepine, trimethoprim	4
Clindamycin-sulfoxide	261452	792336	QSAR amine	Amine	336500	30500	Carbamazepine, trimethoprim	3
Clofibrate	274.789	274.789	QSAR benzene	Benzene	not determinable, analytical issues			1
Clofibric acid	274.789	274.789	QSAR benzene	Benzene	23	3	Alachlor	2
Clopidogrel	179263	185483	QSAR amine	Amine	335000	28442.9	Carbamazepine, sulfamethoxazole, trimethoprim	3
Clopidogrel carboxylic acid	26159.3	112548	QSAR amine	Amine	175333	14333.3	Carbamazepine, sulfamethoxazole, trimethoprim	2
Cocaine	38832.2	329419	QSAR amine	Amine	3020	258.312	Penicillin G, tramadol	3
Cocaine-N-oxide	0.0224905	0.0224905	QSAR benzene	Benzene	k < k_min			1
Codeine	542126	542126	QSAR olefin	Olefin	1.03333e+06	88065.6	Carbamazepine, sulfamethoxazole, trimethoprim	3
Cortisone	181468	181468	QSAR olefin	Olefin	436.333	22.1711	Bezafibrate, carbofuran, N4-acetylsulfamethoxazole	2
Cotinine	1.6	1.6	Estimated from similar compound (pyridine)	Pyridine	2.9	0.3	Alachlor	1
Dehydroamlodipine	404.383	3898.25	QSAR amine	Amine	55	2.91548	Carbofuran, N4-acetylsulfamethoxazole	2
Deprenyl	6375.78	54138.1	QSAR amine	Amine	930000	80897.7	Carbamazepine, sulfamethoxazole, trimethoprim	3
Deprenyl-N-oxide	100	100	Estimated from alkyne functional group reactivity	Alkyne	35.3	2	N4-Acetylsulfamethoxazole	1
Desacetylbisacodyl	11063909	1.05583e+08	QSAR phenol and phenolate	Phenol	2250000	219317	Dibromomethylparaben, sulfamethoxazole	4
Desacetyldiltiazem	106311	679977	QSAR amine	Amine	668333	56960	Carbamazepine, trimethoprim	3
Desisopropylatenolol	943.483	9070.17	QSAR amine	Amine	133.5	7.38241	Carbofuran, N4-acetylsulfamethoxazole	1
Desloratadine	304930	304930	QSAR olefin	Olefin	1955	155.242	Penicillin G, tramadol	3
Desmethoxyiopromide	<0.8	<0.8	Estimated from parent compound	Benzene	1.74	0.19	Alachlor	2
Desmethyl Ketoprofen methyl Ester	0.4	0.4	Estimated from parent compound	Benzene	not determinable, analytical issues			2
Desosaminylazithromycin	110000	159886	Estimated from parent compound, QSAR amine	Amine	239000	8000	Carbamazepine	4
Dextromethorphan	3856.92	38560.2	QSAR amine	Amine	5585	96.1769	Penicillin G, tramadol	2
Dextrorphan	8.77349e+06	8.32813e+08	QSAR phenol and phenolate	Phenol	1.87333e+06	174005	Dibromomethylparaben, sulfamethoxazole, trimethoprim	4
Diatrizoate	14.6555	14.6555	QSAR benzene	Benzene	230	30	Picloram	1
Diclofenac	680000	680000	Literature	Aniline (acetic acid substituted)	830000	71414.3	Carbamazepine, sulfamethoxazole, trimethoprim	3
Diclofenac carboxylic acid	680000	680000	Estimated from parent compound	Aniline-like structure	815000	109659	Sulfamethoxazole, trimethoprim	2
Didanosine	7.9	100	Estimated from similar compound (purine)	Olefin	4.5	0.5	Alachlor	3
Dihydrobupropion	397.964	3949.75	QSAR amine	Amine	162.5	8.94427	Carbofuran, N4-acetylsulfamethoxazole	1
Diltiazem	106311	679977	QSAR amine	Amine	735000	66708.3	Carbamazepine, trimethoprim	2
Dioxypyramidon (AMDOPH)	79.9834	79.9834	QSAR benzene	Benzene	k < k_min			1
Diphenhydramine	22757.5	203111	QSAR amine	Amine	5500	140	Tramadol	2
Diphenhydramine-N-glucuronide	7.31981	7.31981	QSAR benzene	Benzene	3.6	0.4	Alachlor	1
Emtricitabine	1000	1000	Estimated from similar compound (cytosine)	Pyrimidine derivative	79000	70028.6	Carbamazepine, trimethoprim	2
Ephedrine	2029.25	19607.4	QSAR amine	Amine	1720	152.971	Penicillin G, tramadol	3
Eprosartan	983870	600000	Literature, corrected with updated kO3 value of carbamazepine	Imidazole	1.57333e+06	142829	Carbamazepine, sulfamethoxazole, trimethoprim	4
Eriodictyol	172053396	1632476500	QSAR phenol and phenolate	Phenol	18000000	4000000	Triclosan	5
Erithromycin	40000	188455	Estimated from similar compound (clarithromycin)	Amine	65000	15000	Roxithromycin	3
Fenofibrate	7.31981	7.31981	QSAR benzene	Benzene	1.27	0.17	Alachlor	1
Fenofibric acid	7.31981	7.31981	QSAR benzene	Benzene	2.8	0.3	Alachlor	2
Fexofenadine	9000	163467	Literature, QSAR amine	Amine	2950	257.099	Penicillin G, tramadol	3
Fexofenadine-N-oxide	6	6	Literature	Benzene	11.9	1.3	Alachlor	1
Fluoxetine	15600	21867.7	Literature, QSAR amine	Amine	1720	50	Penicillin G	3
Fluoxetine formamide	9.96552	9.96552	QSAR benzene	Benzene	2.7	0.3	Alachlor	1
Gabapentin	84.0185	831.185	QSAR amine	Amine	11.4	1.2	Alachlor	2
Gabapentin-lactam	<10	<10	Only ozone recalcitrant functional groups present		1.51	0.16	Alachlor	1
Gemcitabine	1400	1400	Estimated from similar compound (cytosine)	Pyrimidine derivative	390	30	Bezafibrate	2
Hesperitin	1.23994e+07	6.03986e+07	QSAR phenol and phenolate	Phenol	33000000	7000000	Triclosan	4
Hydrochlorothiazide	979.233	4392.51	Literature	Aniline-like structure	3000	300	Bezafibrate	1
Hydrocortisone	181468	181468	QSAR olefin	Olefin	420	25	Carbofuran, bezafibrate	3
Hydroxybupropion	38297.6	144538	QSAR amine	Amine	3630	305.941	Penicillin G, tramadol	3
Hydroxychloroquine	120000	120000	QSAR amine	Tertiary amine	not determinable, analytical issues			3
Hydroxytorasemide	13803.8	13803.8	QSAR amine	Amine	850	70	Bezafibrate	4
Iminostilbene	92214.7	92214.7	QSAR olefin	Olefin	76000000	17000000	Triclosan	3
Indomethacin	17701.1	17701.1	QSAR benzene	Benzene	5150000	667083	Dibromomethylparaben, triclosan	3
Iopromide	<0.8	<0.8	Literature	Benzene	2.14	0.23	Alachlor	1
Ketamine	293341	727690	QSAR amine	Amine	10350	1019.8	Penicillin G, tramadol	3
Ketoprofen	0.4	0.4	Literature	Benzene	0.529	0.016	Diazepam	1
Lamivudine	1000	1000	Estimated from similar compound (cytosine)	Cytosine, thioether	61000	14000	Roxithromycin	2
Lamotrigine	4	4	Literature	Benzene	17.1	1.21037	Carbofuran, N4-acetylsulfamethoxazole	1
Lamotrigine-N2-glucuronide	4	4	Estimated from parent compound	Benzene	371.333	20.548	Bezafibrate, carbofuran, N4-acetylsulfamethoxazole	2
Levetiracetam	<10	<10	Only ozone recalcitrant functional groups present		0.81	0.09	Alachlor	1
Levetiracetam acid	<10	<10	Only ozone recalcitrant functional groups present		0.66	0.08	Alachlor	2
Licarbazepine	594.292	594.292	QSAR benzene	Benzene	10.9	1.2	Alachlor	2
Lidocaine	156651	667650	QSAR amine	Amine	185333	16786.2	Carbamazepine, trimethoprim, roxithromycin	4
Lidocaine-N-desethyl	6864.39	55904	QSAR amine	Amine	16966.7	1693.45	Penicillin G, roxithromycin, tramadol	3
Lidocaine-N-oxide	9549.93	9549.93	QSAR benzene	Benzene	10.9	1.2	Alachlor	2
Losartan	432624		Literature, corrected with updated kO3 value of carbamazepine	Imidazole	197500	15524.2	Carbamazepine, trimethoprim	2
Mefenamic acid	5.33335e+06	5.33335e+06	QSAR benzene	Benzene	1120000	80000	Dibromomethylparaben	4
Methadone	15879.6	148132	QSAR amine	Amine	4250	356.931	Penicillin G, tramadol	2
Methylphenidate	7220.12	67201.2	QSAR amine	Amine	4295	362.664	Penicillin G, tramadol	3
Methylprednisolone	196381	196381	QSAR olefin	Olefin	87	4.47214	Carbofuran, N4-acteylsulfamethoxazole	4
Mianserin	631165	1.61291e+06	QSAR amine	Amine (methyl substituted)	1940000	103494	Carbamazepine, sulfamethoxazole, trimethoprim	4
Mianserin-N-oxide	128825	128825	QSAR amine	Amine (of seven-membered ring)	295000	25709.9	Carbamazepine, trimethoprim	2
Mirtazapine	1.33039e+06	2.39539e+06	QSAR amine	Amine (methyl substituted)	956667	80897.7	Carbamazepine, sulfamethoxazole, trimethoprim	3
Morphine	6400000	5609232872	Literature, QSAR phenol and phenolate	Phenol	38000000	8000000	Triclosan	4
Mycophenolic acid	3.81156e+06	3.81532e+07	QSAR phenol and phenolate	Phenol	72000000	15000000	Triclosan	4
N,O-Didesmethylvenlafaxine	7.20443e+06	7.09178e+07	QSAR phenol and phenolate	Phenol	1.98667e+06	119117	Carbamazepine, dibromomethylparaben, sulfamethoxazole	5
N4-Acetylsulfadiazine	0.122744	0.122744	QSAR benzene	Benzene	89	4.92443	Carbofuran, N4-acetylsulfamethoxazole	1
N4-Acetylsulfadimethoxine	1300000	1300000	Estimated from similar compound (2,4-diamino-5-methylpyrimidine)	Pyrimidine	337000	28442.9	Carbamazepine, sulfamethoxazole, trimethoprim	2
N4-Acetylsulfamethazine	100	100	Estimated from similar compound (pyrimidine)	Pyrimidine	815	42.72	Bezafibrate, N4-acetylsulfamethoxazole	2
N4-Acetylsulfapyridine	0.122744	0.122744	QSAR benzene	Benzene	946.667	278.986	Bezafibrate, carbofuran, N4-acetylsulfamethoxazole	1
N4-Acetylsulfathiazole	20400	20400	Estimated from similar compound (2-methylthiazole, 2.04E+03)	Thiazole	10150000	1.20208e+06	Dibromomethylparaben, triclosan	3
Naproxen	250000	250000	Literature	Benzene (methoxy substituted)	500000	45705.6	Carbamazepine, trimethoprim	2
Naproxen methyl ester	250000	250000	Estimated from parent compound	Benzene (methoxy substituted)	278000	25318	Carbamazepine, trimethoprim	3
N-Desmethylazithromycin	1555.8	14939.6	QSAR amine	Amine	10300	984.886	Penicillin G, tramadol	2
N-Desmethylcitalopram	58.5439	403.807	QSAR amine	Amine	532	27.7308	Bezafibrate, N4-acetylsulfamethoxazole	1
N-Desmethylclarithromycin	1555.99	15348.1	QSAR amine	Amine	6500	522.015	Penicillin G, tramadol	2
N-Desmethylpheniramine	403.807	3798.9	QSAR amine	Amine	975	49.2443	Bezafibrate, N4-acetylsulfamethoxazole	2
N-Desmethylrosuvastatin	187715	187715	QSAR olefin	Olefin	26033.3	2746.51	Penicillin G, roxithromycin, tramadol	3
N-Desmethylvenlafaxine	1150.34	676083	QSAR amine	Amine	993.333	55.0757	Bezafibrate, penicillin G, tramadol	3
N-Didesmethylcitalopram	112.725	1155.49	QSAR amine	Amine	34.3	2.1	N4-Acetylsulfamethoxazole	3
Nevirapine	147911	147911	QSAR amine	Amine	86	9	Carbofuran	2
Nicotine	19572.3	158771	QSAR amine	Amine	332000	30265.5	Carbamazepine, trimethoprim	3
N-Methylpregabalin	136.216	1285.56	QSAR amine	Amine	143	7.61577	Carbofuran, N4-acetylsulfamethoxazole	1
Norcodeine	613762	613762	QSAR olefin	Olefin	2675500	50803.5	Carbamazepine, trimethoprim	2
Nordeprenyl	901.522	83352.4	QSAR amine	Amine	13950	1188.49	Penicillin G, tramadol	2
Norephedrine	985.488	9430.21	QSAR amine	Amine	45.55	2.33238	Carbofuran, N4-acetylsulfamethoxazole	2
Norfluoxetine	703.892	6583.83	Literature	Amine	42	2.5	Carbofuran, N4-acetylsulfamethoxazole	2
Norketamine	137594	255092	QSAR amine	Amine	37.5	2.5	Carbofuran, N4-acetylsulfamethoxazole	2
Normianserin	851138	851138	QSAR amine	Amine (secondary)	570000	47604.9	Carbamazepine, sulfamethoxazole, trimethoprim	3
Nornicotine	2897.54	26266.3	QSAR amine	Amine	6350	522.015	Penicillin G, tramadol	2
O-Des[2-aminoethyl]-O-carboxymethyl-dehydroamlodipine	1	1	Estimated from similar compound (pyridine)	Pyridine	0.401	0.014	Diazepam	1
O-Desarylranolazine	1.01399e+06	2.18294e+06	QSAR amine	Amine	570000	47604.9	Carbamazepine, sulfamethoxazole, trimethoprim	3
O-Desmethylnaproxen	2.3717e+06	1.47476e+07	QSAR phenol and phenolate	Phenol	6600000	500000	Dibromomethylparaben	4
O-Desmethylvenlafaxine	8.35241e+06	7.86667e+07	QSAR phenol and phenolate	Phenol	2090000	172409	Dibromomethylparaben, sulfamethoxazole	4
Omperazole	100000	500000	Estimated from similar compound (imidazole)	Imidazole	64000	14000	Roxithromycin	3
ortho-Hydroxyatorvastatin	7.89809e+07	6.85606e+08	QSAR phenol and phenolate	Phenol	180000000	40000000	Triclosan	5
Oseltamivir	170000	170000	Estimated from parent compound	Olefin	6130	513.055	Penicillin G, tramadol	2
Oseltamivir acid	336600	336600	Literature	Olefin	87000	7673.91	Roxithromycin	3
Oxypurinol	~10	~10	Estimated from similar compound (pyrazole)	Pyrazole	4	2.5	Carbofuran, N4-acetylsulfamethoxazole	2
Pantoprazole	100000	500000	Estimated from similar compound (imidazole)	Imidazole	108.5	5.59017	Carbofuran, N4-acetylsulfamethoxazole	2
Paracetamol	2600000	4.81429e+09	Literature	Phenol	2400000	180000	Dibromomethylparaben	4
Paracetamol-glutathione	1554299200	14533449600	QSAR phenol and phenolate	Phenol	11000000	2400000	Triclosan	5
Paracetamol-sulfate	27.1644	27.1644	QSAR benzene	Benzene	3.3	0.3	Alachlor	1
para-Hydroxyatorvastatin	4.74161e+07	4.63988e+08	QSAR phenol and phenolate	Phenol	66000000	14000000	Triclosan	4
Pargyline	9190.25	100892	QSAR amine	Amine	not determinable, analytical issues			2
Pargyline-N-oxide	100	100	Estimated from alkyne functional group reactivity	Alkyne	68	8	Alachlor	1
PEMA	<10	<10	Estimated from similar compound (benzene)	Benzene	0.72	0.08	Alachlor	2
Pheniramine	5869.32	56372.4	QSAR amine	Amine	17600	1693.45	Penicillin G, roxithromycin, tramadol	3
Pheniramine-N-oxide	1.6	1.6	Estimated from similar compound (pyridine)	Pyridine	2.4	0.3	Alachlor	1
Phenolic-glucuronide	374.111	374.111	QSAR benzene	Benzene	13.6	1.5	Alachlor	2
Phenylephrine	3.89047e+06	3.72166e+07	QSAR phenol and phenolate	Phenol	158000	7000	Carbamazepine	4
Phenylephrine-3-O-sulfate	2256.34	21451.8	QSAR amine	Amine	2890	223.607	Penicillin G, tramadol	2
Prednisolone	196381	196381	QSAR olefin	Olefin	104	5.59017	Carbofuran, N4-acetylsulfamethoxazole	3
Prednisone	196381	196381	QSAR olefin	Olefin	324.333	14.7911	Bezafibrate, carbofuran, N4-acetylsulfamethoxazole	2
Pregabalin	132.265	1291.77	QSAR amine	Amine	15.55	1.07005	Carbofuran, N4-acetylsulfamethoxazole	2
Primidone	<10	<10	Estimated from similar compound (benzene)	Benzene	2.4	0.3	Alachlor	1
Propanolol	100000	43664.3	Literature	Amine	173667	15895.5	Carbamazepine, roxithromycin, trimethoprim	3
Pseudoephedrine	2029.25	19607.4	QSAR amine	Amine	1370	107.935	Penicillin G, tramadol	2
Pterin-Sulfathiazole	20400	20400	Estimated from similar compound (2-methylthiazole, 2.04E+03)	Thiazole	10300	948.683	Penicillin G, tramadol	2
Ranitidine	4133000	2100000	Literature, corrected with updated kO3 value of trans-cinnamic acid	Thioether	6400000	500000	Dibromomethylparaben	3
Ranitidine-N-oxide	2100000	2100000	Estimated from parent compound	Thioether	3450000	335410	Dibromomethylparaben, sulfamethoxazole	4
Ranitidine-S-oxide	220000	220000	Estimated from similar compound (2,5-dimethylfuran)	Furan	1750000	70000	Carbamazepine	2
Ritalinic acid	714	7309.25	QSAR amine	Amine	139	7.15891	Carbofuran, N4-acetylsulfamethoxazole	2
Rosuvastatin	187715	187715	QSAR olefin	Olefin	3250	254.951	Penicillin G, tramadol	2
Sacubitrilat (LBQ657)	39.9485	39.9485	QSAR benzene	Benzene	16.7	1.8	Alachlor	1
Succinic acid	<3	<3	Literature		k < k_min			1
Sulfadiazine	570000	570000	Estimated from similar compound (sulfamethoxazole)	Aniline	1.23333e+06	107134	Carbamazepine, sulfamethoxazole, trimethoprim	3
Sulfadimethoxine	570000	570000	Estimated from similar compound (sulfamethoxazole)	Aniline	1.52667e+06	102470	Carbamazepine, sulfamethoxazole, trimethoprim	3
Sulfamethazine	570000	570000	Estimated from similar compound (sulfamethoxazole)	Aniline	933333	80897.7	Carbamazepine, sulfamethoxazole, trimethoprim	3
Sulfamethoxazole-N1-glucuronide	570000	570000	Estimated from parent compound	Aniline	37000	8000	Roxithromycin	3
Sulfapyridine	570000	570000	Estimated from similar compound (sulfamethoxazole)	Aniline	537333	182543	Carbamazepine, sulfamethoxazole, trimethoprim	3
Sulfathiazole	601728	601728	QSAR aniline	Aniline	9800000	700000	Dibromomethylparaben	4
Sulpiride	3468.36	317265	QSAR amine	Amine	1750000	70000	Tramadol	2
Sulpiride-N-oxide	0.0121339	0.0121339	QSAR benzene	Benzene	41	5	Alachlor	1
Tapentadol	824705	8.46866e+06	QSAR phenol and phenolate	Phenol	1.82667e+06	143914	Carbamazepine, sulfamethoxazole, trimethoprim	4
Tapentadol-O-sulfate	3343.87	32385.1	QSAR amine	Amine	1530	152.069	Penicillin G, tramadol	2
Telmisartan	120000	120000	Literature	Imidazole	119.667	6.06447	Bezafibrate, carbofuran, N4-acetylsulfamethoxazole	2
Telmisartan-O-acyl-glucuronide	120000	120000	Estimated from parent compound	Imidazole	111	5	N4-Acetylsulfamethoxazole	3
Theobromine	650	650	Estimated from parent compound	Olefin	1195	65	Bezafibrate, N4-acetylsulfamethoxazole	1
Theophylline	30000	650	Estimated from parent compound	Olefin	885000	77620.9	Carbamazepine, trimethoprim	2
Tolperisone	117604	1.01549e+06	QSAR amine	Amine	17433.3	1706.52	Penicillin G, roxithromycin, tramadol	3
Torasemide	13803.8	13803.8	QSAR amine	Amine	2990	254.951	Penicillin G, tramadol	2
Torasemide carboxylic acid	13803.8	13803.8	QSAR amine	Amine	214.333	10.3494	Carbofuran, N4-acetylsulfamethoxazole	3
Trazodone	380000	622374	QSAR amine	Amine	13100000	1.56605e+06	Dibromomethylparaben, triclosan	3
Trimipramine	7940.32	76260.3	QSAR amine	Amine	2000000	400000	Sulfamethoxazole	2
Trimipramine-N-oxide	65950.6	66056.1	QSAR amine	Amine	4800000	300000	Dibromomethylparaben	3
Venlafaxine	2643	71271.1	Literature, corrected with updated kO3 value of carbamazepine	Amine	3435	254.951	Penicillin G, tramadol	2
Venlafaxine-N-oxide	310	310	Literature	Benzene	168.5	8.73212	Carbofuran, N4-acetylsulfamethoxazole	1
Verapamil	1.14025e+06	1.14025e+06	QSAR amine	Amine	64000	14000	Roxithromycin	4
Zolpidem	240000	240000	Estimated from similar compound (imidazole)	Imidazole	12800000	900000	Dibromomethylparaben	2
Zolpidem carboxylic acid	240000	240000	Estimated from similar compound (imidazole)	Imidazole	6300000	400000	Dibromomethylparaben	3

## Sheet: SI-A4 Literature kO3
Compound	kapp,O3 [M-1s-1]	kapp,O3 stdv [M-1s-1]	pH	Corrected kapp,O3 [M-1s-1]	Corrected kapp,O3 stdv [M-1s-1]	kO3 anionic	kO3 neutral	kO3 cationic	Source	Type of experimental determination	Applied correction	Comment
4-Formylaminoantipyrine	65000		7	132160					Favier et al., 2015	Competition kinetics with carbamazepine	Corrected with updated kO3 of carbamazepine of Wolf et al., 2018
Amoxicillin	1500000		7	3000000					Benitez et al., 2009	Competition kinetics with trimethoprim	Corrected with updated kO3 of trimethoprim, which is corrected based on the updated value of trans-cinnamic acid of Kim et al., 2019
Atenolol	1700	400	7	1598	376		630000	110	Benner et al., 2008	In excess of ozone	Corrected with updated absorbtion coefficient of O3 (3200 M-1cm-1 instead of 3000 M-1cm-1)
Azithromycin	110000		7						Dodd et al., 2006	In excess of azithromycin	No correction applied	Stochiometry matters, but was not verified
Cetirizine	170000	10000	7	336600	7480		280000	6000	Borowska et al., 2016	Competition kinetics with trans-cinnamic acid	Corrected with updated kO3 of trans-cinnamic acid of Kim et al., 2019
Clarithromycin	40000		7						Lange et al., 2006	In excess of clarithromycin	No correction applied	Stochiometry matters, but was not verified
Diclofenac	680000		7						Sein et al., 2008	Competition kinetics with butenol	No correction applied
Eprosartan	490000		7	983870					Bourgin et al., 2018	Competition kinetics with carbamazepine	Corrected with updated kO3 of carbamazepine of Wolf et al., 2018
Fexofenadine	9000	100	7				560000		Borowska et al., 2016	Competition kinetics with 1,4-benzoquinone	No correction applied
Fexofenadine-N-oxide	6	2	7						Borowska et al., 2016	In excess of ozone	No correction applied
Hydrochlorothiazide	980		7						Real et al., 2010	Competition kinetics with metorpolol	No correction applied
Iopromide	<0.8		7				<0.8		Huber et al., 2003	In excess of iopromide	No correction applied	Stochiometry matters, but was not verified
Ketoprofen	0.4		7						Real et al., 2009	Competition kinetics with linuron	No correction applied
Lamotrigine	4		7						Keen et al., 2014	In excess of ozone	No correction applied
Losartan	210000		7	432624					Bourgin et al., 2018	Competition kinetics with carbamazepine	Corrected with updated kO3 of carbamazepine of Wolf et al., 2018
Naproxen	250000		7						Huber et al., 2005		No correction applied	Estimated value according to Huber et al., 2008
Oseltamivir acid	170000		7-8	336600					Mestankova et al., 2012		Corrected with updated kO3 of trans-cinnamic acid of Kim et al., 2019
Paracetamol	2600000		7						El Najjar et al., 2014	Competition kinetics with phenol	No correction applied
Propanolol	100000		7				100000		Benner et al., 2008	Competition kinetics with trans-cinnamic acid	No correction applied	Estimated value according to Benner et al., 2008
Ranitidine	2100000		7	4133000					Jeon et al., 2016	Competition kinetics with trans-cinnamic acid	Corrected with updated kO3 of trans-cinnamic acid of Kim et al., 2019
Succinic acid	<3		7						Hoigné & Bader, 1983		No correction applied
Telmisartan	120000		7						Bourgin et al., 2018	Competition kinetics with para-cresol	No correction applied
Venlafaxine	1300	400	7	2643	813.333				Zucker et al., 2018	Competition kinetics with carbamazepine	Corrected with updated kO3 of carbamazepine of Wolf et al., 2018
Venlafaxine-N-oxide	310	10	7						Zucker et al., 2018	In excess of ozone	No correction applied

## Sheet: SI-A5 kOH Values
		GCM	QSPR												pySiRC												Literature
Compound	SMILES	kOH pred group contribution	Me	nDB	nDB binarized	nCH2RX	nCH2RX binarized	nHAcc	nHAcc binarized	MATS2m	Vindex	Mor27p	log_kOH QSPR	kOH_pred QSPR	kOH_Morgan_NN	kOH_Morgan_XGBoost	kOH_Morgan_RF	Applicability domain Morgan [%]	Applicability domain Morgan Similarity [%]	kOH_MACCS_NN	kOH_MACCS_XGBoost	kOH_MACCS_RF	Applicability domain MACCS [%]	Applicability domain MACCS Similarity [%]	Average pySiRC	STDV pySiRC	Literature kOH	Source
(2R,3R,4S,5R)-2-(4-Aminopyrrolo[2,1-f][1,2,4]triazin-7-yl)-3,4-dihydroxy-5-(hydroxymethyl)tetrahydrofuran-2-carbonitrile (GS 441524)	C1=C2C(=NC=NN2C(=C1)[C@]3([C@@H]([C@@H]([C@H](O3)CO)O)O)C#N)N		1.03978	0	0	0	0	8	1	-0.261	0.308121	0.0784584	9.56883	3.70539e+09	2952075300	2705202200	4786748000	Within	21.74	9523337000	7668536300	6119401000	Within	82.81	5625883300	2.68291e+09
1-(3-Chlorophenyl)piperazine	C1CN(CCN1)C2=CC(=CC=C2)Cl	1.43443e+10	0.993419	0	0	0	0	2	1	-0.064	0.364753	-0.113837	9.86227	7.28237e+09	5686301700	7104134000	3854745600	Within	32.43	7759830000	2618686700	3304086300	Within	59.02	5.05463e+09	2.1145e+09
1-(4-Chlorobenzhydryl)piperazine	C1CN(CCN1)C(C2=CC=CC=C2)C3=CC=C(C=C3)Cl	2.54074e+10	0.986659	0	0	0	0	2	1	-0.035	0.27594	-0.413853	10.0481	1.11704e+10	11166024000	7130803000	4438736400	Within	22.92	5.91202	3782376400	4700237000	Within	55.74	5.20303e+09	3.72022e+09
1,3,7-Trimethyluric acid	CN1C2=C(NC1=O)N(C(=O)N(C2=O)C)C	4.91826e+09	1.0416	4	1	0	0	7	1	0.351	0.440341	0.0321905	9.44903	2.81212e+09	2639063300	345204320	2141007900	Within	27.45	7598881300	5817504000	6495608000	Within	95.83	4.17288e+09	2.8625e+09
1,3-Dimethyluric acid	CN1C2=C(C(=O)N(C1=O)C)NC(=O)N2														5799730000	4569228000	3612214800	Within	28.85	8204033500	5857238500	6700400600	Within	92	5.79047e+09	1.60587e+09
1,7-Dimethyluric acid	CN1C2=C(NC1=O)NC(=O)N(C2=O)C	3.79302e+09	1.05256	4	1	0	0	7	1	0.326	0.436459	-0.0313741	9.40691	2.55216e+09	4265198300	2185840400	3250759000	Within	23.53	7029231600	7625889000	6779566000	Within	93.88	5189414050	2.25761e+09
1-[3-(trifluoromethyl)phenyl]piperazine	C1CN(CCN1)C2=CC=CC(=C2)C(F)(F)F		1.03196	0	0	0	0	5	1	0.508	0.342376	-0.123326	9.40119	2.51876e+09	7026638000	7737988000	5731956700	Within	31.25	4535490000	1661818400	3627852000	Within	58.06	5053623850	2.2523e+09
11-Nor-9-carboxy-delta-9-tetrahydrocannabinol (THC-COOH)	CCCCCC1=CC(=C2C3C=C(CCC3C(OC2=C1)(C)C)C(=O)O)O		0.993955	2	1	0	0	4	1	0.049	0.261087	0.151453	9.92819	8.47604e+09	2312963800	7199520300	5147678700	Within	15.66	7929896000	2399433200	3477281800	Within	71.7	4744462300	2.42297e+09
12-Hydroxynevirapine	C1CC1N2C3=C(C=CC=N3)C(=O)NC4=C(C=CN=C42)CO	9.85821e+09	1.01371	1	1	0	0	6	1	0.019	0.27613	-0.199966	9.92244	8.36456e+09	4250062600	3342946300	5531155500	Within, except XGBoost	14.71	13783062000	6683406000	5503067000	Within	67.69	7150150620	3.8065e+09
14-Hydroxyclarithromycin	C[C@@H]1C[C@@H]([C@H]([C@@H](O1)O[C@@H]2[C@H]([C@@H]([C@H](C(=O)O[C@@H]([C@@]([C@@H]([C@H](C(=O)[C@@H](C[C@@]2(C)OC)C)C)O)(C)O)C(C)O)C)O[C@H]3C[C@@]([C@H]([C@@H](O3)C)O)(C)OC)C)O)N(C)C	3.76262e+10	1.00595	2	1	0	0	15	1	-0.129	0.267349	-0.263413	10.0569	1.14006e+10	5263695400	715820700	1878749600	Within	52.9	2816490500	3175351800	2421572400	Within	79.66	2.71195e+09	1.51658e+09
1-Hydroxyibuprofen	CC(C)C(C1=CC=C(C=C1)C(C)C(=O)O)O	1.13475e+10	0.998068	1	1	0	0	3	1	0.193	0.42389	0.0485758	9.80976	6.45301e+09	4860393000	4982068000	6938447000	Within	45	3968151300	4988277000	5864625700	Within	72.22	5.26699e+09	1.01608e+09
1-Methyluric acid	CN1C(=O)C2=C(NC(=O)N2)NC1=O	2.66778e+09	1.06698	4	1	0	0	7	1	0.29	0.436368	-0.0601727	9.33045	2.14017e+09	6971858000	2890326800	3635276000	Within	33.33	10245203000	6732835300	6582715000	Within	88.24	6.17637e+09	2.64266e+09
1-Methylxanthine	CN1C(=O)C2=C(NC1=O)N=CN2	2.76819e+09	1.05252	2	1	0	0	5	1	0.264	0.456871	-0.0560091	9.4292	2.68657e+09	4341418500	8159784000	3509108200	Within	23.91	9946390000	5541668400	6038477000	Within	91.84	6.25614e+09	2.40882e+09
1-Oxo-mirtazapine	CN1CCN2C(C1=O)C3=CC=CC=C3CC4=C2N=CC=C4	1.86067e+10	0.998123	1	1	0	0	4	1	0.138	0.282979	-0.344432	10.0364	1.08751e+10	10972512000	8606824000	5674568000	Within	16.67	8458019300	5297820700	6534576600	Within	66.07	7590720100	2.15711e+09
2-(3,4-Dimethoxyphenyl)-2-isopropyl-5-(methylamino)pentanenitrile (D617)	CC(C)C(CCCNC)(C#N)C1=CC(=C(C=C1)OC)OC	1.41339e+10	0.98854	0	0	0	0	4	1	-0.052	0.456357	0.0304	9.79738	6.27169e+09	15808596000	2654808000	3343950300	Within	23.81	2989923300	3184498200	3854109700	Within	63.27	5.30598e+09	5.16054e+09
2-(4-Bromo-2,5-dimethoxyphenyl)ethylamine (2C-B)	COC1=CC(=C(C=C1CCN)OC)Br		1.0061	0	0	0	0	3	1	-0.055	0.49303	-0.298899	9.77911	6.01329e+09	7839513000	5960257000	4017771800	Within	24.32	4092872400	7444903000	4668999000	Within	56.25	5.67072e+09	1.68288e+09
2',3'-Anhydroinosine	C1=NC2=C(C(=O)N1)N=CN2[C@H]3C4[C@H](O4)[C@H](O3)CO	9.11101e+09	1.04883	2	1	0	0	7	1	-0.074	0.258196	-0.00205277	9.64936	4.46021e+09	4372134400	8168784000	5286823400	Within	38.75	8487968300	511768130	2542973000	Within	83.61	4895075205	3.12406e+09
2',3'-Di-o-acetyl-5'-deoxy-5-fluorocytidine	CC1C(C(C(O1)N2C=C(C(=NC2=O)N)F)OC(=O)C)OC(=O)C	8.5085e+09	1.05044	5	1	0	0	10	1	-0.129	0.341113	0.123773	9.57447	3.75379e+09	1681114200	853095900	5115571000	Within	20.21	3511149000	2864743700	4521881000	Within	71.01	3.09126e+09	1.63524e+09
2,5-Dimethoxy-4-ethylphenethylamine (2C-E)	CCC1=CC(=C(C=C1OC)CCN)OC		0.991435	0	0	0	0	3	1	-0.096	0.486007	-0.264886	9.88654	7.70095e+09	13269939000	18480980000	7333207000	Within	25.71	8104928000	22578264000	7628303400	Within	58.7	1.28993e+10	6.43002e+09
2'-Deoxy-2',2'-difluorouridine	C1=CN(C(=O)NC1=O)C2C(C(C(O2)CO)O)(F)F	1.15607e+10	1.08155	3	1	0	0	9	1	-0.031	0.372136	0.068359	9.329	2.13302e+09	3328006700	5148173300	5172993000	Within	48.39	3378322400	4905626000	4154890000	Within	87.1	4348001900	8.54376e+08
2-Ethylidene-1,5-dimethyl-3,3-diphenylpyrrolidine (EDDP)	CC=C1C(CC(N1C)C)(C2=CC=CC=C2)C3=CC=CC=C3	2.1226e+10	0.973214	1	1	0	0	1	1	-0.077	0.320736	-0.388426	10.2857	1.93066e+10	5968764000	5027112400	6153634000	Within	21.31	23922231000	16249730000	9711224000	Within	54.29	11172115900	7.49003e+09
2-Hydroxyibuprofen	CC(C1=CC=C(C=C1)CC(C)(C)O)C(=O)O	8.26567e+09	0.998068	1	1	0	0	3	1	0.142	0.412236	0.0104405	9.84744	7.03787e+09	7172545500	6886919000	7092420600	Within	53.66	4934100000	6806515000	6960542000	Within	72.73	6.64217e+09	8.47325e+08
2-Hydroxynevirapine	CC1=CC(=O)NC2=C1NC(=O)C3=C(N2C4CC4)N=CC=C3	7.38494e+09	1.01371	4	1	0	0	6	1	0.09	0.278912	-0.127884	9.8693	7.40111e+09	9545903000	5872594000	5935718000	Within	15.28	5500421600	5755272000	4918149600	Within	64.91	6.25468e+09	1.65436e+09
2-Hydroxytrimipramine	CC(CN1C2=C(CCC3=CC=CC=C31)C=C(C=C2)O)CN(C)C	2.95591e+10	0.982329	0	0	0	0	3	1	-0.084	0.275754	-0.378751	10.0833	1.2113e+10	21286110000	3169792000	4075467500	Within	17.14	11891311000	8049266000	9273283000	Within	58.62	9.6242e+09	6.57558e+09
2-Oxo-3-hydroxy-lysergide	CCN(CC)C(=O)C1CN(C2CC3(C4=C(C2=C1)C=CC=C4NC3=O)O)C		1.00014	3	1	0	0	6	1	0.036	0.239321	-0.062679	9.9776	9.49721e+09	10126339000	1933034100	7595193000	Within	19.54	14977524000	6748570000	3957743000	Within	62.34	7.5564e+09	4.62395e+09
3,4-Methylenedioxymethamphetamine (MDMA)	CC(CC1=CC2=C(C=C1)OCO2)NC		0.997986	0	0	0	0	3	1	0.15	0.339896	-0.163765	9.78244	6.05955e+09	7016592000	1119388300	3604590600	Within	16.95	22238306000	8519606000	7064655400	Within	53.19	8260523050	7.36338e+09
3,4-Methylenedioxypyrovalerone (MDPV)	CCCC(C(=O)C1=CC2=C(C=C1)OCO2)N3CCCC3		0.998041	1	1	0	0	4	1	0.042	0.261931	-0.045856	9.97344	9.40681e+09	7248267000	5399825000	5812797400	Within	17.33	16765396000	11079473000	7074849300	Within	57.45	8896767950	4.3464e+09
3,5-Diamino-2,4,6-triiodobenzoic-acid	C1(=C(C(=C(C(=C1I)N)I)N)I)C(=O)O	2.03795e+10	1.0377	1	1	0	0	4	1	-0.099	0.575395	-0.154852	9.64498	4.41545e+09	1925234000	1174052600	2936517000	Within	25	6639019000	4783339000	5165551600	Within	75	3.77062e+09	2.09964e+09
3,5-Diiodo-L-tyrosine	C1=C(C=C(C(=C1I)O)I)CC(C(=O)O)N	1.40412e+10	1.02666	1	1	0	0	4	1	-0.075	0.450545	-0.344405	9.83882	6.89961e+09	9021073000	4685511700	6640958000	Within	46.51	6.16981	15032385000	6449822700	Within	81.25	6.97163e+09	4.96765e+09
3-[(4-chlorobenzoyl)amino]propanoic acid	C1=CC(=CC=C1C(=O)NCCC(=O)O)Cl	8.92568e+09	1.03302	2	1	0	0	4	1	-0.077	0.380119	-0.067009	9.72749	5.33933e+09	2168617000	4469673000	5259994600	Within	43.55	731150700	2582060300	4430205000	Within	63.64	3.27362e+09	1.72496e+09
3-Carboxymefenamic acid	CC1=C(C=CC=C1NC2=CC=CC=C2C(=O)O)C(=O)O	8.73468e+09	1.02159	2	1	0	0	5	1	0.259	0.319623	-0.38808	9.82875	6.74144e+09	5193643500	2941097500	2281187600	Within	29.79	5941362700	5554435600	4082160000	Within	65.52	4.33231e+09	1.48524e+09
3-Desmethyltrimethoprim	COC1=CC(=CC(=C1OC)O)CC2=CN=C(N=C2N)N	2.02237e+10	1.01919	0	0	0	0	7	1	-0.015	0.30657	-0.364065	9.78322	6.07038e+09	7278812000	9322937000	5464149000	Within	72.73	8195798000	8633966000	7726754000	Within	93.48	7.7704e+09	1.33412e+09
3-Hydroxycotinine	CN1C(CC(C1=O)O)C2=CN=CC=C2	1.25207e+10	1.01062	1	1	0	0	4	1	-0.013	0.383551	-0.0759357	9.86114	7.26332e+09	3773659600	3838948600	3087806700	Within	27.66	4302028300	2560020500	2754560500	Within	59.38	3386170700	6.87667e+08
3-Hydroxydesloratadine	C1CC2=C(C(=C3CCNCC3)C4=C1C=C(C=C4)Cl)N=CC(=C2)O	3.29235e+10	0.995405	1	1	0	0	3	1	-0.023	0.253764	-0.304068	10.1125	1.29582e+10	8663135000	6077439000	5056198000	Within	17.65	4345728000	6065609000	7588623000	Within	63.64	6.29946e+09	1.59472e+09
3-Hydroxyibuprofen	CC(CC1=CC=C(C=C1)C(C)C(=O)O)CO	1.16174e+10	0.998068	1	1	0	0	3	1	0.25	0.399385	-0.00811857	9.82087	6.62014e+09	4725192700	5415316000	7802874400	Within	64.1	13145687000	3377625600	5709156400	Within	61.9	6695975350	3.47371e+09
3-Hydroxymethylmefenamic acid	CC1=C(C=CC=C1NC2=CC=CC=C2C(=O)O)CO	1.14952e+10	1.00791	1	1	0	0	4	1	0.169	0.322489	-0.462859	9.98204	9.59487e+09	10278442000	12173442000	6532335600	Within	27.54	13306322000	8317634000	9176948000	Within	56.76	9.96419e+09	2.50032e+09
3-Hydroxynevirapine	CC1=C2C(=NC=C1O)N(C3=C(C=CC=N3)C(=O)N2)C4CC4	7.38494e+09	1.01371	1	1	0	0	6	1	-0.025	0.277455	-0.188468	9.93364	8.58308e+09	7459024400	4972715500	7221761000	Within	15.53	7538513400	7270374000	5191853000	Within	64.41	6.60904e+09	1.19039e+09
3-Methylxanthine	CN1C2=C(C(=O)NC1=O)NC=N2	2.76819e+09	1.05252	2	1	0	0	5	1	0.264	0.462121	-0.0463821	9.4233	2.65032e+09	5958994400	6044056600	5960711700	Within	42	9050759000	5493397500	6100015600	Within	93.75	6434655800	1.29965e+09
3-Oxo-citalopram	CN(C)CCCC1(C2=C(C=C(C=C2)C#N)C(=O)O1)C3=CC=C(C=C3)F	1.57704e+10	1.00735	1	1	0	0	5	1	0.031	0.270741	-0.20959	9.96814	9.29273e+09	12110604000	10058801000	6990145000	Within	23.53	1767060400	1298353300	5497962500	Within	57.14	6.28715e+09	4.34912e+09
4-Acetamidoantipyrine	CC1=C(C(=O)N(N1C)C2=CC=CC=C2)NC(=O)C	1.12754e+10	1.00793	3	1	0	0	5	1	-0.038	0.357508	-0.357813	10.0029	1.00674e+10	9975538000	6551910400	7755992600	Within	36.36	8860297000	16757400000	6207906300	Within	88.64	9.35151e+09	3.89214e+09
4-Amino-6-chlorobenzene-1,3-disulfonamide	C1=C(C(=CC(=C1Cl)S(=O)(=O)N)S(=O)(=O)N)N	2.02303e+10	1.07258	4	1	0	0	7	1	-0.136	0.530065	-0.240273	9.4684	2.94034e+09	6314758700	4323472000	3781183200	Within	20.51	2861383000	566957950	2077869300	Within	71.7	3.32094e+09	1.97589e+09
4-Aminoantipyrine	CC1=C(C(=O)N(N1C)C2=CC=CC=C2)N	1.47581e+10	1.00181	2	1	0	0	4	1	-0.096	0.393899	-0.38476	10.0594	1.14653e+10	11392077000	6955529700	8961720000	Within	43.48	11158001000	9806977000	6744489000	Within	92.86	9169798950	2.00628e+09
4-Chlorobenzophenone	C1=CC=C(C=C1)C(=O)C2=CC=C(C=C2)Cl	1.04989e+10	1.00287	1	1	0	0	1	1	-0.042	0.332118	-0.314992	10.0356	1.08535e+10	7276121600	4401220000	5105003500	Within	65.52	5826682400	3572604400	4184010800	Within	66.67	5060940450	1.33527e+09
4-Desmethylpantoprazole	COC1=C(NC=CC1=O)CS(=O)C2=NC3=C(N2)C=C(C=C3)OC(F)F	1.0666e+10	1.05311	4	1	0	0	8	1	0.063	0.220879	-0.411515	9.73537	5.43712e+09	30002030000	54108414000	9887001000	Within	18.18	5127096000	9932542000	5387444000	Within	53.41	1.90741e+10	1.94763e+10
4-Desmethyltrimethoprim	COC1=CC(=CC(=C1O)OC)CC2=CN=C(N=C2N)N	2.02237e+10	1.01919	0	0	0	0	7	1	-0.015	0.309707	-0.400636	9.79501	6.23752e+09	6880268000	9322937000	5029821400	Within	71.15	8130805000	9457339000	7761638000	Within	95.56	7763801400	1.65463e+09
4-Dimethylaminoantipyrine (aminopyrine)	CC1=C(C(=O)N(N1C)C2=CC=CC=C2)N(C)C	1.54422e+10	0.994644	2	1	0	0	4	1	-0.054	0.379399	-0.307135	10.0724	1.18138e+10	13479793000	11238521000	7608503300	Within	40.82	10750191000	10047812000	5186935300	Within	88.64	9.71863e+09	2.91951e+09
4-Formylaminoantipyrine	CC1=C(C(=O)N(N1C)C2=CC=CC=C2)NC=O	1.12602e+10	1.0126	3	1	0	0	5	1	0.035	0.366787	-0.366949	9.94307	8.77133e+09	7757525000	4776161300	7114232300	Within	37.04	8889642000	12467663000	6411830300	Within	90.7	7.90284e+09	2.62502e+09
4-Hydroxy-3-methoxymethamphetamine (HMMA)	CC(CC1=CC(=C(C=C1)O)OC)NC		0.994361	0	0	0	0	3	1	-0.138	0.444568	-0.173964	9.86766	7.37319e+09	9032450000	1156543900	8576921600	Within	34.69	11409901000	13529039000	9510287000	Within	62.16	8.86919e+09	4.19946e+09
4-Hydroxyamphetamine	CC(CC1=CC=C(C=C1)O)N	1.66665e+10	0.988779	0	0	0	0	2	1	-0.112	0.466222	-0.166874	9.88438	7.66275e+09	15454815000	9753522000	7852728300	Within	51.35	14389637000	13440538000	9635761000	Within	67.86	1.17545e+10	3.07232e+09
4'-Hydroxydiclofenac	C1=CC=C(C(=C1)CC(=O)O)NC2=C(C=C(C=C2Cl)O)Cl	1.3458e+10	1.03331	1	1	0	0	4	1	-0.07	0.316842	-0.409108	9.87583	7.51337e+09	10185070000	8316688400	8503961600	Within	67.31	6513846000	9395762000	7072358400	Within	84.85	8.33128e+09	1.37751e+09
4-Hydroxypropanolol sulfate (HOPS)	CC(C)NCC(COC1=CC=C(C2=CC=CC=C21)OS(=O)(=O)O)O	1.71317e+10	1.02173	2	1	0	0	7	1	0.048	0.27654	-0.12212	9.82792	6.72853e+09	4551900000	6164359700	3599288800	Within	51.47	3735055400	6384633000	4684868600	Within	65.52	4.85335e+09	1.18373e+09
4-Iodo-2,5-Dimethoxy-N-((2-Methoxyphenyl)Methyl)-Benzeneethanamine (25I-NBOMe)	COC1=CC=CC=C1CNCCC2=CC(=C(C=C2OC)I)OC		0.997164	0	0	0	0	4	1	-0.028	0.25378	-0.538618	10.0281	1.06675e+10	20084476000	18343430000	9024690000	Within	23.64	6902332000	13399611000	5386457000	Within	55.77	12190166000	6.09783e+09
4'-O-Desmethylpantoprazole sulfide	COC1=C(NC=CC1=O)CSC2=NC3=C(N2)C=C(C=C3)OC(F)F	1.31053e+10	1.04569	3	1	0	0	7	1	0.075	0.212388	-0.407989	9.78501	6.09556e+09	21387980000	17474669000	9854089000	Within	18.39	9320696000	6624705000	7292723700	Within	51.56	1.19925e+10	6.01567e+09
4-Quinol-sulfate	CC(C)C1=CC(=CC(=C1O)C(C)C)OS(=O)(=O)O	9.41065e+09	1.01848	2	1	0	0	5	1	0.072	0.482735	0.0897501	9.67021	4.6796e+09	2042850300	5237523500	4389840000	Within	18.6	2536070100	3183564800	2704327400	Within	74.42	3349029350	1.22145e+09
4-Trifluoromethylphenol	C1=CC(=CC=C1C(F)(F)F)O	6.78856e+09	1.08749	0	0	0	0	4	1	0.442	0.530937	-0.236252	8.99438	9.8715e+08	5555028000	5918968300	7639001000	Within	48.15	3345107700	4784103400	4670333000	Within	70.59	5318756900	1.4423e+09
5-Fluorocytosine	C1=NC(=O)NC(=C1F)N	3998778844	1.07915	3	1	0	0	5	1	-0.146	0.597195	-0.109096	9.34809	2.22888e+09	6159503400	8884184000	6526813700	Within	27.08	5291391000	3303674000	5455678000	Within	82.05	5.93687e+09	1.82571e+09
5-Hydroxydiclofenac	C1=CC(=C(C(=C1)Cl)NC2=C(C=C(C=C2)O)CC(=O)O)Cl	1.26523e+10	1.03331	1	1	0	0	4	1	-0.07	0.320926	-0.39248	9.86794	7.37797e+09	8889459000	9621614000	7493627000	Within	54.39	6304144000	8635250000	6886929000	Within	82.35	7.97184e+09	1.27991e+09
5-Hydroxyomeprazole-sulfone	CC1=C(C(=CN=C1CS(=O)(=O)C2=NC3=C(N2)C=C(C=C3)OC)CO)OC	1.36563e+10	1.02416	2	1	0	0	7	1	0.008	0.233524	-0.183218	9.86754	7.3712e+09	10663551000	26276352000	9158624000	Within	17.24	12328884000	10966275000	6547684400	Within	58.43	1.26569e+10	6.95686e+09
5-Hydroxysulfapyridine	C1=CC(=CC=C1N)S(=O)(=O)NC2=NC=C(C=C2)O	2.53089e+10	1.03097	2	1	0	0	6	1	-0.14	0.306852	-0.532654	9.96681	9.26428e+09	12461392000	11212860000	8070864400	Within	45.16	14897753000	10903807000	8611279000	Within	83.61	11026325900	2.51652e+09
5-Methyl nicotinic acid	CC1=CN=CC(=C1)C(=O)O	4.77457e+08	1.02395	1	1	0	0	3	1	0.266	0.54403	-0.067083	9.59043	3.89431e+09	1717631600	2967772400	4833180000	Within	46.43	647646340	3016487400	2875708200	Within	56.25	2.6764e+09	1.40905e+09
6-Acetylmorphine	CC(=O)OC1C=CC2C3CC4=C5C2(C1OC5=C(C=C4)O)CCN3C	3.62654e+10	1.00549	2	1	0	0	5	1	0.008	0.251779	0.0118859	9.91793	8.27801e+09	17725864000	2117019100	6780531000	Within	15.53	9668694000	4212477700	2990100500	Within	62.86	7.24911e+09	5.82297e+09
6-O-Desmethylmycophenolic acid	CC1=C2COC(=O)C2=C(C(=C1O)CC=C(C)CCC(=O)O)O	7.70293e+09	1.0229	3	1	0	0	6	1	0.139	0.297185	-0.228692	9.81585	6.54406e+09	5421319700	7109379000	2472767200	Within	15.79	10649120000	8700483000	6077387000	Within	64.91	6.73841e+09	2.81597e+09
7-Amino-3-vinyl-3-cephem-4-carboxylic acid (7-AVCA)	C=CC1=C(N2C(C(C2=O)N)SC1)C(=O)O		1.03185	4	1	0	0	5	1	-0.082	0.410925	0.114459	9.65751	4.54473e+09	3200878000	3964470500	4249402400	Within	25	7165225500	6475998000	3961439000	Within	87.27	4.83624e+09	1.59104e+09
7-Methylxanthine	CN1C=NC2=C1C(=O)NC(=O)N2	5.64957e+09	1.05252	2	1	0	0	5	1	0.264	0.452625	-0.0692019	9.43593	2.72852e+09	4946102300	4171163600	5746917400	Within	34.62	10333441000	7680184000	6413776000	Within	87.76	6.5486e+09	2.21299e+09
8-Hydroxymirtazapine	CN1CCN2C(C1)C3=CC=CC=C3CC4=CC(=CN=C42)O	3.83368e+10	0.992537	0	0	0	0	4	1	-0.036	0.269208	-0.351998	9.98839	9.73612e+09	19166646000	10317034000	5993026000	Within	17.5	11445609000	7767290000	7118428000	Within	65.67	1.03013e+10	4.79619e+09
8-Hydroxynevirapine	CC1=C2C(=NC=C1)N(C3=C(C=C(C=N3)O)C(=O)N2)C4CC4	1.28803e+10	1.01371	1	1	0	0	6	1	-0.025	0.276011	-0.242539	9.95388	8.99252e+09	9787218000	9738359000	5841973000	Within, except XGBoost	14.08	8885386000	7716014600	4905557000	Within	63.79	7427229720	2.04028e+09
Abacavir	C1CC1NC2=C3C(=NC(=N2)N)N(C=N3)C4CC(C=C4)CO	1.97284e+10	1.00615	1	1	0	0	6	1	0.142	0.229604	0.0549215	9.85935	7.23352e+09	3316662300	10335861000	4823387600	Within	20.83	14159868000	4424770600	6518350300	Within	65	7.26315e+09	4.1748e+09
Abacavir-5'-carboxylate	C1CC1NC2=C3C(=NC(=N2)N)N(C=N3)C4CC(C=C4)C(=O)O	1.72796e+10	1.01798	2	1	0	0	7	1	0.232	0.223376	0.148266	9.71369	5.1724e+09	2868039400	7428247000	4658892300	Within	19.44	8370729000	5492665000	6125910000	Within	60.42	5824080450	1.96751e+09
Abacavir-5'-phosphate	C1CC1NC2=C3C(=NC(=N2)N)N(C=N3)[C@@H]4C[C@@H](C=C4)COP(=O)(O)O	1.90608e+10	1.02454	2	1	0	0	9	1	0.074	0.196476	0.022242	9.78359	6.07561e+09	3950253800	7669761500	4680272400	Within	27.27	5300716500	6764284000	5540103700	Within	73.61	5650898650	1.36269e+09
Acemethacin	CC1=C(C2=C(N1C(=O)C3=CC=C(C=C3)Cl)C=CC(=C2)OC)CC(=O)OCC(=O)O	1.28124e+10	1.02855	3	1	0	0	6	1	-0.025	0.243164	-0.392944	9.92058	8.32873e+09	9789191000	2083833900	2990307600	Within	22.35	19635956000	7090418700	6449654000	Within	59.15	8006560200	6.35493e+09
Acetazolamide	CC(=O)NC1=NN=C(S1)S(=O)(=O)N		1.07503	3	1	0	0	7	1	0.218	0.469496	0.127382	9.2177	1.65083e+09	2819818500	7743434000	3120286700	Within	22.03	8904755000	6553915400	6246880000	Within	87.72	5898181600	2.4572e+09
Acetylsalicylic acid	CC(=O)OC1=CC=CC=C1C(=O)O	2.9462e+09	1.04017	2	1	0	0	4	1	0.147	0.495934	-0.162452	9.57785	3.78311e+09	2270557400	4753257500	5487409700	Within	36.84	1815622000	2537233200	3495445000	Within	80	3.39325e+09	1.46477e+09
Acyclovir	C1=NC2=C(N1COCCO)N=C(NC2=O)N														4595186000	1803741600	7679010300	Within	38.16	9798405000	8137412600	5609853000	Within	75	6.2706e+09	2.86742e+09
Albuterol/Salbutamol	CC(C)(C)NCC(C1=CC(=C(C=C1)O)CO)O														2812014800	3983186700	4443010000	Within	100	2575628300	2693338400	5000566300	Within	100	3.58462e+09	1.03053e+09
Alfuzosin	CN(CCCNC(=O)C1CCCO1)C2=NC3=CC(=C(C=C3C(=N2)N)OC)OC														24486949000	3063759000	8428807000	Within	17.86	14097712000	6621580000	5587094500	Within	69.89	1.0381e+10	7.83913e+09
Aliskiren	CC(C)C(CC1=CC(=C(C=C1)OC)OCCCOC)CC(C(CC(C(C)C)C(=O)NCC(C)(C)C(=O)N)O)N	3.79363e+10	0.993035	2	1	0	0	9	1	-0.003	0.336966	0.582589	9.76247	5.78723e+09	6036421000	577190000	6006416400	Within	17.71	2738337300	3229890300	4876827600	Within	78.12	3910847100	2.13515e+09
Aliskiren metabolite M4	CC([C@H](C[C@H](N)[C@@H](O)C[C@H](C(NCC(C)(C(N)=O)C)=O)C(C)C)CC1=CC(O)=C(OC)C=C1)C	3.61406e+10	0.993639	2	1	0	0	8	1	0.027	0.348227	0.675804	9.70847	5.11053e+09	5240635400	451912300	5146196000	Within	19.32	5532054500	6505815600	5377829000	Within	72.58	4709073800	2.14242e+09
Aliskiren metbaolite M2	CC(C)[C@@H](CC1=CC(=C(C=C1)OC)OCCC(=O)O)C[C@@H]([C@H](C[C@@H](C(C)C)C(=O)NCC(C)(C)C(=O)N)O)N	3.59325e+10	0.999083	3	1	0	0	10	1	0.065	0.33895	0.676735	9.66087	4.58002e+09	4521847000	255163220	5803478000	Within	18.95	2420740600	2670278100	4564188700	Within	79.37	3.37262e+09	1.98834e+09
Allopurinol	C1=C2C(=NC=NC2=O)NN1	5.99014e+09	1.05246	4	1	0	0	5	1	0.061	0.490331	-0.02962	9.47834	3.00847e+09	4846382000	6088858000	5952984600	Within	30.61	7210200600	6859084300	6150796300	Within	88.1	6.18472e+09	8.19947e+08	700000000	Passaquier, 1989
Alpha-pyrrolidinovalerophenone (Alpha-PVP)	CCCC(C(=O)C1=CC=CC=C1)N2CCCC2		0.980661	1	1	0	0	2	1	-0.115	0.337712	-0.0845265	10.1301	1.34914e+10	13191395000	5182547000	7345165000	Within	29.79	12249637000	8866929000	8094885400	Within	65	9.15509e+09	3.0375e+09
Alprazolam	CC1=NN=C2N1C3=C(C=C(C=C3)Cl)C(=NC2)C4=CC=CC=C4														12514817000	6066988000	4983248000	Within	49.33	6191465500	2113854000	5119361000	Within	60	6.16496e+09	3.44186e+09
Amantadine	C1C2CC3CC1CC(C2)(C3)N														2213205200	2397221400	6991172000	Within	15.62	15464980000	2181723600	4719384000	Not within	42.31	3.8672e+09	2.707e+09
Amiodarone	CCCCC1=C(C2=CC=CC=C2O1)C(=O)C3=CC(=C(C(=C3)I)OCCN(CC)CC)I		0.991265	1	1	0	0	4	1	-0.033	0.21593	-0.283335	10.1548	1.42814e+10	8109678600	2102798300	3839974700	Within	18.95	7012459000	6427056000	5078692400	Within	59.72	5.42844e+09	2.20911e+09
Amisulpride	CCN1CCCC1CNC(=O)C2=CC(=C(C=C2OC)N)S(=O)(=O)CC	2.93635e+10	1.00566	3	1	0	0	7	1	-0.116	0.29318	-0.027452	9.95696	9.05657e+09	6756075000	6475067000	6671748000	Within	15.48	19643136000	10824349000	4796772000	Within	58.43	9194524500	5.49319e+09
Amisulpride N-Oxide	CC[N+]1(CCCC1CNC(=O)C2=CC(=C(C=C2OC)N)S(=O)(=O)CC)[O-]	1.9432e+10	1.01173	3	1	0	0	7	1	-0.128	0.293974	0.08053	9.8798	7.58222e+09	3721137000	16995552000	6308660700	Within	16.25	23226604000	14071321000	4902003000	Within	60.87	1.15375e+10	7.81424e+09
Amitriptyline	CN(C)CCC=C1C2=CC=CC=C2CCC3=CC=CC=C31		0.973214	1	1	0	0	1	1	0.016	0.275537	-0.378953	10.2693	1.85913e+10	14954202000	28742894000	8755478000	Within	17.54	20813330000	20667423000	8216631000	Not within	40.82	1.74842e+10	1.02311e+10
Amlodipine	CCOC(=O)C1=C(NC(=C(C1C2=CC=CC=C2Cl)C(=O)OC)C)COCCN	1.90214e+10	1.01447	4	1	0	0	7	1	-0.035	0.349923	-0.173877	9.89337	7.82287e+09	5415031300	10872343000	5057361400	Within	18.82	6349411000	4215447800	5161840000	Within	54.43	6.17857e+09	2.39952e+09
Amlodipine metabolite M10	CCOC(C1=C(C2=CC=CC=C2Cl)C(C(OC)=O)=C(C)N=C1COCCO)=O														5649552400	2929219300	3554274300	Within	17.44	5166425600	3896927000	4337705500	Within	54.67	4.25568e+09	1.0158e+09
Amoxicillin	CC1(C(N2C(S1)C(C2=O)NC(=O)C(C3=CC=C(C=C3)O)N)C(=O)O)C	2.91695e+10	1.02471	3	1	0	0	8	1	-0.139	0.234572	-0.01542	9.85587	7.17576e+09	7487772000	5713556500	6720986600	Within	98.39	5515703000	6909698600	6893018000	Within	98.15	6540122450	7.6479e+08	6.27333e+09	Benitez et al., 2009; Andreozzi et al., 2005, Song et al., 2008
Amoxicillin impurity C	CC1(C(NC(S1)C2C(=O)NC(C(=O)N2)C3=CC=C(C=C3)O)C(=O)O)C	1.89218e+10	1.02471	3	1	0	0	8	1	-0.136	0.241643	-0.03017	9.85687	7.19228e+09	6095476000	11661358000	4774382600	Within	23.33	4133769200	10949132000	6855920600	Within	77.36	7.41167e+09	3.17221e+09
Amoxicillin impurity D	CC1(C(NC(S1)C(C(=O)O)NC(=O)C(C2=CC=C(C=C2)O)N)C(=O)[O])C	2.33756e+10	1.02762	3	1	0	0	9	1	-0.15	0.290481	0.0610745	9.78628	6.11334e+09	7479636500	2949094100	3546384600	Within	37.35	9498590000	6885446700	6174563300	Within	82	6.08895e+09	2.47082e+09
Amoxicillin impurity E	CC1(C(NC(S1)CNC(=O)C(C2=CC=C(C=C2)O)N)C(=O)O)C	2.57929e+10	1.01462	2	1	0	0	7	1	-0.153	0.264468	0.00951	9.90808	8.09238e+09	5252311000	5349689000	6561099000	Within	40	13609084000	8511176700	6711712000	Within	76.36	7.66585e+09	3.14189e+09
Amoxicillin impurity F	C1=CC(=O)C=CC1=C2C(=O)NC=CN2	3.57764e+10	1.02314	6	1	0	0	4	1	-0.031	0.358752	-0.196982	9.83615	6.8573e+09	5320314400	10837659000	3000036600	Within	29.03	7149070000	2083371600	4028571400	Within	53.57	5403170500	3.20232e+09
Amphetamine	CC(CC1=CC=CC=C1)N	1.54308e+10	0.974061	0	0	0	0	1	1	-0.074	0.485572	-0.164847	9.96298	9.18298e+09	11964738000	7818406000	7282204700	Within	51.43	12363094000	14951430000	7479428000	Within	53.33	10309883450	3.2213e+09
Anhydroecgonine methyl ester	CN1C2CCC1C(=CC2)C(=O)OC	1.64679e+10	0.997914	2	1	0	0	3	1	0.215	0.422456	0.234193	9.73631	5.44886e+09	9161542000	6150803000	5699330000	Within	16.28	8895602000	8791605000	5291016000	Not within	44.9	7.00389e+09	1.88217e+09
Anhydroerythromycin A	CCC1C2(C(C(C3(O2)C(CC(O3)(C(C(C(C(C(=O)O1)C)OC4CC(C(C(O4)C)O)(C)OC)C)OC5C(C(CC(O5)C)N(C)C)O)C)C)C)O)C	3.66111e+10	1.00265	1	1	0	0	13	1	-0.098	0.196765	0.44017	9.84636	7.02037e+09	5157282000	2373309400	3462307800	Within	55.71	3907232000	1588841500	2596541700	Within	81.67	3.18092e+09	1.26816e+09
Atazanavir	CC(C)(C)C(C(=O)NC(CC1=CC=CC=C1)C(CN(CC2=CC=C(C=C2)C3=CC=CC=N3)NC(=O)C(C(C)(C)C)NC(=O)OC)O)NC(=O)OC		1.00218	4	1	0	0	13	1	0.31	0.213311	-0.0291156	9.86376	7.30742e+09	27166100000	10361411000	7810783700	Within	22.12	10099267000	6214553600	4532168700	Within	58.7	11030714000	8.21536e+09
Atenolol	CC(C)NCC(COC1=CC=C(C=C1)CC(=O)N)O	1.48951e+10	1.00052	1	1	0	0	5	1	-0.13	0.328259	-0.075993	9.99907	9.9785e+09	7097594000	5891308500	6862422500	Within	100	7190702600	6946705400	7343155700	Within	100	6.88865e+09	5.17729e+08	7.38333e+09	Benner et al., 2008; Song et al., 2008; Wols et al., 2013
Atenolol acid/metoprolol acid	CC(C)NCC(COC1=CC=C(C=C1)CC(=O)O)O	1.49788e+10	1.00618	1	1	0	0	5	1	-0.035	0.328259	-0.0653319	9.92155	8.3474e+09	5924544000	1786822900	4703400000	Within	75.47	3923937300	2829247700	4880012300	Within	81.82	4.00799e+09	1.49982e+09	10000000000	Lee et al., 2014
Atomoxetine	CC1=CC=CC=C1OC(CCNC)C2=CC=CC=C2														10688580000	8314930700	4204850700	Within	28.07	9192262000	18154052000	9494816000	Within	60.87	1.00082e+10	4.56713e+09
Atorvastatin	CC(C)C1=C(C(=C(N1CCC(CC(CC(=O)O)O)O)C2=CC=C(C=C2)F)C3=CC=CC=C3)C(=O)NC4=CC=CC=C4	4.24534e+10	1.00492	2	1	0	0	7	1	0.026	0.206491	-0.396008	10.0838	1.21288e+10	3912684500	4544314000	8035166000	Within	19.57	8312219000	3339472400	4749207600	Within	68.42	5482177250	2.14468e+09	19000000000	Lam et al., 2005
Atropine	CN1C2CCC1CC(C2)OC(=O)C(CO)C3=CC=CC=C3														8907534000	6299714000	12218673000	Within	25	5545275400	4642798000	5231785500	Within	55.88	7.14096e+09	2.89978e+09
Azithromycin	CCC1C(C(C(N(CC(CC(C(C(C(C(C(=O)O1)C)OC2CC(C(C(O2)C)O)(C)OC)C)OC3C(C(CC(O3)C)N(C)C)O)(C)O)C)C)C)O)(C)O	4.82331e+10	1.00046	1	1	0	0	14	1	-0.114	0.259969	0.782137	9.71447	5.18162e+09	2967136000	2637882000	3.04219	Within	100	2823988200	2938864600	2926180400	Within	100	2.38234e+09	1.17332e+09
Azithromycin N-oxide	CCC1C(C(C(N(CC(CC(C(C(C(C(C(=O)O1)C)OC2CC(C(C(O2)C)O)(C)OC)C)OC3C(C(CC(O3)C)[N+](C)(C)[O-])O)(C)O)C)C)C)O)(C)O	3.92482e+10	1.00308	1	1	0	0	14	1	-0.14	0.260124	0.3394	9.86598	7.34475e+09	3254952400	6535754000	3018520300	Within	78.05	4348907000	2283668500	2283367400	Within	87.5	3620861600	1.61866e+09
Azithromycin-13-O-descladinosyl-6-N-desmethyl	CCC1C(C(C(NCC(CC(C(C(C(C(C(=O)O1)C)O)C)OC2C(C(CC(O2)C)N(C)C)O)(C)O)C)C)O)(C)O	3.81323e+10	1.00007	1	1	0	0	11	1	-0.115	0.317151	0.645744	9.74063	5.50335e+09	2733669600	904640500	3554675700	Within	48.85	3219061500	2938615300	2815928000	Within	91.53	2.69443e+09	9.26772e+08
Benproperine	CC(COC1=CC=CC=C1CC2=CC=CC=C2)N3CCCCC3		0.978318	0	0	0	0	2	1	-0.119	0.214427	-0.299714	10.1234	1.32848e+10	14703713000	8322117000	5148965000	Within	20.97	5629986300	5430550500	4248463400	Within	56.25	7247299200	3.9004e+09
Benzophenone	C1=CC=C(C=C1)C(=O)C2=CC=CC=C2	1.08893e+10	0.989387	1	1	0	0	1	1	-0.036	0.346926	-0.36771	10.1392	1.37771e+10	9235672000	5153753600	7406427000	Within	100	8755852000	5844720000	7915409000	Within	100	7385305600	1.60854e+09
Benzoylecgonine	CN1C2CCC1C(C(C2)OC(=O)C3=CC=CC=C3)C(=O)O	1.78942e+10	1.00909	2	1	0	0	5	1	0.183	0.264722	0.126577	9.782	6.05342e+09	7208183000	6624278000	6732492300	Within	24.56	5173131000	2598340400	3997849000	Within	60	5.38905e+09	1.81163e+09
Betamethasone	CC1CC2C3CCC4=CC(=O)C=CC4(C3(C(CC2(C1(C(=O)CO)O)C)O)F)C	3.65512e+10	1.00707	4	1	0	0	6	1	-0.049	0.264374	0.640972	9.69411	4.94434e+09	4594329000	8631918000	3919078100	Within, except XGBoost	12.96	3084827400	3409007900	3304384300	Within	68.97	3662325340	6.04224e+08
Betamethasone 21-acetate	CC1CC2C3CCC4=CC(=O)C=CC4(C3(C(CC2(C1(C(=O)COC(=O)C)O)C)O)F)C	3.63754e+10	1.0099	5	1	0	0	7	1	-0.019	0.241677	0.64789	9.67153	4.69385e+09	3155743200	3858361600	3658921200	Within, except XGBoost	11.9	1473073300	7350238700	3101506300	Within	71.93	3747896540	2.17532e+09
Bezafibrate	CC(C)(C(=O)O)OC1=CC=C(C=C1)CCNC(=O)C2=CC=C(C=C2)Cl	1.61836e+10	1.01268	2	1	0	0	5	1	-0.048	0.224585	-0.155196	9.96138	9.14919e+09	7973869600	6880139300	6032093000	Within	100	7521785000	8246586400	6965620700	Within	100	7.27002e+09	8.11123e+08	8.03333e+09	Huber et al., 2003; Razavi et al., 2009; Wols et al., 2013
Bezafibrate methyl ester	CC(C)(C(=O)OC)OC1=CC=C(C=C1)CCNC(=O)C2=CC=C(C=C2)Cl	1.6144e+10	1.00946	2	1	0	0	5	1	-0.046	0.222679	-0.203331	10.0013	1.00291e+10	9503679000	10327214000	5870782500	Within	76.19	4612831700	7251996000	6162672600	Within	91.49	7.2882e+09	2.21715e+09
Bicalutamide	CC(CS(=O)(=O)C1=CC=C(C=C1)F)(C(=O)NC2=CC(=C(C=C2)C#N)C(F)(F)F)O														1142485900	4425559000	6180004400	Within	18.31	7300097500	1926576300	3910362000	Within	61.33	4.14751e+09	2.37344e+09
Bisacodyl	CC(=O)OC1=CC=C(C=C1)C(C2=CC=C(C=C2)OC(=O)C)C3=CC=CC=N3	1.35032e+10	1.0079	2	1	0	0	5	1	0.165	0.22742	-0.538134	10.0545	1.13379e+10	2518638300	3172258800	4829511700	Within	22	1274517100	1730994400	4124095200	Within	64.52	2941669250	1.374e+09
Bisoprolol	CC(C)NCC(COC1=CC=C(C=C1)COCCOC(C)C)O	1.88406e+10	0.993796	0	0	0	0	5	1	-0.287	0.286561	-0.082215	9.96513	9.22845e+09	12421344000	14793826000	7129036000	Within	55.38	3004032000	5435247600	5440051000	Within	88.64	8037256100	4.57265e+09
Bisoprolol impurity L	CC(C)NCC(COC1=CC=C(C=C1)C=O)O		1.001	1	1	0	0	4	1	-0.209	0.340928	0.004272	9.98954	9.76208e+09	5777727500	7923328500	6833931000	Within	57.89	6712333300	7800947700	7558118000	Within	85.71	7.10106e+09	8.18358e+08
Bromazepam	C1C(=O)NC2=C(C=C(C=C2)Br)C(=N1)C3=CC=CC=N3														7194009600	9734326000	3060284200	Within	25.86	1868607400	1815500300	5448738000	Within	72.55	4.85358e+09	3.19404e+09
Bufexamac	CCCCOC1=CC=C(C=C1)CC(=O)NO		1.00462	1	1	0	0	4	1	-0.041	0.35691	-0.107156	9.93646	8.63894e+09	4401705500	6492282000	5792171000	Within	32.2	12949540000	13836880000	7892589000	Within	60.38	8560861250	3.91884e+09
Bupivacaine	CCCCN1CCCCC1C(=O)NC2=C(C=CC=C2C)C														15418668000	9115382000	5153159700	Within	17.74	10819193000	4375221000	3644822300	Within	66	8087741000	4.56932e+09
Bupropion	CC(C(=O)C1=CC(=CC=C1)Cl)NC(C)(C)C	8.35275e+09	0.991329	1	1	0	0	2	1	-0.056	0.438912	0.121219	9.91365	8.19694e+09	3987514600	2684594400	4976863000	Within	30.43	2168316200	4825367600	3807461400	Not within	48.39	3.88299e+09	1.1497e+09
Butamben	CCCCOC(=O)C1=CC=C(C=C1)N		0.997986	1	1	0	0	3	1	0.215	0.394953	-0.070675	9.85882	7.22471e+09	15895075000	9830415000	10889084000	Within	44.68	16588048000	11197500000	9001708000	Within	57.58	1.22336e+10	3.2084e+09
Caffeine	CN1C=NC2=C1C(=O)N(C(=O)N2C)C	7.90005e+09	1.02969	2	1	0	0	5	1	0.323	0.449806	-0.00448183	9.55064	3.55337e+09	7109074400	6635929000	6897414000	Within	100	6639686700	6939397000	6142673000	Within	100	6727362350	3.3985e+08	5500000000	Shu et al., 2013; Westerhoff et al., 2005
Candesartan	CCOC1=NC2=CC=CC(=C2N1CC3=CC=C(C=C3)C4=CC=CC=C4C5=NNN=N5)C(=O)O		1.01468	1	1	0	0	7	1	0.32	0.159809	-0.510201	9.97228	9.38161e+09	11483282000	3104489200	4008624000	Within	15.93	9003680000	6322901000	5706419700	Within	63.75	6.6049e+09	3.1443e+09
Capecitabine	CCCCCOC(=O)NC1=NC(=O)N(C=C1F)C2C(C(C(O2)C)O)O	1.09571e+10	1.03442	4	1	0	0	10	1	-0.035	0.266249	0.19009	9.66179	4.58981e+09	4075194400	3085619700	3279153200	Within	22.58	9414017000	3938974700	3739398000	Within	74.67	4.58873e+09	2.39437e+09
Capecitabine impurity A	CC1C(C(C(O1)N2C=C(C(=NC2=O)N)F)O)O	1.03801e+10	1.05329	3	1	0	0	8	1	-0.159	0.369323	0.0198798	9.59025	3.89271e+09	3940160800	8758843000	5596109300	Within	29.58	5196610000	3062084000	4499360300	Within	79.69	5175527900	1.97319e+09
Carbamazepine	C1=CC=C2C(=C1)C=CC3=CC=CC=C3N2C(=O)N	1.75812e+10	0.998297	2	1	0	0	3	1	0.468	0.326979	0.11458	9.72904	5.3584e+09	9562666000	7127702000	7715079000	Within	100	9371597000	8705343000	8380971500	Within	100	8.47723e+09	9.42493e+08	7637500000	Huber et al., 2009; Shu et al., 2013; Pereira et al., 2007; Wols et al., 2013
Carbamazepine-10,11-dihydro-10,11-dihydroxy	C1=CC=C2C(=C1)C(C(C3=CC=CC=C3N2C(=O)N)O)O	1.14166e+10	1.01433	1	1	0	0	5	1	0.123	0.333891	-0.564465	9.98579	9.67802e+09	7474534400	6177156600	7055128600	Within	39.13	10178440000	7154204000	8271642600	Within	69.05	7718517700	1.3821e+09
Carbamazepine-10,11-epoxide	C1=CC=C2C(=C1)C3C(O3)C4=CC=CC=C4N2C(=O)N	8.6294e+09	1.00891	1	1	0	0	4	1	0.23	0.291995	-0.33194	9.91959	8.30984e+09	4153232000	3889097700	5619342300	Within	38.3	6135559000	750777100	2573758200	Within	76.32	3.85363e+09	1.98402e+09
Carboxyibuprofen	CC(CC1=CC=C(C=C1)C(C)C(=O)O)C(=O)O	8.27226e+09	1.01145	2	1	0	0	4	1	0.336	0.392478	-0.0042849	9.69864	4.99621e+09	3926092500	3874726400	6429701000	Within	69.44	1966279700	1121289700	2565969400	Within	65	3.31401e+09	1.87513e+09
Carisoprodol	CCCC(C)(COC(=O)N)COC(=O)NC(C)C		1.00553	2	1	0	0	6	1	0.549	0.689854	0.555086	9.32308	2.10418e+09	5860203500	4594126300	1687160700	Within	20.69	707660350	2091362300	1524370600	Within	56	2.74415e+09	2.01548e+09
Cathine	CC(C(C1=CC=CC=C1)O)N	1.56816e+10	0.988779	0	0	0	0	2	1	-0.112	0.510487	-0.0980056	9.83909	6.90388e+09	5347628000	7892847000	7565889000	Within	60	3008391000	4950828000	5515438600	Within	83.33	5713503600	1.80296e+09
Cefaclor	C1C(=C(N2C(S1)C(C2=O)NC(=O)C(C3=CC=CC=C3)N)C(=O)O)Cl		1.03464	4	1	0	0	7	1	-0.078	0.237094	0.0164493	9.75218	5.65165e+09	9124847000	7624043000	6059190300	Within	71.23	6329714700	6647605000	5822521000	Within	88.33	6934653500	1.24289e+09
Cefalexin	CC1=C(N2[C@@H]([C@@H](C2=O)NC(=O)[C@@H](C3=CC=CC=C3)N)SC1)C(=O)O		1.02137	4	1	0	0	7	1	-0.029	0.237094	0.0386598	9.81833	6.58153e+09	8683688000	8390160000	8272209000	Within	100	9687502000	8577212000	8265337000	Within	100	8646018000	5.36835e+08
Cefepime	C[N+]1(CCCC1)CC2=C(N3C(C(C3=O)NC(=O)C(=NOC)C4=CSC(=N4)N)SC2)C(=O)[O-]		1.02415	5	1	0	0	10	1	-0.031	0.188865	0.410935	9.6872	4.86627e+09	6243712500	19384113000	6355148300	Within	53.78	7947469000	5395132400	7638612000	Within	80.22	8.82736e+09	5.25737e+09
Cefixime	C=CC1=C(N2C(C(C2=O)NC(=O)C(=NOCC(=O)O)C3=CSC(=N3)N)SC1)C(=O)O														6759310000	9148314000	5461784600	Within	47.06	7565159000	6144151000	10713192000	Within	81.18	7631985100	1.97396e+09
Celiprolol	CCN(CC)C(=O)NC1=CC(=C(C=C1)OCC(CNC(C)(C)C)O)C(=O)C														4845240000	5984385500	4288971000	Within	49.4	6433312300	2596824000	4475500500	Within	77.42	4770705550	1.36292e+09
Cetirizine	C1CN(CCN1CCOCC(=O)O)C(C2=CC=CC=C2)C3=CC=C(C=C3)Cl	3.15989e+10	1.00216	1	1	0	0	5	1	-0.035	0.211425	-0.398769	10.1238	1.3299e+10	13294279000	6262905000	4973998600	Within	22.86	4235869700	2186767400	4185333200	Within	63.33	5.85653e+09	3.87687e+09
Cetirizine N-oxide	C1C[N+](CCN1C(C2=CC=CC=C2)C3=CC=C(C=C3)Cl)(CCOCC(=O)O)[O-]	2.237e+10	1.0083	1	1	0	0	5	1	-0.044	0.21685	-0.559506	10.1403	1.38119e+10	9300593000	3900134700	4721633300	Within	21.62	3359545300	3657741600	4244515300	Within	56.79	4864027200	2.22418e+09
Chlordiazepoxide	CN=C1CN(C(=C2C=C(C=CC2=N1)Cl)C3=CC=CC=C3)O														17220252000	9752857000	5319116000	Within	22.47	11736257000	2639956200	4987447000	Within	62.5	8609314200	5.38164e+09
Chloroquine	CCN(CC)CCCC(C)NC1=C2C=CC(=CC2=NC=C1)Cl	2.3866e+10	0.984006	0	0	0	0	3	1	-0.05	0.260371	0.0224995	9.9211	8.33879e+09	6888469500	4935577000	5335058000	Within	43.18	8936989000	3627585500	8573026300	Within	64.91	6.38278e+09	2.11472e+09
Chlorothiazide	C1=C2C(=CC(=C1Cl)S(=O)(=O)N)S(=O)(=O)N=CN2	1.12195e+10	1.0808	5	1	0	0	7	1	-0.164	0.393425	-0.173813	9.4604	2.8867e+09	5692524500	8360332000	3465626400	Within, except XGBoost	14.55	3455478800	1057382600	3655002400	Within	69.84	3465202940	1.64276e+09
Chlorthalidon	C1=CC=C2C(=C1)C(=O)NC2(C3=CC(=C(C=C3)Cl)S(=O)(=O)N)O		1.04033	3	1	0	0	6	1	-0.041	0.289152	-0.391422	9.823	6.65271e+09	5367241000	4772250600	3337423400	Within	19.05	5490105300	868015000	4686840000	Within	64.2	4.08698e+09	1.75276e+09
Cilastatin	CC1(CC1C(=O)NC(=CCCCCSCC(C(=O)O)N)C(=O)O)C		1.01039	4	1	0	0	7	1	-0.055	0.30125	0.32337	9.77128	5.9058e+09	7495284700	13488407000	5093166600	Within	22.58	15770721000	8831064000	5879334000	Within	72	9426329550	4.29401e+09
Cinnarizine	C1CN(CCN1C/C=C/C2=CC=CC=C2)C(C3=CC=CC=C3)C4=CC=CC=C4	5.24392e+10	0.976614	1	1	0	0	2	1	-0.112	0.171024	-0.542673	10.3995	2.50924e+10	9552980000	5061933600	6702570000	Within	20.75	6566059000	5491534300	5412061700	Within	52.83	6464523100	1.65089e+09
Ciprofloxacin	C1CC1N2C=C(C(=O)C3=CC(=C(C=C32)N4CCNCC4)F)C(=O)O		1.02069	3	1	0	0	7	1	-0.05	0.235928	-0.130996	9.89265	7.80999e+09	4005321000	4183145000	4304440300	Within	100	3842810400	3940502300	4316679000	Within	100	4.09882e+09	1.98091e+08
Citalopram	CN(C)CCCC1(C2=C(CO1)C=C(C=C2)C#N)C3=CC=C(C=C3)F	1.6814e+10	0.997324	0	0	0	0	4	1	-0.069	0.264606	-0.294813	9.9486	8.88377e+09	31869975000	22632102000	7032681500	Within	23.88	3974498800	1078866600	6399187000	Within	54.17	1.21646e+10	1.22264e+10
Citalopram carboxylic acid	CN(C)CCCC1(C2=C(CO1)C=C(C=C2)C(=O)O)C3=CC=C(C=C3)F	1.79868e+10	1.00672	1	1	0	0	5	1	0.025	0.260594	-0.225808	9.98519	9.66469e+09	15923850000	11040092000	4327531000	Within	18.18	5763956700	3637522700	6057566000	Within	60.56	7.79175e+09	4.75522e+09
Citalopram-N-oxide	C[N+](C)(CCCC1(C2=C(CO1)C=C(C=C2)C#N)C3=CC=C(C=C3)F)[O-]	1.38555e+10	1.0045	0	0	0	0	4	1	-0.099	0.260903	-0.381724	9.94293	8.76853e+09	17660506000	11917457000	5298839600	Within	23.19	3740640500	634837400	3825383400	Within	50	7179610650	6.35209e+09
Clarithromycin	CCC1C(C(C(C(=O)C(CC(C(C(C(C(C(=O)O1)C)OC2CC(C(C(O2)C)O)(C)OC)C)OC3C(C(CC(O3)C)N(C)C)O)(C)OC)C)C)O)(C)O	3.73573e+10	1.0033	2	1	0	0	14	1	-0.115	0.265919	0.707534	9.71943	5.2412e+09	3640495900	4345273300	3825000400	Within	66.67	2982783000	1625701200	2385985800	Within	86.21	3134206600	1.00584e+09	5000000000	Lee et al., 2014
Clarithromycin N-oxide	CCC1C(C(C(C(=O)C(CC(C(C(C(C(C(=O)O1)C)OC2CC(C(C(O2)C)O)(C)OC)C)OC3C(C(CC(O3)C)[N+](C)(C)[O-])O)(C)OC)C)C)O)(C)O	2.83723e+10	1.00595	2	1	0	0	14	1	-0.139	0.266025	0.388291	9.82525	6.68729e+09	3679905500	10766076000	3816892700	Within	50.71	3631584000	1343750000	1698438000	Within	78.87	4156107700	3.41345e+09
Clindamycin	CCCC1CC(N(C1)C)C(=O)NC(C2C(C(C(C(O2)SC)O)O)O)C(C)Cl	3.43738e+10	1.0063	1	1	0	0	7	1	-0.027	0.301408	0.677104	9.66139	4.58557e+09	11217257000	692752450	483595940	Within	76.92	5154956300	4660044000	4150058200	Within	95.45	4.39311e+09	3.9053e+09	12000000000	Wols et al., 2013
Clindamycin-sulfoxide	CCCC1CC(N(C1)C)C(=O)NC(C2C(C(C(C(O2)S(=O)C)O)O)O)C(C)Cl	3.07257e+10	1.01156	2	1	0	0	8	1	-0.03	0.302566	0.657387	9.63261	4.2915e+09	6632734000	241114050	332036540	Within	52.75	5961086000	8802054000	3020408800	Within	85.14	4164905565	3.52751e+09
Clobazam	CN1C(=O)CC(=O)N(C2=C1C=CC(=C2)Cl)C3=CC=CC=C3														6152367000	2189398500	5262077400	Within	34.21	6726830600	6115916000	6586969000	Within	80.39	5.50559e+09	1.70341e+09
Clofibrate	CCOC(=O)C(C)(C)OC1=CC=C(C=C1)Cl	6.56938e+09	1.01208	1	1	0	0	3	1	-0.096	0.424346	-0.127648	9.88114	7.60566e+09	4665789000	5948534300	4513527000	Within	56.82	4685800000	5346498000	4108503300	Within	77.42	4878108600	6.59162e+08
Clofibric acid	CC(C)(C(=O)O)OC1=CC=C(C=C1)Cl	6.19486e+09	1.02429	1	1	0	0	3	1	-0.09	0.451488	-0.0923101	9.76904	5.8754e+09	5390704600	5187816400	5443690500	Within	100	4334797300	5265115000	5279385000	Within	100	5.15025e+09	4.09919e+08	5950000000	Razavi et al., 2009; Pereira et al., 2007; Wols et al., 2013; Pack et al., 2003
Clomethiazole	CC1=C(SC=N1)CCCl		1.00214	0	0	1	1	1	1	-0.149	0.557208	0.250517	8.93328	8.57595e+08	2408642300	2274113000	3248812300	Within	16.67	3229048000	7134827000	6491201500	Not within	46.34	2.64386e+09	5.28208e+08
Clomipramine	CN(C)CCCN1C2=CC=CC=C2CCC3=C1C=C(C=C3)Cl		0.983264	0	0	0	0	2	1	-0.028	0.274835	-0.398117	10.0639	1.15843e+10	19381072000	8035296000	4082035500	Within	17.58	8943076000	4745171000	7252970500	Within	55.36	8.73994e+09	5.54323e+09
Clonazepam	C1C(=O)NC2=C(C=C(C=C2)[N+](=O)[O-])C(=N1)C3=CC=CC=C3Cl														8369934300	5573276000	2797995500	Within	23.94	3979411000	1236243000	3707418600	Within	66.13	4.27738e+09	2.46086e+09
Clopidogrel	COC(=O)C(C1=CC=CC=C1Cl)N2CCC3=C(C2)C=CS3	1.65618e+10	1.00609	1	1	0	0	3	1	-0.085	0.278524	-0.079922	9.96846	9.29942e+09	8253318700	5474480000	5452332000	Within	18.09	8741045000	3207104000	8163384300	Within	58.82	6.54861e+09	2.18365e+09
Clopidogrel carboxylic acid	C1CN(CC2=C1SC=C2)C(C3=CC=CC=C3Cl)C(=O)O	1.70583e+10	1.01005	1	1	0	0	3	1	-0.086	0.27965	-0.0177429	9.91834	8.28582e+09	8524198400	6378680300	5236788700	Within	17.74	10159500000	4287795500	7436238300	Within	58.21	7.00387e+09	2.16087e+09
Clorazepate	C1=CC=C(C=C1)C2=NC(C(=O)NC3=C2C=C(C=C3)Cl)C(=O)O														5597630500	2758376200	2227173600	Within	29.76	5944730600	3151702800	6275172000	Within	61.4	4.3258e+09	1.80433e+09
Clotrimazole	C1=CC=C(C=C1)C(C2=CC=CC=C2)(C3=CC=CC=C3Cl)N4C=CN=C4		0.990383	0	0	0	0	1	1	-0.019	0.271306	-0.706148	10.1244	1.33163e+10	5707988500	2270729700	3133351000	Within	23.91	6225284600	2569581800	4801316400	Within	54.17	4118042000	1.68613e+09
Clozapine	CN1CCN(CC1)C2=C3C=CC=CC3=NC4=C(N2)C=C(C=C4)Cl		0.995231	1	1	0	0	4	1	-0.035	0.241181	-0.482513	10.1885	1.54344e+10	19420346000	28508551000	5856495600	Within	16.51	16017666000	6409534000	6672955000	Within	54.55	1.38143e+10	9.17997e+09
Cocaine	CN1C2CCC1C(C(C2)OC(=O)C3=CC=CC=C3)C(=O)OC	1.74682e+10	1.00574	2	1	0	0	5	1	0.188	0.263349	0.103333	9.81239	6.49217e+09	11520988000	7879821300	4608980500	Within	22.58	6128863000	2882663000	3479464200	Within	58.18	6.08346e+09	3.22477e+09
Cocaine-N-oxide	C[N+]1(C2CCC1C(C(C2)OC(=O)C3=CC=CC=C3)C(=O)OC)[O-]	6.98802e+09	1.01305	2	1	0	0	5	1	0.083	0.266943	0.127849	9.78932	6.15627e+09	11320046000	15247014000	6467710000	Within	22.22	4914469400	5479326000	3308100600	Within	59.26	7.78944e+09	4.54999e+09
Codeine	CN1CCC23C4C1CC5=C2C(=C(C=C5)OC)OC3C(C=C4)O	3.60021e+10	0.998133	1	1	0	0	4	1	-0.087	0.270188	0.0173571	9.99296	9.83912e+09	29050307000	3872096300	5732043000	Within, except XGBoost	14.14	9571216000	4182430500	3321307600	Within	57.75	10371460820	1.0713e+10
Cortisone	CC12CCC(=O)C=C1CCC3C2C(=O)CC4(C3CCC4(C(=O)CO)O)C	2.03311e+10	1.00013	4	1	0	0	5	1	-0.02	0.255063	0.758522	9.69346	4.93697e+09	3691782000	2867540500	2182976300	Within	18.69	4674428000	3631738400	4687358500	Within	72.22	3.62264e+09	9.88691e+08	6300000000	Wols et al., 2013
Cotinine	CN1C(CCC1=O)C2=CN=CC=C2	1.2416e+10	0.997956	1	1	0	0	3	1	0.104	0.386975	-0.10906	9.91689	8.25826e+09	6159958000	5154719000	3508196400	Within	28.89	3497901800	2748137700	3078252000	Within	61.36	4.02453e+09	1.33461e+09
Crotamiton	CCN(C1=CC=CC=C1C)C(=O)C=CC		0.984309	2	1	0	0	2	1	0.172	0.476344	-0.176736	9.97019	9.33666e+09	11804154000	13835945000	11947089000	Within	24.44	14470566000	18456705000	6664931300	Within	70	1.28632e+10	3.87805e+09
Crotethamide	CCC(C(=O)N(C)C)N(CC)C(=O)C=CC		0.991953	3	1	0	0	4	1	0.114	0.838344	0.251737	9.61664	4.13652e+09	5345766000	6696124000	2554154200	Within	23.68	4017516500	10572272000	7198582300	Within	56.76	6.06407e+09	2.79408e+09
Cyclophosphamide	C1CNP(=O)(OC1)N(CCCl)CCCl														2120770300	1224241800	631187300	Within, except XGBoost	14.29	721088640	1582271100	2397411800	Within	53.33	1490545828	7.99776e+08
Darunavir	CC(C)CN(CC(C(CC1=CC=CC=C1)NC(=O)OC2COC3C2CCO3)O)S(=O)(=O)C4=CC=C(C=C4)N		1.00925	3	1	0	0	10	1	-0.09	0.181485	-0.0306165	9.97512	9.44315e+09	17877295000	1149156100	4785761000	Within	19.61	11002202000	2955154700	4880367600	Within	63.73	7.10832e+09	6.233e+09
Deferasirox	C1=CC=C(C(=C1)C2=NN(C(=N2)C3=CC=CC=C3O)C4=CC=C(C=C4)C(=O)O)O														7968283600	4255905800	6715940000	Within	24.14	6274348000	6076061000	4105724700	Within	62.75	5.89938e+09	1.48574e+09
Dehydroamlodipine	CCOC(=O)C1=C(C(=C(N=C1COCCN)C)C(=O)OC)C2=CC=CC=C2Cl	1.28138e+10	1.01732	2	1	0	0	7	1	-0.035	0.349923	-0.24855	9.90064	7.95504e+09	4854843400	3218675000	3820659200	Within	18.82	5974601700	2553262300	4983358500	Within	58.67	4234233350	1.26517e+09
Deprenyl	CC(CC1=CC=CC=C1)N(C)CC#C	1.8086e+10	0.973245	0	0	0	0	1	1	-0.113	0.410406	-0.120227	10.0012	1.00281e+10	9572873000	3947125200	8110470000	Within	32.65	10516303000	17864714000	9962107000	Within	55.17	9995598700	4.52795e+09
Deprenyl N-oxide	CC(CC1=CC=CC=C1)[N+](C)(CC#C)[O-]	8.22169e+09	0.984309	0	0	0	0	1	1	-0.171	0.429962	-0.233072	9.97743	9.49358e+09	11376815000	6190098000	4578030600	Within	31.37	5306477000	12473862000	8478834700	Within	51.35	8.06735e+09	3.28211e+09
Des(isopropoxyethyl)bisoprolol	CC(C)NCC(COC1=CC=C(C=C1)CO)O	1.5442e+10	0.997887	0	0	0	0	4	1	-0.209	0.340928	-0.0898316	9.88621	7.69498e+09	9055112000	9177614000	7158497300	Within	66.04	6256933000	7821313000	7254252000	Within	87.18	7.78729e+09	1.14569e+09
Desacetylbisacodyl	C1=CC=NC(=C1)C(C2=CC=C(C=C2)O)C3=CC=C(C=C3)O	1.80349e+10	0.998378	0	0	0	0	3	1	-0.075	0.269162	-0.570613	10.0412	1.09956e+10	7871837000	4272189700	6380532000	Within	26.83	7214033400	6499742000	6303907000	Within	68	6423706850	1.21431e+09
Desacetyldiltiazem	CN(C)CCN1C2=CC=CC=C2S[C@H]([C@H](C1=O)O)C3=CC=C(C=C3)OC	2.80262e+10	0.99963	1	1	0	0	5	1	-0.128	0.258387	-0.376653	10.1455	1.39804e+10	8716928000	12161973000	7212500500	Within	19.57	19112952000	6657256400	5188468700	Within	59.74	9.84168e+09	5.12466e+09
Desisopropylatenolol	C1=CC(=CC=C1CC(=O)N)OCC(CN)O	1.3895e+10	1.01158	1	1	0	0	5	1	-0.12	0.363916	-0.181657	9.94062	8.72199e+09	3223649300	3305934000	6408716300	Within	62.26	8581890600	7523361000	7264963000	Within	90.48	6.05142e+09	2.26734e+09
Desloratadine	C1CC2=C(C=CC(=C2)Cl)C(=C3CCNCC3)C4=C1C=CC=N4	2.62184e+10	0.98731	1	1	0	0	2	1	-0.02	0.258748	-0.274739	10.1547	1.42778e+10	8954986000	3064280600	4432111000	Within	16.92	12511966000	8087877600	7717579000	Within	52.31	7461466700	3.36774e+09
Desmethoxyiopromid	CC(=O)NC1=C(C(=C(C(=C1I)C(=O)N(C)CC(CO)O)I)C(=O)NCC(CO)O)I	2.71805e+10	1.0293	3	1	0	0	10	1	-0.058	0.440688	0.0570836	9.67359	4.7162e+09	4434902500	3245677000	3153314000	Within	73.61	3348079400	3153657300	3494178800	Within	96.3	3.47163e+09	4.89317e+08
Desmethylketoprofen methyl ester	COC(=O)CC1=CC(=CC=C1)C(=O)C2=CC=CC=C2	1.16644e+10	1.00506	2	1	0	0	3	1	0.203	0.297247	-0.436205	9.99138	9.80352e+09	17530423000	3660727600	2385475600	Within	40	7708568000	12440176000	6317990400	Within	66.67	8340560100	5.71165e+09
Desosaminylazithromycin	CCC1C(C(C(N(CC(CC(C(C(C(C(C(=O)O1)C)O)C)OC2C(C(CC(O2)C)N(C)C)O)(C)O)C)C)C)O)(C)O	4.21389e+10	0.99889	1	1	0	0	11	1	-0.104	0.321193	0.329228	9.85752	7.20307e+09	1705772800	745571200	2871319800	Within	70.43	2104085400	2938864600	2651033000	Within	98.21	2.16944e+09	8.44185e+08
Desvalerylvalsartan	CC(C)C(C(=O)O)NCC1=CC=C(C=C1)C2=CC=CC=C2C3=NNN=N3	1.65213e+10	1.00494	1	1	0	0	6	1	0.296	0.20868	-0.0912944	9.87433	7.48741e+09	13177637000	6866590700	5759593500	Within	19.44	7169127000	1679899100	4809198000	Within	52.94	6577007550	3.78887e+09
Dexamethason 21-acetate	CC1CC2C3CCC4=CC(=O)C=CC4(C3(C(CC2(C1(C(=O)COC(=O)C)O)C)O)F)C	3.63754e+10	1.00707	4	1	0	0	6	1	-0.049	0.264374	0.621779	9.70106	5.02408e+09	3155743200	3858361600	3658921200	Within, except XGBoost	11.9	1473073300	7350238700	3101506300	Within	71.93	3747896540	2.17532e+09
Dexamethasone	CC1CC2C3CCC4=CC(=O)C=CC4(C3(C(CC2(C1(C(=O)CO)O)C)O)F)C	3.65512e+10	1.0099	5	1	0	0	7	1	-0.019	0.241677	0.625196	9.67974	4.78348e+09	4594329000	8631918000	3919078100	Within, except XGBoost	12.96	3084827400	3409007900	3304384300	Within	68.97	3662325340	6.04224e+08
Dextromethorphan	CN1CCC23CCCCC2C1CC4=C3C=C(C=C4)OC	2.65771e+10	0.978496	0	0	0	0	2	1	-0.033	0.285176	0.254791	9.85763	7.20497e+09	19568770000	6189858300	6261059000	Within	17.91	5433418000	4258819800	3493808600	Within	58	7534288950	5.99542e+09
Dextrorphan	CN1CCC23CCCCC2C1CC4=C3C=C(C=C4)O	2.74788e+10	0.979731	0	0	0	0	2	1	-0.032	0.299054	0.288719	9.83004	6.76145e+09	23809278000	6490642400	8763911000	Within	19.79	3734429000	5737064000	4572029000	Within	56.25	8.85123e+09	7.53013e+09
Diatrizoate	CC(=O)NC1=C(C(=C(C(=C1I)C(=O)O)I)NC(=O)C)I	1.23855e+10	1.03924	3	1	0	0	6	1	-0.079	0.504144	-0.213629	9.68106	4.79799e+09	4107784200	3372621300	2606794200	Within	24.56	2378507800	2748794600	3801343000	Within	66.67	3.16931e+09	6.98593e+08	630000000	Wols et al., 2013
Diazepam	CN1C(=O)CN=C(C2=C1C=CC(=C2)Cl)C3=CC=CC=C3														8089256400	5182397000	5501565000	Within	100	6883484000	7331722000	6816750000	Within	100	6.6342e+09	1.10361e+09
Dibucaine/Cinchocaine	CCCCOC1=NC2=CC=CC=C2C(=C1)C(=O)NCCN(CC)CC		0.989756	1	1	0	0	5	1	0.083	0.273055	-0.0573676	10.015	1.03525e+10	3507737900	4854258700	6588210700	Within	30.86	10362867000	7948002300	4874668000	Within	61.67	6.35596e+09	2.49822e+09
Diclofenac	C1=CC=C(C(=C1)CC(=O)O)NC2=C(C=CC=C2Cl)Cl	1.21107e+10	1.02351	1	1	0	0	3	1	-0.069	0.32195	-0.364636	9.92495	8.41305e+09	8305166000	6028871000	6316803600	Within	100	7960651300	7807139000	6402700000	Within	100	7.13689e+09	9.93173e+08	9.73333e+09	Huber et al., 2003; Shu et al., 2013; Wols et al., 2013
Diclofenac carboxylic acid	C1=CC=C(C(=C1)C(=O)O)NC2=C(C=CC=C2Cl)Cl	1.01572e+10	1.03044	1	1	0	0	3	1	-0.07	0.336615	0.36992	9.60467	4.02408e+09	6821031400	8315610000	5662030000	Within	52.83	4371022000	6108382000	5772613600	Within	80	6.17511e+09	1.31783e+09
Diclofenac methyl ester	COC(=O)CC1=CC=CC=C1NC2=C(C=CC=C2Cl)Cl	1.19667e+10	1.01785	1	1	0	0	3	1	-0.068	0.313253	-0.451945	9.99947	9.98771e+09	13485304000	11825313000	6389257000	Within	67.92	18372592000	13612325000	6032273000	Within	78.12	1.16195e+10	4.72592e+09
Diclofenac taurine	O=C(NCCS(=O)(O[Na])=O)CC1=C(NC2=C(Cl)C=CC=C2Cl)C=CC=C1		1.01383	3	1	0	0	6	1	0.02	0.259292	-0.363151	9.98803	9.72811e+09	8050567000	5703293400	5470992000	Within	58.06	1694509000	1139962800	1934659700	Within	56.96	3.999e+09	2.80117e+09
Didanosine	C1CC(OC1CO)N2C=NC3=C2NC=NC3=O	1.05248e+10	1.03184	2	1	0	0	6	1	-0.008	0.290403	-0.0133119	9.73239	5.39994e+09	8508186600	13279719000	4812535300	Within	21.98	8836505000	6712610300	4190112800	Within	80.95	7.72328e+09	3.30776e+09
Dienogest	CC12CCC3=C4CCC(=O)C=C4CCC3C1CCC2(CC#N)O														3835823600	3483863600	7278543000	Within	16.51	5829936000	3980502800	4140255000	Within	66.67	4758154000	1.48068e+09
Dihydrobupropion	CC(C(C1=CC(=CC=C1)Cl)O)NC(C)(C)C	1.36294e+10	0.988578	0	0	0	0	2	1	-0.056	0.438912	0.045743	9.80105	6.32482e+09	4246502700	4774773000	5203810000	Within	29.27	1615764100	4143052800	4256777000	Within	64	4.04011e+09	1.25471e+09
Dihydrocarbamazepine	C1CC2=CC=CC=C2N(C3=CC=CC=C31)C(=O)N	1.09149e+10	0.994766	1	1	0	0	3	1	0.468	0.326979	-0.499579	9.97584	9.45884e+09	10573384000	2494505500	5375611400	Within	40.91	10080020000	3495367200	8175922700	Within	90.62	6.69914e+09	3.41514e+09
Dihydrocodeine	CN1CCC23C4C1CC5=C2C(=C(C=C5)OC)OC3C(CC4)O	2.93492e+10	0.995629	0	0	0	0	4	1	-0.087	0.270188	0.0496745	9.83961	6.91214e+09	12299491000	4013188000	4826830000	Within	15.09	11433518000	6548074500	2982348500	Within	62.5	7.01724e+09	3.9428e+09
Diltiazem	CC(=O)OC1C(SC2=CC=CC=C2N(C1=O)CCN(C)C)C3=CC=C(C=C3)OC	2.78833e+10	1.0035	2	1	0	0	6	1	-0.123	0.264534	-0.346795	10.1033	1.26839e+10	5399323000	9232150000	6814669000	Within	19.59	19822455000	4451769000	4547196000	Within	63.16	8377927000	5.88408e+09
Dioxypyramidon (AMDOPH)	CC(=O)N(C)N(C1=CC=CC=C1)C(=O)C(=O)N(C)C	1.11321e+10	1.01313	3	1	0	0	6	1	0.032	0.481945	-0.229791	9.83789	6.8848e+09	12469456000	13154140000	7943163400	Within	33.33	6789622000	4267005400	5368372000	Within	63.16	8331959800	3.69348e+09
Diphenhydramine	CN(C)CCOC(C1=CC=CC=C1)C2=CC=CC=C2	1.95015e+10	0.981627	0	0	0	0	2	1	-0.081	0.307568	-0.473685	10.1068	1.27866e+10	7688074000	7538645000	7492220400	Within	31.58	6350286300	9623151000	7620894000	Within	55.56	7718878450	1.05771e+09	6260000000	Chen et al., 2009; Yuan et al., 2009
Diphenhydramine-N-glucuronide	C[N+](C)(CCOC(C1=CC=CC=C1)C2=CC=CC=C2)C3C(C(C(C(O3)C(=O)[O-])O)O)O	1.83628e+10	1.01272	1	1	0	0	7	1	-0.027	0.219504	-0.625976	10.1262	1.33735e+10	3948679000	7417888300	6321451000	Within	21	3048182300	3730611000	4998819000	Within	67.65	4.91094e+09	1.67756e+09
Disopyramide	CC(C)N(CCC(C1=CC=CC=C1)(C2=CC=CC=N2)C(=O)N)C(C)C		0.983694	1	1	0	0	4	1	0.074	0.342048	0.052804	9.98871	9.74341e+09	6245488600	1874367600	5851303400	Within	22.41	4882968600	4608378400	5367970000	Within	54.9	4.80508e+09	1.55692e+09
Dolutegravir	CC1CCOC2N1C(=O)C3=C(C(=O)C(=CN3C2)C(=O)NCC4=C(C=C(C=C4)F)F)O		1.03918	5	1	0	0	10	1	-0.088	0.191946	-0.112987	9.79197	6.194e+09	4653220400	5484662000	4295619000	Within	17.95	6486477000	7342723000	6541437400	Within	76	5800689800	1.18985e+09
Doxazosine	COC1=C(C=C2C(=C1)C(=NC(=N2)N3CCN(CC3)C(=O)C4COC5=CC=CC=C5O4)N)OC														14698274000	3777756700	3694955500	Within, except XGBoost	14.89	4610193400	3069510100	5265361000	Within	72	6267658800	4.78733e+09
Doxylamine	CC(C1=CC=CC=C1)(C2=CC=CC=N2)OCCN(C)C														5458629600	8732130000	7149519000	Within	24.53	2374515000	5749627400	4230544600	Within	53.97	5615827600	2.21501e+09
Dropropizine	C1CN(CCN1CC(CO)O)C2=CC=CC=C2		0.994881	0	0	0	0	4	1	-0.162	0.287562	-0.187772	9.94999	8.91221e+09	9072288000	12914420000	8870876000	Within	22.45	4434509000	3157085200	3598570800	Within	71.93	7.00796e+09	3.89086e+09
Duloxetine	CNCCC(C1=CC=CS1)OC2=CC=CC3=CC=CC=C32		0.986448	0	0	0	0	2	1	-0.091	0.253545	-0.250119	10.0209	1.04928e+10	17556193000	7428566500	6283247000	Within	35.21	9890870000	12630097000	10729218000	Within	59.62	1.0753e+10	4.03934e+09
Ecgonine	CN1C2CCC1C(C(C2)O)C(=O)O		1.0096	1	1	0	0	4	1	0.099	0.453807	0.313439	9.65428	4.51102e+09	3414926000	1406663700	1070213700	Within	21.74	4825935000	702367200	2189488400	Within	53.57	2.26827e+09	1.58066e+09
Efavirenz	C1CC1C#CC2(C3=C(C=CC(=C3)Cl)NC(=O)O2)C(F)(F)F		1.06399	1	1	0	0	6	1	0.024	0.311678	-0.172827	9.54588	3.51462e+09	10083152000	5284640000	4589175300	Within	16	1312156500	2181755600	4459968000	Not within	49.06	6.65232e+09	2.99146e+09
Emtricitabine	C1C(OC(S1)CO)N2C=C(C(=NC2=O)N)F	1.30006e+10	1.05426	3	1	0	0	7	1	-0.082	0.350157	-0.089769	9.60405	4.01836e+09	3118853600	513594020	5432785400	Within	26.92	7209131500	4331002000	4547467300	Within	81.16	4192138970	2.25702e+09
Ephedrine	CC(C(C1=CC=CC=C1)O)NC	1.2359e+10	0.985715	0	0	0	0	2	1	-0.106	0.485843	0.1643	9.77454	5.9503e+09	2447549400	4304545300	3661045500	Within	100	2338144300	3886169000	4402306000	Within	100	3.50663e+09	9.04855e+08
Epinephrine	CNCC(C1=CC(=C(C=C1)O)O)O														23218813000	16241075000	16740046000	Within	100	21917020000	19711318000	18245822000	Within	100	1.93457e+10	2.80657e+09
Eprosartan	CCCCC1=NC=C(N1CC2=CC=C(C=C2)C(=O)O)C=C(CC3=CC=CS3)C(=O)O	2.51125e+10	1.00572	3	1	0	0	5	1	-0.053	0.219072	-0.0628387	9.98057	9.56252e+09	10351518000	4228343300	2830896600	Within	16.05	15676010000	4873557000	5543938000	Within	59.09	7.25071e+09	4.85457e+09
Eriodictyol	C1C(OC2=CC(=CC(=C2C1=O)O)O)C3=CC(=C(C=C3)O)O	1.78641e+10	1.03835	1	1	0	0	6	1	-0.176	0.267356	-0.45761	9.91975	8.31283e+09	11042593000	9283660000	7605433000	Within	36.99	2140763400	2091084700	4660992000	Within	93.55	6.13742e+09	3.75874e+09
Erythromycin	CCC1C(C(C(C(=O)C(CC(C(C(C(C(C(=O)O1)C)OC2CC(C(C(O2)C)O)(C)OC)C)OC3C(C(CC(O3)C)N(C)C)O)(C)O)C)C)O)(C)O	3.54777e+10	1.00437	2	1	0	0	14	1	-0.118	0.262138	0.631477	9.74237	5.52551e+09	4384343600	2380024000	3731820500	Within	73.77	3072027000	1026997200	2374748200	Within	87.93	2828326750	1.17884e+09	3800000000	Wols et al., 2013
Ethambutol	CCC(CO)NCCNC(CC)CO														3798820400	2475320300	2418397700	Within	26.09	1657262600	1644866000	3009382000	Within	65.71	2.50067e+09	8.2403e+08
Etodolac	CCC1=CC=CC2=C1NC3=C2CCOC3(CC)CC(=O)O		0.998088	1	1	0	0	3	1	0.064	0.304178	0.0298463	9.9183	8.28505e+09	11180802000	4471988700	5387023000	Within	21.05	15848888000	4518236000	8223484400	Within	55.93	8.27174e+09	4.5327e+09
Exemestane	CC12CCC3C(C1CCC2=O)CC(=C)C4=CC(=O)C=CC34C														9541314000	99385920	5062041000	Within	15.69	2112296700	8198422000	5435201000	Within	64.86	5074776770	3.56e+09
Ezetimibe	C1=CC(=CC=C1C2C(C(=O)N2C3=CC=C(C=C3)F)CCC(C4=CC=C(C=C4)F)O)O		1.01625	1	1	0	0	6	1	-0.057	0.188244	-0.615933	10.1234	1.32871e+10	13173431000	8443081000	7106254300	Within	16.3	11097146000	4366570500	5052932000	Within	55.07	8.20657e+09	3.43461e+09
Fenofibrate	CC(C)OC(=O)C(C)(C)OC1=CC=C(C=C1)C(=O)C2=CC=C(C=C2)Cl	1.20551e+10	1.00766	2	1	0	0	4	1	-0.059	0.255327	-0.0266787	9.9395	8.6997e+09	5186433000	5187816400	5168899000	Within	41.82	1324325800	2314981000	3827332900	Within	80	3.83496e+09	1.67629e+09
Fenofibric acid	CC(C)(C(=O)O)OC1=CC=C(C=C1)C(=O)C2=CC=C(C=C2)Cl	1.12665e+10	1.01896	2	1	0	0	4	1	-0.05	0.269222	-0.186304	9.90929	8.11494e+09	5531933000	5187816400	5199084500	Within	69.05	2046144000	1962333000	4352177700	Within	86.21	4.04658e+09	1.62949e+09
Fentanyl	CCC(=O)N(C1CCN(CC1)CCC2=CC=CC=C2)C3=CC=CC=C3														14955732000	7156385300	6056735000	Within	26.67	11585240000	7725251600	5117350000	Within	63.64	8766115650	3.75733e+09
Fexofenadine	CC(C)(C1=CC=C(C=C1)C(CCCN2CCC(CC2)C(C3=CC=CC=C3)(C4=CC=CC=C4)O)O)C(=O)O	3.70523e+10	0.989466	1	1	0	0	5	1	0.099	0.149911	-0.185087	10.1141	1.30055e+10	7725239300	6429663000	6970524700	Within	24.24	17488690000	5357314000	4267740700	Within	60.78	8039861950	4.78624e+09
Fexofenadine N-oxide	CC(C)(C1=CC=C(C=C1)C(CCC[N+]2(CCC(CC2)C(C3=CC=CC=C3)(C4=CC=CC=C4)O)[O-])O)C(=O)O	2.78233e+10	0.993853	1	1	0	0	5	1	0.043	0.154481	-0.102198	10.0719	1.18014e+10	7382798000	6886141000	6186586000	Within	21.74	10690254000	5961176000	4195544800	Within	57.89	6.88375e+09	2.1588e+09
Flecainide	C1CCNC(C1)CNC(=O)C2=C(C=CC(=C2)OCC(F)(F)F)OCC(F)(F)F		1.05969	1	1	0	0	11	1	0.374	0.268681	-0.0750407	9.43307	2.71063e+09	3354697200	3140644900	5926131000	Within	16.25	980386560	3071899000	4083728400	Within	65.45	3.42625e+09	1.60475e+09
Flucloxacillin	CC1=C(C(=NO1)C2=C(C=CC=C2Cl)F)C(=O)NC3C4N(C3=O)C(C(S4)(C)C)C(=O)O		1.04093	3	1	0	0	9	1	-0.125	0.204022	0.102359	9.70978	5.12596e+09	6726490600	6090459600	5224196600	Within	50.55	9052450000	5141408300	4901020700	Within	75.71	6.18934e+09	1.5611e+09
Fluconazole	C1=CC(=C(C=C1F)F)C(CN2C=NC=N2)(CN3C=NC=N3)O		1.04406	0	0	0	0	7	1	-0.126	0.271101	-0.270775	9.63366	4.30186e+09	5261568500	4668963300	4300084700	Within	24	4712895000	2720018400	3791074600	Within	58.06	4.24243e+09	8.90696e+08
Fludrocortisone acetate	CC(=O)OCC(=O)C1(CCC2C1(CC(C3(C2CCC4=CC(=O)CCC43C)F)O)C)O														2467069000	5747900000	4170679300	Within, except XGBoost	13.41	1473073300	7350238700	3101506300	Within	71.93	3712513320	2.25735e+09
Flufenamic acid	C1=CC=C(C(=C1)C(=O)O)NC2=CC=CC(=C2)C(F)(F)F		1.0532	1	1	0	0	6	1	0.495	0.308525	-0.506304	9.57187	3.73139e+09	3683679200	1467826300	4170250500	Within	28.3	1911860000	3678889000	4214800000	Within	66.67	3.18788e+09	1.19108e+09
Flunitrazepam	CN1C(=O)CN=C(C2=C1C=CC(=C2)[N+](=O)[O-])C3=CC=CC=C3F														5603317000	4506267000	5641182000	Within	40.74	4529944000	1959313700	3351888400	Within	73.77	4.26532e+09	1.41162e+09
Fluoxetine	CNCCC(C1=CC=CC=C1)OC2=CC=C(C=C2)C(F)(F)F	1.63308e+10	1.02008	0	0	0	0	5	1	0.5	0.279606	-0.472899	9.64188	4.38406e+09	7522487300	4867218400	4773804000	Within	25	2265466000	12040296000	5322060300	Within	55.1	6.13189e+09	3.34341e+09	9300000000	Lam et al., 2005; Wols et al., 2013
Fluoxetine formamide	CN(CCC(C1=CC=CC=C1)OC2=CC=C(C=C2)C(F)(F)F)C=O	1.96504e+10	1.02692	1	1	0	0	6	1	0.491	0.274842	-0.398064	9.73185	5.39328e+09	7543317000	10078475000	4339203000	Within	22.35	4346953700	8081142000	4608368600	Within	59.18	6499576550	2.41979e+09
Flurazepam	CCN(CC)CCN1C(=O)CN=C(C2=C1C=CC(=C2)Cl)C3=CC=CC=C3F														6810874400	3485223200	5914778600	Within	34.44	9359840000	4502265000	6415196700	Within	78.95	6.08136e+09	2.0324e+09
Fluvastatin	CC(C)N1C2=CC=CC=C2C(=C1C=CC(CC(CC(=O)O)O)O)C3=CC=C(C=C3)F		1.00733	2	1	0	0	5	1	-0.008	0.236708	-0.401463	10.0675	1.16824e+10	11829443000	6129410600	5221400000	Within	16.85	8507436000	2204164400	4615790600	Within	56.14	6.41794e+09	3.35169e+09
Fluvoxamine	COCCCCC(=NOCCN)C1=CC=C(C=C1)C(F)(F)F		1.02595	1	1	0	0	7	1	0.489	0.3674	-0.0980096	9.58808	3.87325e+09	2841800700	3437429200	6003765000	Within, except XGBoost	14.29	2178804200	1160421900	3017913000	Within	50.98	3040540960	1.80957e+09
Fosinopril	CCC(=O)OC(C(C)C)OP(=O)(CCCCC1=CC=CC=C1)CC(=O)N2CC(CC2C(=O)O)C3CCCCC3														15333969000	857812500	5157928400	Within	18.64	11501811000	2623247600	4157735400	Within	60.66	6.60542e+09	5.60609e+09
Furosemide	C1=COC(=C1)CNC2=CC(=C(C=C2C(=O)O)S(=O)(=O)N)Cl		1.05182	3	1	0	0	7	1	-0.085	0.31231	-0.13381	9.65542	4.52297e+09	7775935500	7289913300	5285106700	Within	25.42	4669434400	848375000	4331529000	Within	65.71	5.03338e+09	2.48259e+09
Gabapentin	C1CCC(CC1)(CC(=O)O)CN	1.32569e+10	0.993972	1	1	0	0	3	1	0.328	0.526534	0.535759	9.56557	3.67764e+09	563660200	709819650	965366900	Within	27.59	4750331000	3886396000	3430017800	Within	75	2.38427e+09	1.84824e+09	9100000000	Lee et al., 2014
Gabapentin related compound E	C1CCC(CC1)(CC(=O)O)C(=O)O	7.34246e+09	1.01831	2	1	0	0	4	1	0.324	0.537381	0.507472	9.40356	2.53254e+09	1382375300	1807492700	1222204000	Within	21.43	5044321300	3339199500	2441119500	Within	82.61	2539452050	1.45144e+09
Gabapentin-lactam	C1CCC2(CC1)CC(=O)NC2	1.04243e+10	0.985165	1	1	0	0	2	1	0.21	0.447077	0.369734	9.7661	5.83585e+09	3608550400	2723430100	3127095000	Within	22.86	6327846000	5004413400	2929311700	Within	84.38	3953441100	1.42168e+09
Gemcitabine	C1=CN(C(=O)N=C1N)C2C(C(C(O2)CO)O)(F)F	1.22007e+10	1.07097	3	1	0	0	9	1	-0.018	0.372136	0.0222101	9.41438	2.59644e+09	3686611000	7509219000	5777429500	Within	50	5417345500	3087869200	4602931700	Within	87.5	5013567650	1.58824e+09
Gemfibrozil	CC1=CC(=C(C=C1)C)OCCCC(C)(C)C(=O)O		0.992537	1	1	0	0	3	1	0.152	0.361088	0.0535786	9.89006	7.76351e+09	7634689500	5691030500	6275362300	Within	100	5794996700	7230576000	6695765500	Within	100	6553736750	7.8028e+08
Genistein	C1=CC(=CC=C1C2=COC3=CC(=CC(=C3C2=O)O)O)O		1.03515	2	1	0	0	5	1	-0.125	0.274136	-0.450212	9.91759	8.2716e+09	6507852000	2999702500	3192928000	Within	43.75	1298047700	1989591600	1920932600	Within	96.43	2984842400	1.8667e+09
Haloperidol	C1CN(CCC1(C2=CC=C(C=C2)Cl)O)CCCC(=O)C3=CC=C(C=C3)F														3013341400	2552689700	4806657000	Within	17.71	2252302300	2690715000	4058390500	Within	58.21	3.22902e+09	9.9242e+08
Hesperitin	COC1=C(C=C(C=C1)C2CC(=O)C3=C(C=C(C=C3O2)O)O)O	1.66952e+10	1.03192	1	1	0	0	6	1	-0.175	0.257915	-0.453978	9.96698	9.26782e+09	13969292000	10446389000	8630369000	Within	30.77	2656815900	2014253600	2409897500	Within	93.94	6.68784e+09	5.04603e+09
Hydrochlorothiazide	C1NC2=CC(=C(C=C2S(=O)(=O)N1)S(=O)(=O)N)Cl	1.66341e+10	1.06968	4	1	0	0	7	1	-0.053	0.393425	-0.177164	9.4984	3.15067e+09	7528156700	8116050400	6094267400	Within	41.94	8954921000	8341987000	8257300000	Within	68.33	7882113750	9.87884e+08	5700000000	Real et al., 2007
Hydrocodone	CN1CCC23C4C1CC5=C2C(=C(C=C5)OC)OC3C(=O)CC4														12080069000	4003634200	5322724400	Within	15.15	9911848000	3794968600	3203850800	Within	59.42	6386182500	3.70134e+09
Hydrocortisone	CC12CCC(=O)C=C1CCC3C2C(CC4(C3CCC4(C(=O)CO)O)C)O	2.60386e+10	0.998045	3	1	0	0	5	1	-0.02	0.255063	0.596758	9.76646	5.84063e+09	2412354800	2288263200	2198916900	Within	16.36	4674428000	3631738400	4687358500	Within	72.22	3.31551e+09	1.17867e+09	8000000000	Wols et al., 2013
Hydromorphone	CN1CCC23C4C1CC5=C2C(=C(C=C5)O)OC3C(=O)CC4														9940439000	1489769200	5836196400	Within	17.14	6365345300	5407345700	4019864600	Within	62.69	5509826700	2.78783e+09
Hydroxybupropion	CC(C(=O)C1=CC(=CC=C1)Cl)NC(C)(C)CO	8.318e+09	1.00093	1	1	0	0	3	1	-0.058	0.429234	0.0098127	9.89262	7.8094e+09	5540068000	3566493700	5701434000	Within	27.45	4349904400	3922051800	4310702600	Within	55.32	4.56511e+09	8.67591e+08
Hydroxychloroquine	CCN(CCCC(C)NC1=C2C=CC(=CC2=NC=C1)Cl)CCO	2.43354e+10	0.991012	0	0	0	0	4	1	-0.053	0.25244	-0.0221939	9.89345	7.82445e+09	7528156700	8116050400	6094267400	Within	41.94	8954921000	8341987000	8257300000	Within	68.33	7882113750	9.87884e+08
Hydroxylevetiracetam	CCC(C(=O)N)N1C(CCC1=O)O	7.22666e+09	1.01804	2	1	0	0	5	1	0.041	0.547745	0.131885	9.63935	4.35867e+09	4172347000	3285715000	2777063400	Within	21.43	6584228400	3150994200	3278315500	Within	69.39	3874777250	1.40437e+09
Hydroxytorasemide	CC(C)NC(=O)NS(=O)(=O)C1=C(C=CN=C1)NC2=CC=CC(=C2)CO	1.84857e+10	1.01915	3	1	0	0	8	1	-0.101	0.289268	-0.213641	9.92721	8.45694e+09	6182536000	5612404700	4547965000	Within	18.39	10061837000	8481580500	6692952600	Within	71.62	6929879300	2.01201e+09
Ibuprofen	CC(C)CC1=CC=C(C=C1)C(C)C(=O)O	1.10967e+10	0.988091	1	1	0	0	2	1	0.356	0.41565	0.0402598	9.82655	6.70738e+09	6181515000	5362119000	6175589400	Within	100	5354206700	6094143500	4887247400	Within	100	5675803500	5.48485e+08	6455000000	Huber et al., 2003; Shu et al., 2013; Yuan et al., 2009; Packer ert al., 2003
Ifosfamide	C1CN(P(=O)(OC1)NCCCl)CCCl														7000255500	2016413300	606731200	Within, except XGBoost	12	1167824500	1606109400	2664648200	Within	56	2609113760	2.56798e+09
Iminostilbene	C1=CC=C2C(=C1)C=CC3=CC=CC=C3N2	2.0172e+10	0.981531	1	1	0	0	1	1	-0.115	0.319735	0.244753	10.0131	1.03061e+10	14925802000	15333384000	9907916000	Within	22.22	23012413000	27452885000	12559884000	Within	58.33	17198714000	6.66734e+09
Indomethacin	CC1=C(C2=C(N1C(=O)C3=CC=C(C=C3)Cl)C=CC(=C2)OC)CC(=O)O	1.29563e+10	1.0196	2	1	0	0	4	1	-0.023	0.265703	-0.395732	9.97253	9.38708e+09	7886680600	4054751000	3722359300	Within	22.97	15653396000	5803525600	6161244700	Within	61.4	7.21366e+09	4.40332e+09
Iobitridol	CN(CC(CO)O)C(=O)C1=C(C(=C(C(=C1I)NC(=O)C(CO)CO)I)C(=O)N(C)CC(CO)O)I														7157679600	4211973000	3094172400	Within	49.35	3081216000	3074026800	3487472000	Within	94.55	4.01776e+09	1.59992e+09
Iodixanol	CC(=O)N(CC(CN(C1=C(C(=C(C(=C1I)C(=O)NCC(CO)O)I)C(=O)NCC(CO)O)I)C(=O)C)O)C2=C(C(=C(C(=C2I)C(=O)NCC(CO)O)I)C(=O)NCC(CO)O)I														10316286000	3465685200	3046803700	Within	58.33	3501497600	1590425900	4090763500	Within	88.89	4335243650	3.04887e+09
Iopromide	CN(CC(CO)O)C(=O)C1=C(C(=C(C(=C1I)C(=O)NCC(CO)O)I)NC(=O)COC)I	2.73839e+10	1.03097	3	1	0	0	11	1	-0.058	0.436266	0.0625218	9.66206	4.59259e+09	3653136100	3245677000	3254830300	Within	100	3593666600	3272189700	3399140600	Within	100	3.40311e+09	1.80418e+08	3300000000	Huber et al., 2003
Irbesartan	CCCCC1=NC2(CCCC2)C(=O)N1CC3=CC=C(C=C3)C4=CC=CC=C4C5=NNN=N5	2.19041e+10	0.994295	2	1	0	0	6	1	0.25	0.156941	-0.123535	10.0003	1.00075e+10	10459316000	8322117000	4357206000	Within, except XGBoost	13	10777191000	3815155500	4289525800	Within	59.46	6739678860	3.54857e+09
Irbesartan metabolite M1	CC(CCC1=NC2(CCC(C2)O)C(=O)N1CC3=CC=C(C=C3)C4=CC=CC=C4C5=NNN=N5)O	2.2368e+10	1.00504	2	1	0	0	8	1	0.07	0.155622	-0.0695527	9.97226	9.38134e+09	7222553000	5224219600	5300239000	Within, except XGBoost	12.5	9724481000	4811109400	4483805000	Within	65.22	6308437480	2.18476e+09
Irbesartan metabolite M3	C1CCC2(C1)C(=O)N(C(=N2)CCCC(=O)O)CC3=CC=C(C=C3)C4=CC=CC=C4C5=NNN=N5	2.04064e+10	1.00714	3	1	0	0	8	1	0.249	0.152867	-0.162049	9.92743	8.4611e+09	9504990000	6258880500	4382388000	Within, except XGBoost	12.9	10475039000	7252080600	4796272600	Within	63.04	7282154040	2.72602e+09
Irbesartan metabolite M4	CC(CCC1=NC2(CCCC2)C(=O)N1CC3=CC=C(C=C3)C4=CC=CC=C4C5=NNN=N5)O	2.2173e+10	0.999754	2	1	0	0	7	1	0.136	0.155888	-0.061747	9.98198	9.59357e+09	10096108000	5954246700	4861777000	Within, except XGBoost	13.27	10884765000	4119445000	4565305300	Within	63.04	6905480060	3.29507e+09
Irbesartan metabolite M5	CCCCC1=NC2(CCC(C2)O)C(=O)N1CC3=CC=C(C=C3)C4=CC=CC=C4C5=NNN=N5	2.20991e+10	0.999754	2	1	0	0	7	1	0.136	0.156336	-0.0771854	9.98736	9.71321e+09	8903743000	7301775400	4702636000	Within, except XGBoost	12.9	9999981000	5339761000	4719237000	Within	63.44	6733071600	2.52508e+09
Irbesartan metabolite M6	CC(=O)CCC1=NC2(CCCC2)C(=O)N1CC3=CC=C(C=C3)C4=CC=CC=C4C5=NNN=N5	1.89767e+10	1.00172	3	1	0	0	7	1	0.136	0.155888	-0.239983	10.0329	1.07866e+10	9744686000	5589498000	4198843400	Within, except XGBoost	13.11	9779290000	3330460200	4623502300	Within	65.75	6335356380	3.16262e+09
Irbesartan metabolite SR49498	CCCCC(=O)NC1(CCCC1)C(=O)NCC2=CC=C(C=C2)C3=CC=CC=C3C4=NNN=N4	2.07583e+10	0.997914	2	1	0	0	7	1	0.223	0.160064	0.0219423	9.93094	8.52976e+09	17801452000	3894425600	5846563300	Within, except XGBoost	14.58	16652908000	5227909600	7184409600	Within	57.75	10542648500	6.15636e+09
Isoniazid	C1=CN=CC=C1C(=O)NN														4386428400	5279872000	7471011000	Within	32.26	6262077400	4280495600	3967853300	Within	62.5	5274622950	1.36265e+09
Ketamine	CNC1(CCCCC1=O)C2=CC=CC=C2Cl	9.95486e+09	0.994425	1	1	0	0	2	1	-0.04	0.406235	0.0533933	9.92597	8.43275e+09	10257917000	14135032000	4796453400	Within	22.22	3033748000	3405300000	4518860300	Within	50	6691218450	4.48587e+09
Ketoconazole	CC(=O)N1CCN(CC1)C2=CC=C(C=C2)OCC3COC(O3)(CN4C=CN=C4)C5=C(C=C(C=C5)Cl)Cl														11535313000	19925520000	5370144000	Within	19.49	3462904300	5507477500	5493640000	Within	69.74	8.54917e+09	6.21133e+09
Ketoprofen	CC(C1=CC=CC(=C1)C(=O)C2=CC=CC=C2)C(=O)O	1.2484e+10	1.00506	2	1	0	0	3	1	0.202	0.311325	-0.256584	9.92025	8.32237e+09	9637153000	6540297700	6568091000	Within	42.86	4518162400	5385785300	6506248000	Within	60.87	6.52596e+09	1.73281e+09	10190000000	Pereira et al., 2007; Wols et al., 2013
Lamivudine	C1[C@H](O[C@H](S1)CO)N2C=CC(=NC2=O)N	2.08291e+10	1.03454	3	1	0	0	6	1	-0.048	0.34897	-0.0280177	9.70659	5.08854e+09	4147171300	5431795000	5624018400	Within	52.38	9636793000	5008865000	4818434000	Within	86.15	5.77785e+09	1.95989e+09
Lamotrigine	C1=CC(=C(C(=C1)Cl)Cl)C2=C(N=C(N=N2)N)N	1.62381e+10	1.04016	0	0	0	0	5	1	-0.083	0.36478	-0.194412	9.57434	3.75269e+09	4812692500	5958188000	3478667000	Within	21.43	8688823000	5376265700	3676181200	Within	62.5	5331802900	1.90308e+09
Lamotrigine-N2-glucuronide	C1=CC(=C(C(=C1)Cl)Cl)C2=C(N=C([N+](=N2)[C@H]3[C@@H]([C@H]([C@@H]([C@H](O3)C(=O)O)O)O)O)N)N	2.15848e+10	1.05372	1	1	0	0	10	1	-0.073	0.260579	-0.190049	9.68206	4.80901e+09	3643981600	6417297400	5106460000	Within	17.8	5855172600	5354273300	5377026600	Within	68.33	5.29237e+09	9.32197e+08
Lamotrigine-N2-methyl	C[N+]1=NC(=C(N=C1N)N)C2=C(C(=CC=C2)Cl)Cl	1.62418e+10	1.02774	3	1	0	0	4	1	-0.075	0.364652	-0.11401	9.78746	6.12996e+09	4989711400	768306900	3247342000	Within	21.15	6250804000	4379716000	3952427500	Within	59.18	3.93138e+09	1.85333e+09
Lamotrigine-N2-oxide	C1=CC(=C(C(=C1)Cl)Cl)C2=NN(C(=N)N=C2N)O	1.62381e+10	1.05212	3	1	0	0	6	1	-0.082	0.364652	-0.0735411	9.60635	4.03967e+09	4309786600	5210668500	4533005300	Within	18.75	5149084000	6069475300	5017661000	Within	56.9	5.04828e+09	6.1501e+08
Lansoprazole	CC1=C(C=CN=C1CS(=O)C2=NC3=CC=CC=C3N2)OCC(F)(F)F		1.04512	1	1	0	0	7	1	0.077	0.217354	-0.25225	9.72961	5.36544e+09	7064861700	7820664000	9241946000	Within	24.68	4258195200	5447146500	5088441000	Not within	47.5	8.04249e+09	1.10536e+09
Levamisole	C1CSC2=NC(CN21)C3=CC=CC=C3		0.988385	1	1	0	0	2	1	0.032	0.30445	-0.144731	10.0602	1.14881e+10	14600952000	6984833000	4530300400	Within	17.39	2639107600	3248608000	4148543200	Not within	48.89	8705361800	5.25116e+09
Levetiracetam	CCC(C(=O)N)N1CCCC1=O	6.77416e+09	1.00615	2	1	0	0	4	1	0.054	0.538913	0.13002	9.72183	5.27018e+09	6608903700	2692592000	3019545900	Within	35	4880147000	5773393000	3528244700	Within	72.73	4.41714e+09	1.58588e+09	3800000000	Lee et al., 2014
Levetiracetam acid	CCC(C(=O)O)N1CCCC1=O	7.76371e+09	1.01541	2	1	0	0	4	1	0.128	0.538913	0.107461	9.6389	4.35411e+09	3803292200	2569424000	2704999200	Within	35	6400976400	9126322000	3583667700	Within	80.43	4.69811e+09	2.5712e+09
Levofloxacin	CC1COC2=C3N1C=C(C(=O)C3=CC(=C2N4CCN(CC4)C)F)C(=O)O		1.02347	3	1	0	0	8	1	-0.061	0.241931	-0.0656999	9.85093	7.09467e+09	7540990000	6577569000	7614467000	Within	100	7095056400	8069540400	7288695300	Within	100	7364386350	5.07606e+08
Licarbazepine	C1C(C2=CC=CC=C2N(C3=CC=CC=C31)C(=O)N)O	1.11657e+10	1.00484	1	1	0	0	4	1	0.23	0.329635	-0.492448	9.98858	9.74039e+09	14020883000	4238563800	6863424500	Within	32.76	11365018000	7149458400	7959691000	Within	72.5	8599506450	3.50951e+09
Lidocaine	CCN(CC)CC(=O)NC1=C(C=CC=C1C)C	1.44561e+10	0.983767	1	1	0	0	3	1	0.096	0.412423	-0.190033	10.0358	1.08582e+10	2908482800	4256028700	5995602000	Within	25.58	8299970000	13390426000	6636076500	Within	72.09	6914431000	3.68496e+09	10000000000	Lee et al., 2014
Lidocaine-N-desethyl	CCNCC(=O)NC1=C(C=CC=C1C)C	8.74468e+09	0.98787	1	1	0	0	3	1	0.11	0.425406	-0.280375	10.029	1.06897e+10	3969412400	9082719000	4947403300	Within	26.19	9882084000	17817072000	7537571300	Within	68.18	8.87271e+09	4.94565e+09
Lidocaine-N-oxide	CC[N+](CC)(CC(=O)NC1=C(C=CC=C1C)C)[O-]	7.2778e+09	0.992355	1	1	0	0	3	1	-0.08	0.421286	-0.326758	10.0855	1.21767e+10	4322026500	3924978700	5652123600	Within	24.44	4543149000	5454880300	6183321600	Within	56.36	5.01341e+09	8.7811e+08
Linezolid	CC(=O)NCC1CN(C(=O)O1)C2=CC(=C(C=C2)N3CCOCC3)F														6567529500	1576902700	2174448000	Within	18.35	2247460400	3429193200	3928629200	Within	68	3.32069e+09	1.81272e+09
Lopinavir	CC1=C(C(=CC=C1)C)OCC(=O)NC(CC2=CC=CC=C2)C(CC(CC3=CC=CC=C3)NC(=O)C(C(C)C)N4CCCNC4=O)O		0.994499	3	1	0	0	9	1	0.126	0.172977	-0.297238	10.0994	1.25726e+10	36557320000	15404778000	5700510000	Within	19.17	4312213000	3582382000	5225467400	Within	72.5	1.17971e+10	1.28837e+10
Lorazepam	C1=CC=C(C(=C1)C2=NC(C(=O)NC3=C2C=C(C=C3)Cl)O)Cl		1.02979	2	1	0	0	4	1		0.300059	-0.24583	9.82343	6.65939e+09	9702373000	10339049000	5224516600	Within	20	3033710600	1548564000	5246269400	Within	66.04	5.84908e+09	3.52652e+09
Losartan	CCCCC1=NC(=C(N1CC2=CC=C(C=C2)C3=CC=CC=C3C4=NNN=N4)CO)Cl	2.44345e+10	1.00404	0	0	0	0	5	1	0.03	0.178539	-0.247497	9.88856	7.73678e+09	13922210000	6848320000	4052938000	Within, except XGBoost	14.46	11137626000	8727635000	4321992700	Within	58.23	8432480340	4.29006e+09
Losartan carboxylic acid	CCCCC1=NC(=C(N1CC2=CC=C(C=C2)C3=CC=CC=C3C4=NNN=N4)C(=O)O)Cl	2.37834e+10	1.01265	1	1	0	0	6	1	0.036	0.179658	-0.209947	9.97159	9.36672e+09	11065134000	6154894000	4492860400	Within, except XGBoost	14.89	9628641000	7308755500	4428105000	Within	60.26	7384699180	2.98709e+09
Losartan metabolite M2	CC(CCC1=NC(=C(N1CC2=CC=C(C=C2)C3=CC=CC=C3C4=NNN=N4)CO)Cl)O	2.47035e+10	1.01003	0	0	0	0	6	1	0.024	0.17656	-0.278133	9.86124	7.2651e+09	13416733000	6260319000	3863427800	Within, except XGBoost	14.12	14379480000	4006882800	4028652300	Within	60.81	7939035180	5.45087e+09
Losartan metabolite M5	CCCC(C1=NC(=C(N1CC2=CC=C(C=C2)C3=CC=CC=C3C4=NNN=N4)CO)Cl)O	2.46854e+10	1.01003	0	0	0	0	6	1	0.024	0.179995	-0.262305	9.85393	7.14384e+09	17323846000	6093312000	4042265300	Within, except XGBoost	13.64	12064382000	3825077500	4069235000	Within	60.26	8264961160	6.15725e+09
Lovastatin	CCC(C)C(=O)OC1CC(C=C2C1C(C(C=C2)C)CCC3CC(CC(=O)O3)O)C		0.992943	4	1	0	0	5	1	0.142	0.237241	0.860878	9.6556	4.52485e+09	7770961000	18312618000	4386273000	Within, except XGBoost	13.25	6753126000	2930785500	4578928000	Within	76.47	5284014700	1.94833e+09
Maprotiline	CNCCCC12CCC(C3=CC=CC=C31)C4=CC=CC=C24		0.973214	0	0	0	0	1	1	0.02	0.270678	-0.255125	10.0663	1.16484e+10	9637160000	9538167000	4314205000	Within	16.42	25077602000	25440660000	8212476000	Within	54.55	1.37034e+10	9.1578e+09
Medazepam	CN1CCN=C(C2=C1C=CC(=C2)Cl)C3=CC=CC=C3		0.991544	1	1	0	0	2	1	-0.031	0.299636	-0.455021	10.1758	1.49884e+10	10568769000	7481474600	5204987000	Within	50.72	6761371000	6014459400	6345647600	Within	70.59	7.06278e+09	1.87738e+09
Mefenamic acid	CC1=C(C(=CC=C1)NC2=CC=CC=C2C(=O)O)C	1.11572e+10	0.99823	1	1	0	0	3	1	0.243	0.329664	-0.477163	10.0241	1.05717e+10	9138838000	7320391700	6505351700	Within	28.57	10206157000	7316129000	9615701000	Within	65.52	8.35043e+09	1.49675e+09	10500000000	Lee et al., 2014; Rivas et al., 2010
Memantine	CC12CC3CC(C1)(CC(C3)(C2)N)C														2806998000	2641817300	6749643000	Within	15.38	11315930000	4613532000	5763560000	Not within	41.18	4.06615e+09	2.32544e+09
Meperidine/Pethidine	CCOC(=O)C1(CCN(CC1)C)C2=CC=CC=C2														6157963000	5980140000	7959983000	Within	25.4	5024960000	6111092700	2423487000	Within	52.94	5.6096e+09	1.82795e+09
Mephedrone	CC1=CC=C(C=C1)C(=O)C(C)NC		0.986225	1	1	0	0	2	1	-0.085	0.465918	-0.106142	10.0294	1.07015e+10	5978683400	3936163300	5164471300	Within	29.03	5168000000	8000932000	4918499300	Within	68.42	5527791550	1.37737e+09
Mepivacaine	CC1=C(C(=CC=C1)C)NC(=O)C2CCCCN2C														8209092000	6400336400	5101424000	Within	21.15	11861285000	4880794000	3414350300	Within	60.78	6644546950	3.02152e+09
Meptazinol	CCC1(CCCCN(C1)C)C2=CC(=CC=C2)O		0.978718	0	0	0	0	2	1	-0.043	0.376877	-0.17112	9.97172	9.36961e+09	13856379000	8555988000	8168761000	Within	21.43	9486330000	8228344300	9582025000	Within	59.18	9646304550	2.15114e+09
Meropenem	CC1C2C(C(=O)N2C(=C1SC3CC(NC3)C(=O)N(C)C)C(=O)O)C(C)O		1.01447	4	1	0	0	8	1	-0.135	0.249188	0.330168	9.79356	6.21672e+09	8321557500	1590354400	1839452900	Within	16.22	17103451000	10007422000	7878650400	Within	65.71	7.79015e+09	5.75834e+09
Mescaline	COC1=CC(=CC(=C1OC)OC)CCN		1.00477	0	0	0	0	4	1	-0.156	0.489744	-0.234796	9.80331	6.3578e+09	5503022600	5638557700	6896758300	Within	35.85	9532234000	8777938000	7137822700	Within	64.44	7.24772e+09	1.63274e+09
Metamizole	CC1=C(C(=O)N(N1C)C2=CC=CC=C2)N(C)CS(=O)(=O)O	1.56085e+10	1.02306	4	1	0	0	7	1	0.078	0.338789	-0.347759	9.86089	7.2593e+09	14487632000	12845858000	6196488000	Within	32.79	8934755000	2917634800	3678023700	Within	56.18	8.17673e+09	4.77537e+09
Metaxalone	CC1=CC(=CC(=C1)OCC2CNC(=O)O2)C		1.00867	1	1	0	0	4	1	0.225	0.293936	-0.151941	9.85699	7.19428e+09	4857978000	6200387600	5840189400	Within	20.93	4056007200	3969199400	4789614000	Within	61.54	4.95223e+09	9.11182e+08
Methadone	CCC(=O)C(CC(C)N(C)C)(C1=CC=CC=C1)C2=CC=CC=C2	2.24668e+10	0.978318	1	1	0	0	2	1	-0.033	0.372498	-0.196833	10.1412	1.38415e+10	9672009000	4693556700	6916265500	Within	28.26	7431559000	8279223000	7344461300	Within	50	7.38951e+09	1.643e+09
Methamphetamine	CC(CC1=CC=CC=C1)NC	1.21082e+10	0.972577	0	0	0	0	1	1	-0.069	0.455725	-0.163315	9.98463	9.65229e+09	9848083000	7466223600	3301456400	Within	40	12692836000	14424958000	7443758000	Not within	45.45	6871921000	3.31353e+09
Methoxetamine	CCNC1(CCCCC1=O)C2=CC(=CC=C2)OC		0.989549	1	1	0	0	3	1	-0.121	0.370697	-0.0266432	10.0345	1.08267e+10	9446559000	13998001000	5107840500	Within	26.79	7810177000	11468951000	6302336000	Within	60	9022310750	3.32006e+09
Methsuximide/Mesuximide	CC1(CC(=O)N(C1=O)C)C2=CC=CC=C2														3350747400	6332574700	4744025000	Within	27.78	5338841000	6944418000	4711813000	Within	58.54	5237069850	1.28084e+09
Methylecgonine	CN1C2CCC1C(C(C2)O)C(=O)OC	1.53827e+10	1.00492	1	1	0	0	4	1	0.1	0.427574	0.286415	9.70823	5.10779e+09	4441585700	2629924400	2289798000	Within	16.67	6650629600	2110836200	2847179500	Within	54.69	3.49499e+09	1.75445e+09
Methylphenidate	COC(=O)C(C1CCCCN1)C2=CC=CC=C2	1.64067e+10	0.991911	1	1	0	0	3	1	0.27	0.354036	-0.0979098	9.90965	8.12174e+09	6993354000	10289855000	5529158000	Within	25	9382928000	4708164000	3275873800	Within	52	6.69656e+09	2.72889e+09
Methylprednisolone	CC1CC2C3CCC(C3(CC(C2C4(C1=CC(=O)C=C4)C)O)C)(C(=O)CO)O	4.0296e+10	0.998079	4	1	0	0	5	1	-0.018	0.257608	0.683909	9.73278	5.40475e+09	7047348000	885015400	1545658200	Within, except XGBoost	13.91	4601688000	3811399400	4800400400	Within	74.07	3.63442e+09	1.98089e+09
Metoclopramide	CCN(CC)CCNC(=O)C1=CC(=C(C=C1OC)N)Cl		1.00285	1	1	0	0	5	1	-0.071	0.384531	-0.0340227	9.92045	8.32624e+09	6253417500	7720292400	6643723000	Within	39.39	6090930000	8141663700	5876003300	Within	69.09	6787671650	9.30141e+08
Metoprolol	CC(C)NCC(COC1=CC=C(C=C1)CCOC)O	1.68066e+10	0.992884	0	0	0	0	4	1	-0.191	0.32195	-0.037061	9.90398	8.0164e+09	7513643500	7275347500	7228101000	Within	100	7101403600	6717475300	7204676000	Within	100	7173441150	2.61985e+08	7900000000	Benner et al., 2008; Song et al., 2008; Wols et al., 2013
Metronidazole	CC1=NC=C(N1CCO)[N+](=O)[O-]		1.04467	2	1	0	0	4	1	-0.001	0.535341	-0.0425717	9.53885	3.45824e+09	5760509000	4608395300	4738089500	Within	100	5928015400	5189159000	4939581400	Within	100	5.19396e+09	5.43185e+08
Mexiletine	CC1=C(C(=CC=C1)C)OCC(C)N		0.983263	0	0	0	0	2	1	-0.167	0.466127	-0.100771	9.9187	8.29278e+09	7087476700	6782388000	6707102000	Within	32.35	9464717000	12859876000	5739062000	Within	52.27	8.10677e+09	2.63796e+09
Mianserin	CN1CCN2C(C1)C3=CC=CC=C3CC4=CC=CC=C42	2.88216e+10	0.9789	0	0	0	0	2	1	-0.125	0.276562	-0.391867	10.1263	1.33745e+10	9328882000	2826775000	6802361000	Within	18.57	16516106000	6526917000	6830132000	Within	54.69	8.13853e+09	4.60239e+09
Mianserin formamide	C(=O)N1CC2N(C3=C(CC4=C2C=CC=C4)C=CC=C3)CC1	2.57126e+10	0.989736	1	1	0	0	3	1	0.157	0.266817	-0.335765	10.092	1.23587e+10	9857791000	1756283400	7121089000	Within	17.81	10414680000	3561529000	5931282400	Within	57.14	6.44044e+09	3.41833e+09
Mianserin-N-oxide	C[N+]1(CCN2C(C1)C3=CC=CC=C3CC4=CC=CC=C42)[O-]	2.09742e+10	0.987398	0	0	0	0	2	1	-0.13	0.273432	-0.590942	10.1427	1.38897e+10	13217828000	2222764800	6635991000	Within	17.57	7169820000	3564239400	5849319400	Within	56.6	6443327100	3.81874e+09
Midazolam	CC1=NC=C2N1C3=C(C=C(C=C3)Cl)C(=NC2)C4=CC=CC=C4F														11205983000	5211645000	4774555000	Within	30.34	4088757500	2268108000	7266078700	Within	64.15	5802521200	3.10401e+09
Mirtazapine	CN1CCN2C(C1)C3=CC=CC=C3CC4=C2N=CC=C4	2.59668e+10	0.983954	0	0	0	0	3	1	0.058	0.276562	-0.34958	10.0095	1.02213e+10	15661569000	19144837000	7140090000	Within	17.11	15558778000	9294933000	7315685000	Within	56.9	1.23526e+10	5.08436e+09
Mitragynine	CCC1CN2CCC3=C(C2CC1C(=COC)C(=O)OC)NC4=C3C(=CC=C4)OC		0.99802	2	1	0	0	5	1	0.081	0.222001	-0.0380692	9.97498	9.44019e+09	9767697000	35215557000	11913659000	Within	15.13	12703907000	9966240000	6572420600	Within	67.11	14356580100	1.04376e+10
Moclobemide	C1COCCN1CCNC(=O)C2=CC=C(C=C2)Cl		1.00716	1	1	0	0	4	1	-0.067	0.255046	-0.0667664	9.96052	9.13096e+09	3075720700	4897515500	5372430300	Within	34.67	1904891400	1946103300	3536963000	Within	58.06	3.4556e+09	1.45517e+09
Morphine	CN1CCC23C4C1CC5=C2C(=C(C=C5)O)OC3C(C=C4)O	3.72966e+10	1.0009	1	1	0	0	4	1	-0.085	0.280584	0.0175394	9.96818	9.29354e+09	26551894000	2119957100	7245044700	Within, except XGBoost	13.08	9187053000	5182960600	4646803500	Within	57.97	10562751160	9.1172e+09
Moxifloxacin	COC1=C2C(=CC(=C1N3CC4CCCNC4C3)F)C(=O)C(=CN2C5CC5)C(=O)O		1.01598	3	1	0	0	8	1	-0.045	0.204142	0.065147	9.86708	7.3634e+09	18163386000	10967568000	5457745000	Within	32.38	7303618000	6243543000	5505716000	Within	88.24	8.94026e+09	4.96087e+09
Mycophenolic acid	CC1=C(C(=C(C2=C1COC2=O)O)CC=C(C)CCC(=O)O)OC	7.51747e+09	1.0186	3	1	0	0	6	1	0.141	0.302287	-0.196882	9.8311	6.77799e+09	4138507300	2075286500	4277984300	Within	15.62	13380418000	9121209000	4637767000	Within	65.52	6.27186e+09	4.18231e+09
N-(2-methoxybenzyl)-2-(4-chloro-2,5-dimethoxyphenyl)ethanamine (25C-NBOMe)	COC1=CC=CC=C1CNCCC2=CC(=C(C=C2OC)Cl)OC		1.00282	0	0	0	0	4	1	-0.054	0.25378	-0.511546	9.98848	9.73821e+09	13982288000	10723629000	4270508000	Within	23.64	3982607400	9233335000	5666136000	Within	57.41	7.97642e+09	4.00548e+09
N,N-Didesmethylvenlafaxine	COC1=CC=C(C=C1)C(CN)C2(CCCCC2)O	2.14847e+10	0.98722	0	0	0	0	3	1	-0.095	0.334791	0.0840407	9.85865	7.22192e+09	8418563600	9797328000	7675715000	Within	64.15	8634575000	12601151000	9992050000	Within	70.45	9519897100	1.74309e+09
N,N-Dimethyltryptamine	CN(C)CCC1=CNC2=CC=CC=C21		0.979627	0	0	0	0	1	1	-0.067	0.345745	-0.193638	9.9966	9.92209e+09	33705202000	33898654000	15753755000	Within	43.86	12399246000	19429487000	13207536000	Within	57.14	21398980000	9.91491e+09
N,O-Didesmethylvenlafaxine	CNCC(C1=CC=C(C=C1)O)C2(CCCCC2)O	1.93058e+10	0.98722	0	0	0	0	3	1	-0.095	0.348158	0.120647	9.83925	6.90641e+09	14793667000	9666698000	6773937700	Within	38.1	5668894700	14391493000	10014648000	Within	74.42	1.02182e+10	3.77508e+09
N4-Acetylsulfadiazine	CC(=O)NC1=CC=C(C=C1)S(=O)(=O)NC2=NC=CC=N2	7.9003e+09	1.03125	3	1	0	0	7	1	-0.136	0.283677	-0.421259	9.93377	8.58556e+09	4833817600	7568535600	6206247000	Within	58.82	8520507400	10038167000	8249913300	Within	90.57	7.56953e+09	1.83325e+09
N4-Acetylsulfadimethoxine	CC(=O)NC1=CC=C(C=C1)S(=O)(=O)NC2=NC(=CC(=N2)OC)OC	7.74749e+09	1.03554	3	1	0	0	9	1	-0.13	0.276409	-0.525001	9.94271	8.76418e+09	5117049300	4575032300	6623324000	Within	38.1	8784845000	9439881000	5890415600	Within	90.77	6.73842e+09	1.97622e+09
N4-Acetylsulfamethazine	CC1=CC(=NC(=N1)NS(=O)(=O)C2=CC=C(C=C2)NC(=O)C)C	7.56128e+09	1.02019	3	1	0	0	7	1	-0.116	0.280832	-0.351604	9.97927	9.53391e+09	4735777000	5913715000	6006980600	Within	62.75	11686710000	9598737000	8072897500	Within	89.09	7.66914e+09	2.62588e+09
N4-Acetylsulfamethoxazole	CC1=CC(=NO1)NS(=O)(=O)C2=CC=C(C=C2)NC(=O)C	7.34114e+09	1.03361	3	1	0	0	7	1	-0.159	0.284932	-0.422619	9.92568	8.42712e+09	4341788000	7869089300	6151767000	Within	62.96	9772108000	6712128000	7297364000	Within	89.66	7.02404e+09	1.81071e+09	6800000000	Dodd et al., 2006
N4-Acetylsulfapyridine	CC(=O)NC1=CC=C(C=C1)S(=O)(=O)NC2=CC=CC=N2	1.39719e+10	1.02369	3	1	0	0	6	1	-0.127	0.283677	-0.529719	10.0222	1.05236e+10	4003658000	4812617000	5986178600	Within	33.33	13216350000	10969113000	8531101000	Within	83.33	7.91984e+09	3.64568e+09
N4-Acetylsulfathiazole	CC(=O)NC1=CC=C(C=C1)S(=O)(=O)NC2=NC=CS2	1.1149e+10	1.03248	3	1	0	0	6	1	-0.151	0.290435	-0.301039	9.88401	7.65622e+09	5582759000	6182074000	5103418400	Within	66.67	8942402000	9201138000	8181591600	Within	85.71	7.1989e+09	1.79172e+09
Naloxone	C=CCN1CCC23C4C(=O)CCC2(C1CC5=C3C(=C(C=C5)O)O4)O		1.00549	2	1	0	0	5	1	-0.126	0.262885	0.159686	9.90796	8.09013e+09	15909244000	1386191700	7171112000	Within, except XGBoost	13.16	7037639700	1796205200	5140148000	Within	57.14	7410869780	5.22254e+09
Naltrexone	C1CC1CN2CCC34C5C(=O)CCC3(C2CC6=C4C(=C(C=C6)O)O5)O														5978513000	1121669400	7317385700	Within, except XGBoost	13.39	7754042400	2907916300	3820674800	Within	59.15	5555706440	2.12932e+09
Nandrolone	CC12CCC3C(C1CCC2O)CCC4=CC(=O)CCC34														6480578000	6343276500	6203109000	Within	34.94	5236413400	10860297000	4918083600	Within	76.47	6673626250	2.14679e+09
Naproxen	CC(C1=CC2=C(C=C1)C=C(C=C2)OC)C(=O)O	9.68655e+09	1.00539	1	1	0	0	3	1	0.198	0.328364	-0.132424	9.86665	7.35615e+09	6003195000	6409656300	6591590000	Within	100	5862571500	6709851600	6647117300	Within	100	6.37066e+09	3.56369e+08	10277500000	Shu et al., 2013; Pereira et al., 2007; Wols et al., 2013; Packer et al., 2003
Naproxen methyl ester	CC(C1=CC2=C(C=C1)C=C(C=C2)OC)C(=O)OC	9.33301e+09	1.00149	1	1	0	0	3	1	0.2	0.317458	-0.181366	9.91569	8.23544e+09	6959433700	6989371400	7845815300	Within	71.43	3933072400	4287819000	5096038000	Within	91.3	5.85192e+09	1.62455e+09
Nateglinide	CC(C)C1CCC(CC1)C(=O)NC(CC2=CC=CC=C2)C(=O)O														4737051600	6323468300	6727712000	Within	35.59	8900628000	9357758000	5926551600	Within	60	6995528250	1.78753e+09
N-Desmethylazithromycin	CCC1C(C(C(N(CC(CC(C(C(C(C(C(=O)O1)C)OC2CC(C(C(O2)C)O)(C)OC)C)OC3C(C(CC(O3)C)NC)O)(C)O)C)C)C)O)(C)O	4.42265e+10	1.00143	1	1	0	0	14	1	-0.124	0.260156	0.688472	9.74517	5.56119e+09	3462285600	2968314000	3070175700	Within	78.69	3937419300	2833123600	2934149600	Within	96.49	3200911300	4.21517e+08
N-Desmethylcitalopram	CNCCCC1(C2=C(CO1)C=C(C=C2)C#N)C3=CC=C(C=C3)F	1.28074e+10	0.999905	0	0	0	0	4	1	-0.076	0.270545	-0.308809	9.93559	8.62157e+09	21219070000	8669664000	5243596300	Within	23.88	4302262000	3137211600	8967437000	Not within	48.68	1.17108e+10	8.41072e+09
N-Desmethylclarithromycin	CCC1C(C(C(C(=O)C(CC(C(C(C(C(C(=O)O1)C)OC2CC(C(C(O2)C)O)(C)OC)C)OC3C(C(CC(O3)C)NC)O)(C)OC)C)C)O)(C)O	3.33507e+10	1.00437	2	1	0	0	14	1	-0.124	0.266165	0.672655	9.72779	5.34308e+09	3341958100	4889580000	3894963200	Within	51.08	5324613600	1011110340	2176091100	Within	77.97	3439719390	1.63503e+09
N-Desmethylpheniramine	CNCCC(C1=CC=CC=C1)C2=CC=CC=N2	1.43969e+10	0.979211	0	0	0	0	2	1	-0.073	0.33173	-0.272015	10.0365	1.08763e+10	10869665000	8900625000	5484234000	Within	27.27	5783932400	14169729000	6245888000	Within	56.52	8575678900	3.4479e+09
N-Desmethylrosuvastatin	CC(C)C1=NC(=NC(=C1C=CC(CC(CC(=O)O)O)O)C2=CC=C(C=C2)F)NS(=O)(=O)C	3.81549e+10	1.0252	4	1	0	0	10	1	0.004	0.286916	-0.0241104	9.77962	6.02033e+09	5711393000	5552139000	4771248600	Within, except XGBoost	14.47	7061252000	3088091400	3218202000	Within	62.16	4770037400	1.68619e+09
N-Desmethyltramadol	CNCC1CCCCC1(C2=CC(=CC=C2)OC)O		0.98722	0	0	0	0	3	1	-0.095	0.356933	0.173978	9.81591	6.54501e+09	8264702500	3308625000	4477130000	Within	26.32	7102706000	9568751000	9610268000	Within	73.91	7055363750	2.64555e+09
N-Desmethylvenlafaxine	CNCC(C1=CC=C(C=C1)OC)C2(CCCCC2)O	1.81621e+10	0.985445	0	0	0	0	3	1	-0.094	0.332852	0.107406	9.86302	7.29493e+09	12963149000	9693125000	5990115000	Within	60.71	7609902000	11780066000	9550200000	Within	79.07	9597759500	2.57163e+09
N-Didesmethylcitalopram	C1C2=C(C=CC(=C2)C#N)C(O1)(CCCN)C3=CC=C(C=C3)F	1.613e+10	1.00288	0	0	0	0	4	1	-0.076	0.279284	-0.273866	9.89828	7.91186e+09	10020669000	4604608500	5264731000	Within	25.4	2007370900	1460370200	9046203000	Not within	44.44	6.63e+09	2.95489e+09
N-Didesmethyltramadol	COC1=CC=CC(=C1)C2(CCCCC2CN)O		0.989274	0	0	0	0	3	1	-0.097	0.368197	0.143378	9.80829	6.43121e+09	10729071000	3344193300	5580207000	Within	27.27	7117062000	9529661000	9318110000	Within	67.39	7.60305e+09	2.78895e+09
Nevirapine	CC1=C2C(=NC=C1)N(C3=C(C=CC=N3)C(=O)N2)C4CC4	9.52024e+09	1.00449	1	1	0	0	5	1	0.082	0.283604	-0.174034	9.95068	8.92657e+09	6568779300	4552911400	5023616000	Within	16.33	3835721500	6807494000	5435337700	Within	62.96	5.37064e+09	1.1532e+09
Niclosamide	C1=CC(=C(C=C1[N+](=O)[O-])Cl)NC(=O)C2=C(C=CC(=C2)Cl)O		1.05843	3	1	0	0	5	1	-0.071	0.292431	-0.390264	9.70646	5.08701e+09	10339659000	19329460000	5948990000	Within	28.57	5497241600	6065274000	3984536800	Within	69.49	8527526900	5.70085e+09
Nicotine	CN1CCCC1C2=CN=CC=C2	1.18869e+10	0.980969	0	0	0	0	2	1	-0.153	0.396722	0.0220212	9.917	8.26031e+09	13104431000	5672157700	3552033800	Within	30.23	4464919000	4970592000	4021587500	Within	51.61	5.96429e+09	3.57479e+09
Nifedipine	CC1=C(C(C(=C(N1)C)C(=O)OC)C2=CC=CC=C2[N+](=O)[O-])C(=O)OC		1.02875	6	1	0	0	7	1	0.253	0.377454	-0.212728	9.69125	4.91193e+09	4455586300	3198101000	3027155000	Within	28.57	9343925000	5221325300	3318202000	Within	62	4.76072e+09	2.40162e+09
Nitrazepam	C1C(=O)NC2=C(C=C(C=C2)[N+](=O)[O-])C(=N1)C3=CC=CC=C3														7284683000	9678602000	4158163000	Within	30.12	9087837000	2535696600	3705864200	Within	65.67	6.07514e+09	3.01132e+09
Nitrofurantoin	C1C(=O)NC(=O)N1N=CC2=CC=C(O2)[N+](=O)[O-]		1.0838	5	1	0	0	8	1	-0.028	0.286324	0.0137555	9.3716	2.3529e+09	9732186000	8339383300	9357943000	Within	100	10065321000	9714733000	8634362000	Within	100	9.30732e+09	6.80206e+08
N-Methylpregabalin	CC(C)CC(CC(=O)O)CNC	1.12799e+10	0.990606	1	1	0	0	3	1	0.334	0.755243	0.314516	9.56161	3.64424e+09	4769849000	1316850600	1607712600	Within	41.38	3619952400	826881150	1410575000	Within	60	2.25864e+09	1.56456e+09
Norcodeine	COC1=C2C3=C(CC4C5C3(CCN4)C(O2)C(C=C5)O)C=C1	3.21663e+10	1.0009	1	1	0	0	4	1	-0.093	0.275864	0.0378636	9.9659	9.24483e+09	18886371000	2965865700	3084478500	Within, except XGBoost	14.86	11064516000	12376732000	5655549400	Within	58.18	10213529380	6.16888e+09
Nordeprenyl	CC(CC1=CC=CC=C1)NCC#C	1.40794e+10	0.974536	0	0	0	0	1	1	-0.133	0.395556	-0.114968	10.0045	1.01032e+10	15089407000	6793571000	7398505000	Within	34.04	16897239000	13337642000	8387830300	Within	52.17	1.13174e+10	4.33242e+09
Norephedrine	CC(C(C1=CC=CC=C1)O)N	1.56816e+10	0.988779	0	0	0	0	2	1	-0.112	0.510487	-0.0895585	9.83604	6.85544e+09	5347628000	7892847000	7565889000	Within	60	3.00839	4950828000	5515438600	Within	83.33	5.21211e+09	2.83095e+09
Norfentanyl	CCC(=O)N(C1CCNCC1)C2=CC=CC=C2		0.986035	1	1	0	0	3	1	0.066	0.354036	-0.0925138	10.0225	1.05312e+10	7261093000	4392421000	6077355500	Within	25	12222661000	5820246000	3025032000	Within	71.11	6.46647e+09	3.1774e+09
Norfloxacin	CCN1C=C(C(=O)C2=CC(=C(C=C21)N3CCNCC3)F)C(=O)O		1.02119	3	1	0	0	7	1	-0.036	0.273517	-0.0925932	9.85288	7.12653e+09	6838863000	6682970600	6294488000	Within	100	6181979600	6979475000	6517318700	Within	100	6.58252e+09	3.10168e+08
Norfluoxetine	C1=CC=C(C=C1)C(CCN)OC2=CC=C(C=C2)C(F)(F)F	1.96534e+10	1.02485	0	0	0	0	5	1	0.489	0.283019	-0.436322	9.59796	3.96246e+09	3938437400	3297466000	6495694300	Within	22.08	961170050	3020551200	5595234000	Within	52	3884758825	1.969e+09
Norketamine	C1CCC(C(=O)C1)(C2=CC=CC=C2Cl)N	1.32774e+10	0.997862	1	1	0	0	2	1	-0.039	0.404239	0.144054	9.86988	7.41105e+09	5280044000	2502018300	4510655500	Within	23.81	2999823400	1189451600	4837392000	Not within	47.62	3891031150	1.43434e+09
Normianserin	C1CN2C(CN1)C3=CC=CC=C3CC4=CC=CC=C42	2.4815e+10	0.980335	0	0	0	0	2	1	-0.135	0.282632	-0.413856	10.1251	1.33391e+10	8518596600	2192228000	7148002300	Within	18.57	16743698000	4273447200	6912562000	Within	58.18	7631422350	5.00863e+09
Normorphine	C1CNC2CC3=C4C15C2C=CC(C5OC4=C(C=C3)O)O	3.329e+10	1.00412	1	1	0	0	4	1	-0.091	0.287501	0.0634456	9.92824	8.47704e+09	18093860000	1572469200	3862147300	Within, except XGBoost	14.29	9877096000	7146849300	5470094000	Within	54.72	8890009320	5.60578e+09
Nornicotine	C1CC(NC1)C2=CN=CC=C2	7.88028e+09	0.983548	0	0	0	0	2	1	-0.185	0.398075	-0.0352005	9.93083	8.52765e+09	8348716500	4098531800	2899882200	Within	29.27	13420484000	6779330000	5345431000	Within	71.88	6.8154e+09	3.76438e+09
Nornicotine formamide	C1CC(N(C1)C=O)C2=CN=CC=C2	1.28194e+10	0.997956	1	1	0	0	3	1	0.188	0.38136	-0.0384342	9.86341	7.30151e+09	11696578000	10803636000	3305955300	Within	24.49	3324573000	3337753300	3604512000	Within	53.49	6.01217e+09	4.06858e+09
Norpheniramine formamide	CN(CCC(C1=CC=CC=C1)C2=CC=CC=N2)C=O	1.77165e+10	0.989181	1	1	0	0	3	1	0.241	0.314941	-0.281651	10.0236	1.05584e+10	13795075000	48971145000	6178098700	Within	22.64	3403744000	4998942700	5211561000	Within	52.78	1.37598e+10	1.76318e+10
Noscapine	CN1CCC2=CC3=C(C(=C2C1C4C5=C(C(=C(C=C5)OC)OC)C(=O)O4)OC)OCO3														16951848000	8636210000	7754913000	Within	15.66	8044433400	2546169900	3602390300	Within	71.01	7.92266e+09	5.09215e+09
Nystatine	CC1C=CC=CCCC=CC=CC=CC=CC(CC2C(C(CC(O2)(CC(C(CCC(CC(CC(CC(=O)OC(C(C1O)C)C)O)O)O)O)O)O)O)C(=O)O)OC3C(C(C(C(O3)C)O)N)O														15769012000	7133314600	4513549300	Within, except XGBoost	14.49	2066506200	2406275300	3581408300	Within	70.18	5667350220	5.72989e+09
O-Des[2-aminoethyl]-O-carboxymethyl-dehydroamlodipine	CCOC(=O)C1=C(C(=C(N=C1COCC(=O)O)C)C(=O)OC)C2=CC=CC=C2Cl	6.34181e+09	1.03169	3	1	0	0	8	1	-0.031	0.342451	-0.229935	9.79632	6.25629e+09	4963223600	2142535200	3362129400	Within	19.77	5914245000	4612234000	3870947600	Within	51.52	4.14422e+09	1.32029e+09
O-Desarylranolazine	CC1=C(C(=CC=C1)C)NC(=O)CN2CCN(CC2)CC(CO)O	2.56863e+10	0.99781	1	1	0	0	6	1	-0.058	0.249756	-0.217945	10.0792	1.20017e+10	4009710000	4097693400	6631821000	Within	18.97	6662482000	3898352000	3365223200	Within	65.15	4.77755e+09	1.47042e+09
O-Desmethylnaproxen	CC(C1=CC2=C(C=C1)C=C(C=C2)O)C(=O)O	1.05883e+10	1.01012	1	1	0	0	3	1	0.197	0.342647	-0.135659	9.82879	6.74208e+09	7815796700	9381317000	8289861600	Within	54.9	6297173500	7736082000	7749196300	Within	82.61	7878237850	9.96916e+08
O-Desmethylvenlafaxine	CN(C)CC(C1=CC=C(C=C1)O)C2(CCCCC2)O	2.33125e+10	0.985445	0	0	0	0	3	1	-0.084	0.347747	0.124505	9.84635	7.0202e+09	9499323000	9070014000	7802298400	Within	67.31	8545016300	10232919000	9691813000	Within	92.5	9.14023e+09	8.69072e+08
Olmesartan	CCCC1=NC(=C(N1CC2=CC=C(C=C2)C3=CC=CC=C3C4=NNN=N4)C(=O)O)C(C)(C)O		1.00727	1	1	0	0	7	1	0.134	0.182855	-0.30613	10.0067	1.01554e+10	10467115000	6746895400	5497555500	Within, except XGBoost	14.46	10105817000	5583730700	4723009500	Within	57.61	7275445540	2.77198e+09
Olopatadine	CN(C)CCC=C1C2=CC=CC=C2COC3=C1C=C(C=C3)CC(=O)O		0.995902	2	1	0	0	4	1	0.165	0.258911	-0.4663	10.0972	1.25087e+10	8784366000	2784648200	1961303300	Within	21.79	16538345000	11526006000	7452839400	Within	52.11	8174584650	5.47236e+09
Omeprazole	CC1=CN=C(C(=C1OC)C)CS(=O)C2=NC3=C(N2)C=C(C=C3)OC	1.34183e+10	1.01006	1	1	0	0	5	1	0.015	0.22776	-0.12863	9.94563	8.8232e+09	14436065000	41220473000	10278060000	Within	17.24	6390710000	6937956400	6577843700	Within	52.63	14306851350	1.35447e+10
Orlistat	CCCCCCCCCCCC(CC1C(C(=O)O1)CCCCCC)OC(=O)C(CC(C)C)NC=O		0.985363	3	1	0	0	6	1	0.273	0.325868	1.15842	9.51212	3.25177e+09	7389213700	3967446000	2938695400	Within	24.21	4073782300	3973591800	3822447600	Within	55.74	4360862800	1.54081e+09
ortho-Hydroxyatorvastatin	CC(C)C1=C(C(=C(N1CCC(CC(CC(=O)O)O)O)C2=CC=C(C=C2)F)C3=CC=CC=C3)C(=O)NC4=CC=CC=C4O	4.32069e+10	1.00911	2	1	0	0	8	1	0.006	0.20693	-0.240795	10.0057	1.01313e+10	5511176700	7390368300	9822666000	Within	16.22	4960346600	3159652900	5749785600	Within	70.51	6098999350	2.27759e+09
Oseltamivir	CCC(CC)OC1C=C(CC(C1NC(=O)C)N)C(=O)OCC	2.87623e+10	0.999992	3	1	0	0	6	1	-0.042	0.440464	0.274385	9.79236	6.19956e+09	2107994400	1285327400	5362411000	Within	18.97	12031055000	12820767000	8267004000	Within	65	6.97909e+09	4.90034e+09
Oseltamivir acid	CCC(CC)OC1C=C(CC(C1NC(=O)C)N)C(=O)O	2.83878e+10	1.00528	3	1	0	0	6	1	-0.014	0.456924	0.414526	9.68723	4.8666e+09	3114653000	1285327400	5306050600	Within	18.06	12179750000	11403024000	9100557000	Within	66.67	7.06489e+09	4.49947e+09
Oxacillin	CC1=C(C(=NO1)C2=CC=CC=C2)C(=O)NC3C4N(C3=O)C(C(S4)(C)C)C(=O)O		1.02313	3	1	0	0	8	1	-0.117	0.203429	-0.0376609	9.88119	7.60661e+09	5397597700	7979378000	6389239000	Within	54.88	9948408000	8043254300	5829601300	Within	81.54	7.26458e+09	1.71063e+09
Oxazepam	C1=CC=C(C=C1)C2=NC(C(=O)NC3=C2C=C(C=C3)Cl)O		1.01935	2	1	0	0	4	1	-0.032	0.299004	-0.291207	9.92435	8.40129e+09	6329216000	11044462000	5231195600	Within	30.86	3033710600	1548564000	5246269400	Within	66.04	5405569600	3.26215e+09
Oxcarbazepine	C1C2=CC=CC=C2N(C3=CC=CC=C3C1=O)C(=O)N	8.5898e+09	1.00891	2	1	0	0	4	1	0.23	0.329635	-0.393029	9.92439	8.40219e+09	6364100600	871765100	6140280000	Within	31.58	8082209000	8589611500	7336042500	Within	78.38	6.23067e+09	2.79136e+09
Oxprenolol	CC(C)NCC(COC1=CC=CC=C1OCC=C)O														12017860000	13234444000	7647402000	Within	47.69	11013031000	14328351000	9113496000	Within	79.07	11225764000	2.51396e+09
Oxybutynin	CCN(CC)CC#CCOC(=O)C(C1CCCCC1)(C2=CC=CC=C2)O														8221435000	4393737700	5186212000	Within	21.21	9209548000	6486675500	5268004000	Within	60.42	6.46094e+09	1.89611e+09
Oxycodone	CN1CCC23C4C(=O)CCC2(C1CC5=C3C(=C(C=C5)OC)O4)O		1.00561	1	1	0	0	5	1	-0.11	0.274919	0.0154215	9.94797	8.87096e+09	6382201000	795337700	6729551000	Within	15.74	12065398000	3697172200	3292548900	Within	67.16	5.4937e+09	3.88976e+09
Oxypurinol	C1=C2C(=NC(=O)NC2=O)NN1	4.99206e+09	1.07079	4	1	0	0	6	1	0.18	0.463603	-0.002458	9.3106	2.04456e+09	5493204500	5641160700	5641493000	Within	100	5035887000	4950204400	5113206000	Within	100	5.31253e+09	3.15087e+08
Pantoprazole	COC1=C(C(=NC=C1)CS(=O)C2=NC3=C(N2)C=C(C=C3)OC(F)F)OC	8.24396e+09	1.04638	1	1	0	0	8	1	0.068	0.218713	-0.299911	9.74077	5.50511e+09	20600283000	31950168000	11220811000	Within	15.38	3381468000	5074144000	4738084400	Within	50	1.28275e+10	1.13442e+10
Paracetamol	CC(=O)NC1=CC=C(C=C1)O	6.33198e+09	1.01454	1	1	0	0	3	1	-0.066	0.466222	-0.303193	9.89746	7.89696e+09	10486566000	8019492400	8583878700	Within	100	9622880000	9023974000	8414916000	Within	100	9.02528e+09	9.02383e+08	4650000000	Wols et al., 2013; Andreozzi et al., 2003
Paracetamol-glutathione	CC(=O)NC1=CC(=C(C=C1)O)SCC(C(=O)NCC(=O)O)NC(=O)CCC(C(=O)O)N	1.76199e+10	1.03524	5	1	0	0	12	1	-0.143	0.356772	-0.0156291	9.72819	5.34802e+09	8953833000	3962276400	6971757000	Within	53.16	20456786000	6687546400	674106400	Within	78.43	7.95105e+09	6.76489e+09
Paracetamol-sulfate	CC(=O)NC1=CC=C(C=C1)OS(=O)(=O)O	2.197e+09	1.05621	3	1	0	0	6	1	0.021	0.403419	-0.305631	9.60678	4.04369e+09	3401374000	6719601000	2943865900	Within	43.59	7987306500	4976172500	4154882300	Within	67.74	5030533700	1.96843e+09
para-Hydroxyatorvastatin	CC(C)C1=C(C(=C(N1CCC(CC(CC(=O)O)O)O)C2=CC=C(C=C2)F)C3=CC=CC=C3)C(=O)NC4=CC=C(C=C4)O	4.3524e+10	1.00911	2	1	0	0	8	1	0.006	0.204279	-0.301757	10.029	1.06894e+10	7272737300	5629034500	7316761600	Within	20.65	5109739500	3841860600	5245424600	Within	72.37	5735926350	1.34851e+09
Paraxanthine	CN1C=NC2=C1C(=O)N(C(=O)N2)C	6.77481e+09	1.03948	2	1	0	0	5	1	0.299	0.447578	-0.0355132	9.50378	3.18995e+09	3242469000	2529515300	3778353000	Within	36.54	6116654600	5990386000	6082041000	Within	100	4.62324e+09	1.62675e+09
Pargyline	CN(CC#C)CC1=CC=CC=C1	1.47527e+10	0.976136	0	0	0	0	1	1	-0.065	0.424645	-0.235053	9.99877	9.97178e+09	9475739000	2908414700	6741484000	Within	33.33	6556919300	32290982000	9912558000	Within	51.85	11314349500	1.05789e+10
Pargyline-N-oxide	C[N+](CC#C)(CC1=CC=CC=C1)[O-]	7.4715e+09	0.989642	0	0	0	0	1	1	-0.167	0.448181	-0.358123	9.9759	9.46014e+09	15688566000	14183657000	7031269000	Within	31.58	2049632800	19396825000	8820283000	Within	52.94	11195038800	6.37194e+09
Penciclovir	C1=NC2=C(N1CCC(CO)CO)NC(=NC2=O)N		1.02754	2	1	0	0	7	1	0.097	0.315288	0.0487045	9.6902	4.90006e+09	15331121000	7260159500	9378521000	Within	22.73	8243929000	9323356000	6896116000	Within	79.71	9405533750	3.07796e+09
Penicillin V	CC1(C(N2C(S1)C(C2=O)NC(=O)COC3=CC=CC=C3)C(=O)O)C		1.02346	3	1	0	0	7	1	-0.16	0.2219	-0.17786	9.93677	8.6451e+09	9948440000	8479975400	7781029000	Within	78.26	9757871000	9862955000	7483077000	Within	95	8885557900	1.11332e+09
Pentoxifylline	CC(=O)CCCCN1C(=O)C2=C(N=CN2C)N(C1=O)C														8098727400	7412758000	7247979500	Within	100	7078297000	7771252000	6691781000	Within	100	7.38347e+09	5.00549e+08
Perindopril	CCCC(C(=O)OCC)NC(C)C(=O)N1C2CCCCC2CC1C(=O)O		1.00162	3	1	0	0	7	1	0.133	0.303397	0.691521	9.62958	4.26168e+09	6862062600	1321653500	1976562600	Within	22.22	12846440000	10264129000	5358926000	Within	69.09	6.4383e+09	4.54165e+09
Phenazone (antipyrine)	CC1=CC(=O)N(N1C)C2=CC=CC=C2		0.998035	2	1	0	0	3	1	-0.04	0.393523	-0.325146	10.0438	1.10618e+10	12834068000	6507666400	9064936000	Within	100	12021791000	11416787000	8031124500	Within	100	9.9794e+09	2.49285e+09
Phencyclidine (PCP)	C1CCC(CC1)(C2=CC=CC=C2)N3CCCCC3		0.969884	0	0	0	0	1	1	-0.137	0.309588	0.259692	9.94208	8.75141e+09	9304788000	8699793000	6730368500	Within	22.41	7579029000	6203058700	3134607000	Within	53.85	6941940700	2.19843e+09
Pheniramine	CN(C)CCC(C1=CC=CC=C1)C2=CC=CC=N2	1.84035e+10	0.977789	0	0	0	0	2	1	-0.062	0.325272	-0.248899	10.0369	1.08879e+10	9825439000	18144952000	8481642500	Within	25.53	5571958000	8726595000	5753170000	Within	53.85	9417292750	4.60225e+09
Pheniramine N-oxide	C[N+](C)(CCC(C1=CC=CC=C1)C2=CC=CC=N2)[O-]	1.19181e+10	0.986751	0	0	0	0	2	1	-0.124	0.323147	-0.350113	10.0349	1.08379e+10	6781242000	7047006000	6864454700	Within	25	2531767800	5089776000	4820594000	Not within	45.45	6.89757e+09	1.35941e+08
Phenolic glucuronide	C1=CC=C(C=C1)O[C@H]2[C@@H]([C@H]([C@@H]([C@H](O2)C(=O)O)O)O)O	1.17811e+10	1.04474	1	1	0	0	7	1	-0.128	0.330203	-0.263058	9.75869	5.73701e+09	3315698700	5670854000	5940099600	Within	50.91	3924758000	4715839500	3095469300	Within	78.79	4.44379e+09	1.19821e+09
Phenylephrine	CNCC(C1=CC(=CC=C1)O)O	1.21696e+10	1.00232	0	0	0	0	3	1	-0.133	0.47434	-0.202676	9.80737	6.41755e+09	19778122000	8653287000	15364366000	Within	48.89	6956377000	12799569000	13180351000	Within	87.1	1.27887e+10	4.62076e+09
Phenylephrine-3-O-sulfate	CNCC(C1=CC(=CC=C1)OS(=O)(=O)O)O	6.43145e+09	1.03849	2	1	0	0	6	1	0.042	0.427146	-0.187828	9.66843	4.66043e+09	8962398000	20810043000	7236340000	Within	37.5	1865596000	3194827000	4656499700	Within	61.54	7.78762e+09	6.88819e+09
Phenylethylmalonamide (PEMA)	CCC(C1=CC=CC=C1)(C(=O)N)C(=O)N	7.51031e+09	1.00551	2	1	0	0	4	1	0.241	0.55381	-0.0121615	9.70297	5.04625e+09	7214417000	2585424400	6241647000	Within	37.14	4040928000	4866055000	6216941600	Within	60.47	5194235500	1.70105e+09
Phenytoin	C1=CC=C(C=C1)C2(C(=O)NC(=O)N2)C3=CC=CC=C3		1.00891	2	1	0	0	4	1	0.362	0.319725	-0.279739	9.84002	6.91869e+09	6570886000	6477339000	6442977000	Within	30	6258008000	6891893000	6184685600	Within	69.57	6.47096e+09	2.51116e+08
Pioglitazone	CCC1=CN=C(C=C1)CCOC2=CC=C(C=C2)CC3C(=O)NC(=O)S3														5931056000	8514576400	4763954700	Within	19.78	8065262600	12380436000	7364734500	Within	57.14	7.83667e+09	2.62501e+09
Piperacillin	CCN1CCN(C(=O)C1=O)C(=O)N[C@H](C2=CC=CC=C2)C(=O)N[C@H]3[C@@H]4N(C3=O)[C@H](C(S4)(C)C)C(=O)O		1.02533	6	1	0	0	12	1	-0.096	0.187956	-0.0530813	9.87098	7.42988e+09	6425216500	5238247400	4935331300	Within	42.16	5291803600	6539847700	7229759000	Within	66.27	5.94337e+09	9.144e+08
Piracetam	C1CC(=O)N(C1)CC(=O)N		1.01963	2	1	0	0	4	1	0.034	0.526397	0.00322792	9.68727	4.86712e+09	5324655000	2274318300	3763786200	Within	47.06	3052747300	3414678500	3158413000	Within	70.45	3.4981e+09	1.02227e+09
Pirfenidone	CC1=CN(C(=O)C=C1)C2=CC=CC=C2		0.993884	3	1	0	0	2	1	0.159	0.372234	-0.437507	10.0508	1.12416e+10	13180987000	23907588000	7272338400	Within	32	7635221500	5392520700	4335398400	Within	64.29	1.02873e+10	7.34021e+09
Pramoxine	CCCCOC1=CC=C(C=C1)OCCCN2CCOCC2		0.991052	0	0	0	0	4	1	-0.261	0.215232	-0.0529249	9.99692	9.92938e+09	3902255600	6753233000	5051186000	Within	19.05	8065833000	7119206000	3472182500	Within	56.72	5.72732e+09	1.86184e+09
Pravastatin	CC[C@H](C)C(=O)O[C@H]1C[C@@H](C=C2[C@H]1[C@H]([C@H](C=C2)C)CC[C@H](C[C@H](CC(=O)O)O)O)O		1.00297	4	1	0	0	7	1	0.079	0.27989	0.668213	9.65911	4.56147e+09	6562918000	8755851000	5811526700	Within	15	5279673300	5435274000	4848822300	Within	76.47	6115677550	1.41632e+09
Praziquantel	C1CCC(CC1)C(=O)N2CC3C4=CC=CC=C4CCN3C(=O)C2		0.991017	2	1	0	0	4	1	0.154	0.226169	0.232653	9.89711	7.8906e+09	16433268000	18822420000	7909604000	Within	25.33	2624563700	3652670200	3880507600	Within	57.14	8887172250	7.04692e+09
Prednisolone	CC12CC(C3C(C1CCC2(C(=O)CO)O)CCC4=CC(=O)C=CC34C)O	3.84646e+10	1.00013	4	1	0	0	5	1	-0.02	0.255063	0.629598	9.74013	5.49707e+09	1923374000	634659900	1898595100	Within	16.22	4674428000	3631738400	4687358500	Within	72.22	2.90836e+09	1.67133e+09	16000000000	Wols et al., 2013
Prednisone	CC12CC(=O)C3C(C1CCC2(C(=O)CO)O)CCC4=CC(=O)C=CC34C	3.28571e+10	1.00237	5	1	0	0	5	1	-0.02	0.255063	0.671407	9.70944	5.12206e+09	3343431700	746102850	1741451800	Within	16.22	4674428000	3631738400	4687358500	Within	72.22	3.13742e+09	1.59491e+09
Pregabalin	CC(C)CC(CC(=O)O)CN	1.46025e+10	0.993757	1	1	0	0	3	1	0.325	0.76895	0.313038	9.53726	3.44559e+09	1311930800	1170259100	1338914300	Within	44.44	2507963000	1614618100	1420902100	Within	70.37	1.56076e+09	4.86472e+08
Prenalterol	CC(C)NCC(COC1=CC=C(C=C1)O)O		1.00103	0	0	0	0	4	1	-0.291	0.348662	-0.0964326	9.89301	7.81641e+09	9573460000	10197724000	8190009300	Within	59.26	6256933000	7821313000	7254252000	Within	87.18	8.21562e+09	1.46214e+09
Prilocaine	CCCNC(C)C(=O)NC1=CC=CC=C1C														8022810600	3997388000	7154810000	Within	22.45	14162673000	10499047000	7525687000	Within	70.45	8560402600	3.44384e+09
Primaquine	CC(CCCN)NC1=C2C(=CC(=C1)OC)C=CC=N2		0.989627	0	0	0	0	4	1	-0.175	0.315995	-0.107364	9.94894	8.89068e+09	12973533000	8646017000	9914563000	Within	100	12322232000	12084486000	9254085000	Within	100	1.08658e+10	1.81543e+09
Primidone	CCC1(C(=O)NCNC1=O)C2=CC=CC=C2	1.87109e+10	1.00533	2	1	0	0	4	1	0.27	0.411797	0.0334604	9.74253	5.52747e+09	5560505000	6007305000	6052184000	Within	100	5157083600	5207394000	4579835400	Within	100	5427384500	5.62886e+08	6700000000	Real et al., 2009
Procaine	CCN(CC)CCOC(=O)C1=CC=C(C=C1)N														14003857000	12543383000	9168684000	Within	46.3	5818014000	6308867600	8780804000	Within	66.67	9.43727e+09	3.28301e+09
Propanolol	CC(C)NCC(COC1=CC=CC2=CC=CC=C21)O	2.0433e+10	0.98981	0	0	0	0	3	1	-0.154	0.276696	-0.100738	9.95573	9.03079e+09	11294629000	9459379000	9818708000	Within	100	10038675000	11306866000	9386584000	Within	100	10217473500	8.72136e+08	10100000000	Benner et al., 2008; Song et al., 2008; Chen et al., 2009; Wols et al., 2013
Propoxyphene	CCC(=O)OC(CC1=CC=CC=C1)(C2=CC=CC=C2)C(C)CN(C)C		0.98383	1	1	0	0	3	1	0.214	0.346883	-0.223723	10.0348	1.08351e+10	4107451600	4021984000	6665472500	Within	28.33	6942199000	9146757000	6291770000	Within	68.18	6.19594e+09	1.92778e+09
Pseudoephedrine	CC(C(C1=CC=CC=C1)O)NC	1.2359e+10	0.985715	0	0	0	0	2	1	-0.106	0.485843	-0.102389	9.87108	7.43156e+09	2447549400	4304545300	3661045500	Within	100	2338144300	3886169000	4402306000	Within	100	3.50663e+09	9.04855e+08
Pterinsulfathiazole	C1=CC(=CC=C1NCC2=CN=C3C(=N2)C(=O)NC(=N3)N)S(=O)(=O)NC4=NC=CS4	2.09287e+10	1.03721	4	1	0	0	11	1	-0.083	0.15896	-0.296861	9.88555	7.68337e+09	17984076000	11708515000	5763273000	Within	40.22	8658746000	16446141000	9534280000	Within	72.97	1.16825e+10	4.71589e+09
Pyrilamine/Mepyramine	CN(C)CCN(CC1=CC=C(C=C1)OC)C2=CC=CC=N2		0.987925	0	0	0	0	4	1	-0.035	0.28574	-0.485857	10.0608	1.1504e+10	18199142000	13679882000	7714320400	Within	24	7625409000	7521997000	5089818600	Within	61.82	9971761500	4.93713e+09
Pyrimethamine (daraclor)	CCC1=C(C(=NC(=N1)N)N)C2=CC=C(C=C2)Cl														8817821000	8440270000	3890567700	Within	22.5	11465931000	5530592000	5151868400	Within	65.12	7.21618e+09	2.83853e+09
Quinine	COC1=CC2=C(C=CN=C2C=C1)[C@H]([C@@H]3C [C@@H]4CCN3C[C@@H]4C=C)O														13277011000	19564417000	5322272300	Within	15.46	7035280400	7496061400	6269491700	Within	57.35	9827422300	5.52983e+09
Ramiprilate	CC(C(=O)N1C2CCCC2CC1C(=O)O)NC(CCC3=CC=CC=C3)C(=O)O														11291723000	3759689200	6947957000	Within	22.5	8494480000	9372138000	5758540300	Within	69.23	7.60409e+09	2.68825e+09
Ranitidine	CNC(=C[N+](=O)[O-])NCCSCC1=CC=C(O1)CN(C)C	3.55475e+10	1.00972	3	1	0	0	6	1	-0.103	0.300716	0.0930905	9.87699	7.5334e+09	6714068500	7045828600	4894332000	Within	96.67	7967451000	8091476500	6032491500	Within	95.45	6790941350	1.20986e+09	8850000000	Lee et al., 2014; Ching et al., 1993
Ranitidine N-oxide	CNC(=C[N+](=O)[O-])NCCSCC1=CC=C(O1)C[N+](C)(C)[O-]	2.93501e+10	1.01694	3	1	0	0	6	1	-0.116	0.301958	-0.0433337	9.88049	7.59436e+09	7557956000	11680527000	4847657000	Within	65.28	5572678000	7827187700	6368264700	Within	88.73	7.30905e+09	2.42482e+09
Ranitidine S-oxide	CNC(=C[N+](=O)[O-])NCCS(=O)CC1=CC=C(O1)CN(C)C	3.07627e+10	1.01694	4	1	0	0	7	1	-0.112	0.317419	0.0744418	9.82929	6.74983e+09	6283672600	9075634000	6470266000	Within	54.55	5329476000	8340034000	5624293400	Within	85.14	6853896000	1.51346e+09
Ranolazine	CC1=C(C(=CC=C1)C)NC(=O)CN2CCN(CC2)CC(COC3=CC=CC=C3OC)O	3.10685e+10	0.997947	1	1	0	0	7	1	-0.112	0.170798	-0.406781	10.2026	1.59432e+10	7296514600	7751979500	5534261000	Within	21.65	15823243000	5100609000	6203975700	Within	65.79	7951763800	3.98642e+09
Remdesivir	CCC(CC)COC(=O)C(C)NP(=O)(OCC1C(C(C(O1)(C#N)C2=CC=C3N2N=CN=C3N)O)O)OC4=CC=CC=C4		1.01893	2	1	0	0	13	1	-0.087	0.177237	-0.0703174	9.92327	8.38044e+09	4492436500	401266600	3532035800	Within	17.12	18178531000	4943380500	4836113400	Within	78.05	6.06396e+09	6.17208e+09
Repaglinide	CCOC1=C(C=CC(=C1)CC(=O)NC(CC(C)C)C2=CC=CC=C2N3CCCCC3)C(=O)O														10535944000	1819117200	1928869200	Within	18.35	6354522600	7811716600	4634776000	Within	69.33	5514157600	3.42007e+09
Reserpine	COC1C(CC2CN3CCC4=C(C3CC2C1C(=O)OC)NC5=C4C=CC(=C5)OC)OC(=O)C6=CC(=C(C(=C6)OC)OC)OC														24648040000	26679917000	7660872000	Within	19.05	7735849500	4624729000	4078651400	Within	67.61	12571343150	1.0273e+10
Rimantadine	CC(C12CC3CC(C1)CC(C3)C2)N		0.968759	0	0	0	0	1	1	-0.007	0.402888	0.979735	9.59911	3.97294e+09	4349168000	2641817300	7422131700	Within	21.74	15403300000	3230958300	5360489500	Not within	42.11	4.80437e+09	2.42245e+09
Risperidone	CC1=C(C(=O)N2CCCCC2=N1)CCN3CCC(CC3)C4=NOC5=C4C=CC(=C5)F														13048628000	6513259500	3290537700	Within, except XGBoost	13.01	4922615300	2343695000	4727294500	Within	68.06	5666554100	4.2608e+09
Ritalinic acid	C1CCNC(C1)C(C2=CC=CC=C2)C(=O)O	1.67754e+10	0.994703	1	1	0	0	3	1	0.265	0.35754	-0.0101127	9.85872	7.22297e+09	4718775000	9392137000	5673292300	Within	25	7250381300	3820762400	3590136600	Within	60	5740914100	2.23482e+09
Ritonavir	CC(C)C1=NC(=CS1)CN(C)C(=O)NC(C(C)C)C(=O)NC(CC2=CC=CC=C2)CC(C(CC3=CC=CC=C3)NC(=O)OCC4=CN=CS4)O		0.999548	3	1	0	0	11	1	-0.009	0.161092	0.268086	9.91425	8.20826e+09	13698057000	7034317300	4313364000	Within	18.32	10430935000	6287466500	5738291700	Within	61.76	7.91707e+09	3.49021e+09
Rivaroxaban	C1COCC(=O)N1C2=CC=C(C=C2)N3CC(OC3=O)CNC(=O)C4=CC=C(S4)Cl		1.03002	3	1	0	0	8	1	0.217	0.163189	-0.0784372	9.74548	5.56517e+09	5725913600	1230884900	3340092200	Within, except XGBoost	14.05	5537237000	6269100000	5546797600	Within	60.26	5283828080	1.12669e+09
Rivastigmine	CCN(C)C(=O)OC1=CC=CC(=C1)C(C)N(C)C														5583949000	8813593000	5772335600	Within	21.54	3799928600	3218797600	5123490000	Within	55.26	5.38535e+09	1.96052e+09
Rosuvastatin	CC(C)C1=NC(=NC(=C1C=CC(CC(CC(=O)O)O)O)C2=CC=C(C=C2)F)N(C)S(=O)(=O)C	4.21615e+10	1.02205	4	1	0	0	10	1	-0.042	0.292135	-0.0920379	9.84033	6.9235e+09	8392233000	8746490000	4660841500	Within, except XGBoost	14.1	5313158000	2339459300	2956851500	Within	62.07	4732508660	2.37779e+09
Roxithromycin	CCC1C(C(C(C(=NOCOCCOC)C(CC(C(C(C(C(C(=O)O1)C)OC2CC(C(C(O2)C)O)(C)OC)C)OC3C(C(CC(O3)C)N(C)C)O)(C)O)C)C)O)(C)O		1.00602	2	1	0	0	17	1	-0.088	0.25285	0.511575	9.76773	5.85776e+09	6182845400	4963334700	4443549000	Within	100	6062357500	5400727600	4432769000	Within	100	5247597200	7.68533e+08
Rufinamide	C1=CC(=C(C(=C1)F)CN2C=C(N=N2)C(=O)N)F														4594510300	3463407400	5732381000	Within	20.83	5621580300	1963460700	4137582000	Within	56.6	4.25215e+09	1.41824e+09
Sacubitril	CCOC(=O)[C@H](C)C[C@@H](CC1=CC=C(C=C1)C2=CC=CC=C2)NC(=O)CCC(=O)O	2.3939e+10	1.00184	3	1	0	0	6	1	0.258	0.250147	-0.145643	9.91023	8.13261e+09	6570097000	6943897000	6625752000	Within	25.57	8103123000	4510854700	4827697000	Within	59.57	6.26357e+09	1.35688e+09
Sacubitrilat (LBQ657)	C[C@H](C[C@@H](CC1=CC=C(C=C1)C2=CC=CC=C2)NC(=O)CCC(=O)O)C(=O)O	2.3933e+10	1.00644	3	1	0	0	6	1	0.284	0.251389	-0.135586	9.86469	7.32295e+09	7291581000	6363225000	7500445000	Within	26.47	9819339000	5062008300	4879435000	Within	62.79	6.81934e+09	1.8301e+09
Sertraline	CNC1CCC(C2=CC=CC=C12)C3=CC(=C(C=C3)Cl)Cl		0.991935	0	0	0	0	1	1	-0.035	0.279425	-0.288201	9.9644	9.21306e+09	8906412000	5504297500	3643366000	Within	21.43	12465868000	6488987600	8902202000	Not within	47.37	6.01803e+09	2.66887e+09
Sildenafil	CCCC1=NN(C2=C1N=C(NC2=O)C3=C(C=CC(=C3)S(=O)(=O)N4CCN(CC4)C)OCC)C		1.00952	4	1	0	0	9	1	-0.131	0.203185	-0.0673788	9.9915	9.80627e+09	5447035000	1595697000	4804142600	Within, except XGBoost	14.85	14356028000	5228076500	6047099000	Within	62.92	7176476220	4.03846e+09
Silymarin	COC1=C(C=CC(=C1)C2C(OC3=C(O2)C=C(C=C3)C4C(C(=O)C5=C(C=C(C=C5O4)O)O)O)CO)O		1.03496	1	1	0	0	10	1	-0.203	0.167018	-0.670907	10.0764	1.19234e+10	18033120000	15488198000	11370130000	Within	100	14016110000	15034813000	8211592700	Within	100	1.36923e+10	3.44691e+09
Simvastatin	CCC(C)(C)C(=O)OC1CC(C=C2C1C(C(C=C2)C)CCC3CC(CC(=O)O3)O)C		0.991543	4	1	0	0	5	1	0.149	0.23809	0.948742	9.63057	4.27143e+09	6885320700	11465104000	4133497600	Within, except XGBoost	11.73	5276454000	2179480600	3785862100	Within	82.35	4452123000	1.7543e+09
Sitagliptin	C1CN2C(=NN=C2C(F)(F)F)CN1C(=O)CC(CC3=CC(=C(C=C3F)F)F)N		1.06933	1	1	0	0	11	1	0.14	0.204284	-0.101497	9.49034	3.0927e+09	4971033000	2036905900	4233419800	Within, except XGBoost	13.56	5344170000	1067292160	5857751000	Within	56.76	4294733192	1.89881e+09
Sodium oxybate	C(CC(=O)O)CO	2.4622e+09	1.03442	1	1	0	0	3	1	-0.028	0.758463	0.0711547	9.47591	2.99167e+09	1293706900	1610690200	684161300	Within	55.56	1634882200	931913600	720726660	Within	75	1.14601e+09	4.28193e+08
Sotalol	CC(C)NCC(C1=CC=C(C=C1)NS(=O)(=O)C)O		1.00564	2	1	0	0	5	1	-0.008	0.371848	-0.122949	9.91627	8.24648e+09	4283787500	5913962500	3823720000	Within	24.14	7177937000	5438134000	5293487600	Within	59.32	5321838100	1.19432e+09
Succinic acid	C(CC(=O)O)C(=O)O	5.20324e+08	1.06857	2	1	0	0	4	1	0	0.755103	0.0662419	9.23234	1.7074e+09	116519976	158674560	155865490	Within	100	105131810	174332110	139981630	Within	100	1.41751e+08	2.65626e+07	4.61e+08	Average of several values of Cabell, 1985; Ervens et al., 2003
Sulfadiazine	C1=CN=C(N=C1)NS(=O)(=O)C2=CC=C(C=C2)N	1.35448e+10	1.02922	2	1	0	0	6	1	-0.14	0.318299	-0.407217	9.92825	8.47709e+09	9317830000	8606063000	8824857000	Within	100	9453113000	8651623000	8397514000	Within	100	8.87517e+09	4.20249e+08	8150000000	Baeza et al., 2011; Wols et al., 2013
Sulfadimethoxine	COC1=NC(=NC(=C1)NS(=O)(=O)C2=CC=C(C=C2)N)OC	1.3392e+10	1.03459	2	1	0	0	8	1	-0.126	0.303105	-0.526036	9.93593	8.62834e+09	8894216000	8757519000	7958064600	Within	100	8670914000	7922330600	6828266000	Within	100	8.17189e+09	7.78083e+08	3850000000	Luo et al., 2019
Sulfamethazine	CC1=CC(=NC(=N1)NS(=O)(=O)C2=CC=C(C=C2)N)C	1.32058e+10	1.01685	2	1	0	0	6	1	-0.117	0.311742	-0.306336	9.97213	9.37837e+09	8883973000	7921367000	8191729700	Within	100	9090081000	8090820600	8268571000	Within	100	8407757050	4.68062e+08	6975000000	Mezyk et al., 2004; Baeza et al., 2011
Sulfamethoxazole	CC1=CC(=NO1)NS(=O)(=O)C2=CC=C(C=C2)N	1.29857e+10	1.03208	2	1	0	0	6	1	-0.162	0.320458	-0.403915	9.91427	8.20859e+09	9137311000	8892819000	7792477700	Within	100	10076090000	8491144000	8302904300	Within	100	8.78212e+09	7.88223e+08	6465000000	Huber et al., 2003; Wols et al., 2013; Mezyk et al., 2007; Baeza et al., 2011
Sulfamethoxazole-N1-glucuronide	CC1=CC(=NO1)N(C2C(C(C(C(O2)C(=O)O)O)O)O)S(=O)(=O)C3=CC=C(C=C3)N	2.58577e+10	1.04992	3	1	0	0	12	1	-0.21	0.2785	-0.35099	9.80811	6.42854e+09	8725924000	7437692000	6787195000	Within	30.49	18439016000	10920262000	7887141000	Within	74.29	1.00329e+10	4.35964e+09
Sulfapyridine	C1=CC=NC(=C1)NS(=O)(=O)C2=CC=C(C=C2)N	1.56181e+10	1.02039	2	1	0	0	5	1	-0.13	0.318299	-0.510929	10.0234	1.0554e+10	9019858000	5472347600	7656089000	Within	52.94	13892550000	10217200000	8467823600	Within	91.84	9.12098e+09	2.82364e+09	8.2e+09	Lee et al., 2019
Sulfathiazole	C1=CC(=CC=C1N)S(=O)(=O)NC2=NC=CS2	1.67935e+10	1.03054	2	1	0	0	5	1	-0.165	0.330451	-0.27755	9.87563	7.50982e+09	9021440000	7029539000	7344480000	Within	51.92	9532232000	10064514000	8468541000	Within	92.31	8576791000	1.20401e+09
Sulpiride	CCN1CCCC1CNC(=O)C2=C(C=CC(=C2)S(=O)(=O)N)OC	2.48914e+10	1.01146	3	1	0	0	7	1	-0.05	0.28907	-0.0135495	9.88967	7.75651e+09	7985553000	6454800000	4708288000	Within	17.95	14043623000	4476709400	5057040000	Within	57.95	7.121e+09	3.63833e+09
Sulpiride-N-oxide	CC[N+]1(CCCC1CNC(=O)C2=C(C=CC(=C2)S(=O)(=O)N)OC)[O-]	1.49599e+10	1.01818	3	1	0	0	7	1	-0.062	0.290877	-0.053942	9.86123	7.2649e+09	4971051000	17446334000	4427220000	Within	17.95	16204474000	6246494000	5071743000	Within	56.84	9.06122e+09	6.05604e+09
Tacrolimus	CC1CC(C2C(CC(C(O2)(C(=O)C(=O)N3CCCCC3C(=O)OC(C(C(CC(=O)C(C=C(C1)C)CC=C)O)C)C(=CC4CCC(C(C4)OC)O)C)O)C)OC)OC														31936465000	12150433000	5195901400	Within, except XGBoost	11.9	16760262000	17659812000	5585340400	Within	68.12	15427556160	1.09643e+10
Tapentadol	CCC(C1=CC(=CC=C1)O)C(C)CN(C)C	2.27132e+10	0.978172	0	0	0	0	2	1	-0.034	0.451176	-0.00838981	9.87915	7.57096e+09	7772626400	3719950800	4331050500	Within	25	11316277000	9176002000	10326495000	Within	61.9	7.77373e+09	3.14063e+09
Tapentadol-O-sulfate	CCC(C1=CC(=CC=C1)OS(=O)(=O)O)C(C)CN(C)C	1.6975e+10	1.00481	2	1	0	0	5	1	0.087	0.418179	0.0301938	9.81076	6.46779e+09	4705409500	11119016000	3029671000	Within	19.35	5698453500	3604670500	2361068300	Within	57.89	5.08638e+09	3.18639e+09
Tazobactam	CC1(C(N2C(S1(=O)=O)CC2=O)C(=O)O)CN3C=CN=N3		1.0517	4	1	0	0	8	1	-0.212	0.325406	0.13402	9.59935	3.9751e+09	5109214000	6797746000	6573468000	Within	19.48	6329636400	3660770300	4890310000	Within	56.79	5.56019e+09	1.21739e+09
Telmisartan	CCCC1=NC2=C(C=C(C=C2N1CC3=CC=C(C=C3)C4=CC=CC=C4C(=O)O)C5=NC6=CC=CC=C6N5C)C	4.339e+10	0.993458	1	1	0	0	4	1	0.209	0.138972	-0.722557	10.2461	1.76247e+10	25177985000	13739947000	7724282400	Within	17.65	9153120000	7054488600	6403604000	Within	60.61	1.15422e+10	7.17765e+09
Telmisartan-O-acyl-glucuronide	CCCC1=NC2=C(N1CC3=CC=C(C=C3)C4=CC=CC=C4C(=O)OC5C(C(C(C(O5)C(=O)O)O)O)O)C=C(C=C2C)C6=NC7=CC=CC=C7N6C	4.86836e+10	1.01176	2	1	0	0	10	1	0.098	0.11089	-0.551226	10.1104	1.28952e+10	23942689000	18172266000	5505596000	Within	19.23	6937146000	4309104600	3900149800	Within	67.11	1.04612e+10	8.47448e+09
Terbinafine	CC(C)(C)C#CC=CCN(C)CC1=CC=CC2=CC=CC=C21		0.972447	1	1	0	0	1	1	-0.02	0.24259	0.0631874	10.1428	1.38929e+10	20511255000	6266057000	7631577600	Within	31.34	14570765000	33806547000	6419992600	Not within	46.67	1.14696e+10	7.85999e+09
Tetracaine	CCCCNC1=CC=C(C=C1)C(=O)OCCN(C)C		0.990181	1	1	0	0	4	1	0.19	0.332522	-0.0477765	9.94243	8.75845e+09	5206310400	8825580000	5649375700	Within	27.42	9183497000	11753141000	7659705000	Within	60.78	8.04627e+09	2.43316e+09
Tetrazepam	CN1C(=O)CN=C(C2=C1C=CC(=C2)Cl)C3=CCCCC3		0.99793	3	1	0	0	3	1	-0.029	0.299752	0.0186708	9.95923	9.10402e+09	7536845000	3156443100	5263931000	Within	54.17	6606810600	5743370000	6069844000	Within	84.91	5.72954e+09	1.48254e+09
Theobromine	CN1C=NC2=C1C(=O)NC(=O)N2C	6.77481e+09	1.03948	2	1	0	0	5	1	0.299	0.451911	-0.0275307	9.4989	3.15429e+09	5948416500	6523729400	6035312600	Within	100	6116654600	5990386000	6082041000	Within	100	6.11609e+09	2.08696e+08	5800000000	Powers, 1986
Theophylline	CN1C2=C(C(=O)N(C1=O)C)NC=N2	3.89343e+09	1.03948	2	1	0	0	5	1	0.299	0.458308	-0.0264984	9.49558	3.13029e+09	6541360000	6427862000	6433665500	Within	100	6116654600	5990386000	6082041000	Within	100	6.26533e+09	2.29015e+08	6300000000	Powers, 1986
Thiopental	CCCC(C)C1(C(=O)NC(=S)NC1=O)CC														4754173000	3428089300	3069048600	Within	17.78	3122009300	1915264000	4947652000	Within	61.4	3539372700	1.14057e+09
Tiapride	CCN(CC)CCNC(=O)C1=C(C=CC(=C1)S(=O)(=O)C)OC														4408329700	8361745000	6545670000	Within	39.39	13566948000	5648698000	4558913000	Within	53.25	7.18172e+09	3.44932e+09
Ticlopidine	C1CN(CC2=C1SC=C2)CC3=CC=CC=C3Cl		0.989906	0	0	0	0	1	1	-0.091	0.260336	-0.164115	9.96266	9.17607e+09	9140436000	4549424000	4239503400	Within	19.23	10129165000	4989061600	8726059000	Not within	48.48	5.97645e+09	2.74447e+09
Tilidine	CCOC(=O)C1(CCC=CC1N(C)C)C2=CC=CC=C2														6894249500	6697235000	5881963000	Within	22.22	4334055400	6442520000	5931932700	Within	55.1	6.03033e+09	9.24128e+08
Timolol	CC(C)(C)NCC(COC1=NSN=C1N2CCOCC2)O		1.0067	0	0	0	0	7	1	-0.104	0.263342	0.268358	9.69302	4.93202e+09	4138482000	4499593000	3529522200	Within	17.58	6816940500	4767655000	3085550600	Within	71.28	4.47296e+09	1.3045e+09
Tolnaftate	CC1=CC(=CC=C1)N(C)C(=S)OC2=CC3=CC=CC=C3C=C2		0.989085	1	1	0	0	2	1	0.168	0.225055	-0.574901	10.1983	1.57859e+10	18667817000	12085021000	7019412000	Within	25	12142083000	7155044000	7137554400	Within	59.46	1.07012e+10	4.61061e+09
Tolperisone	CC1=CC=C(C=C1)C(=O)C(C)CN2CCCCC2	1.99662e+10	0.979237	1	1	0	0	2	1	-0.076	0.290325	0.13661	10.0675	1.1682e+10	9695674000	6774262300	6690203000	Within	20.45	6011379000	3163355400	3734116900	Within	55	6.0115e+09	2.36279e+09
Tolperisone metabolite	CC1=CC=C(C=C1)C(C(C)CN2CCCCC2)O	2.40862e+10	0.977495	0	0	0	0	2	1	-0.076	0.290325	0.0662036	9.94607	8.83232e+09	19484838000	16343247000	8208065500	Within	20.93	5944553500	4822007000	4399738000	Within	56.52	9.86707e+09	6.44865e+09
Tolperisone metabolite M1	CC(CN1CCCCC1)C(=O)C2=CC=C(C=C2)CO	2.03042e+10	0.987524	1	1	0	0	3	1	-0.054	0.280638	0.0100365	10.0524	1.12813e+10	8379943000	7998832600	6651898000	Within	19.23	5907966000	6500609000	3160744000	Within	54	6433332100	1.85894e+09
Tolperisone metabolite M1'	CC1=C(C=C(C=C1)C(=O)C(C)CN2CCCCC2)O	2.01714e+10	0.987524	1	1	0	0	3	1	-0.094	0.29186	0.115982	10.0234	1.05528e+10	10276861000	7618994700	10086742000	Within	22.03	10748781000	6112531000	3640055600	Within	59.68	8.08066e+09	2.82036e+09
Tolperisone metabolite M3	CC(CN1CCCCC1)C(=O)C2=CC=C(C=C2)C(=O)O	1.79938e+10	0.998041	2	1	0	0	4	1	0.147	0.27557	0.0728566	9.88608	7.69271e+09	5691771000	1838885500	5254359000	Within	26	6363127000	4733316000	3509645000	Within	59.18	4.56518e+09	1.64632e+09
Tolperisone metabolite M4/M5	CC(CN1CCCCC1)C(C2=CC=C(C=C2)C(=O)O)O	2.21138e+10	0.995426	1	1	0	0	4	1	0.147	0.27557	0.108788	9.89121	7.78404e+09	10279703000	6383401000	5192717000	Within	24.53	6068023000	7109881300	3416832800	Within	61.22	6408426350	2.28136e+09
Torasemide	CC1=CC(=CC=C1)NC2=C(C=NC=C2)S(=O)(=O)NC(=O)NC(C)C	1.81478e+10	1.01214	3	1	0	0	7	1	-0.093	0.294287	-0.262322	9.98817	9.73131e+09	7594865000	6520539000	4517890000	Within	18.84	8867656000	9208066000	7540415500	Within	77.05	7374905250	1.70628e+09
Torasemide carboxylic acid	CC(C)NC(=O)NS(=O)(=O)C1=C(C=CN=C1)NC2=CC=CC(=C2)C(=O)O	1.56023e+10	1.02967	4	1	0	0	9	1	-0.096	0.286585	-0.139203	9.82677	6.71068e+09	5500409000	4107739400	3259088000	Within	32	8126407700	7769986600	6039942000	Within	75.71	5800595450	1.93702e+09
Torasemide metabolite M3 (4'-Hydroxytorasemide)	CC1=C(C=CC(=C1)NC2=C(C=NC=C2)S(=O)(=O)NC(=O)NC(C)C)O	1.72347e+10	1.01915	3	1	0	0	8	1	-0.104	0.289927	-0.190692	9.91969	8.31173e+09	9315612000	6196731000	5870407700	Within	19.27	10840362000	7264546300	5861961000	Within	78.87	7558270000	2.07494e+09
Tramadol	CN(C)CC1CCCCC1(C2=CC(=CC=C2)OC)O		0.985445	0	0	0	0	3	1	-0.084	0.351066	0.125374	9.84451	6.9905e+09	7383471600	778482200	5663394000	Within	25.86	5083312000	9452877000	7612469000	Within	92.86	5.99567e+09	2.98845e+09
Tramadol N-oxide	C[N+](C)(CC1CCCCC1(C2=CC(=CC=C2)OC)O)[O-]		0.993042	0	0	0	0	3	1	-0.132	0.349261	0.0339988	9.84318	6.96915e+09	7104429600	3341781800	5298497500	Within	25.42	10523543000	12594502000	7237244000	Within	76.47	7.68333e+09	3.38399e+09
Tranexamic acid	C1CC(CCC1CN)C(=O)O		0.997754	1	1	0	0	3	1	0.327	0.486557	0.435408	9.59444	3.93039e+09	1996183300	923771140	1004067100	Within	25.93	8256743000	3973145000	3710958600	Within	73.08	3.31081e+09	2.74985e+09
Trazodone	C1CN(CCN1CCCN2C(=O)N3C=CC=CC3=N2)C4=CC(=CC=C4)Cl	3.33619e+10	1.00234	4	1	0	0	6	1	-0.036	0.159847	-0.193513	10.0724	1.18129e+10	12669712000	8142759400	3555810000	Within	17.14	4824516600	4646870500	6065012700	Within	66.23	6650780200	3.33845e+09
Triazolam	CC1=NN=C2N1C3=C(C=C(C=C3)Cl)C(=NC2)C4=CC=CC=C4Cl														14939754000	5062804500	4842598000	Within	31.03	5755733500	1773576300	4985426400	Within	61.82	6.22665e+09	4.48956e+09
Trimetazidine	COC1=C(C(=C(C=C1)CN2CCNCC2)OC)OC		1.00052	0	0	0	0	5	1	-0.175	0.324385	-0.228195	9.91328	8.18992e+09	11186373000	22926862000	7666128000	Within	23.53	7176112000	3201132800	2741070300	Within	64.29	9.14961e+09	7.43653e+09
Trimethoprim	COC1=CC(=CC(=C1OC)OC)CC2=CN=C(N=C2N)N	1.89079e+10	1.01473	0	0	0	0	7	1	-0.009	0.307771	-0.361384	9.81044	6.46302e+09	8658512000	7435247600	5277270500	Within	100	8486233600	7636472300	6941262300	Within	100	7405833050	1.22777e+09	7450000000	Wols et al., 2013; Dodd et al., 2006
Trimipramine	CC(CN1C2=CC=CC=C2CCC3=CC=CC=C31)CN(C)C	2.90175e+10	0.975142	0	0	0	0	2	1	-0.1	0.278966	-0.384461	10.1395	1.3787e+10	14603176000	3610939600	4157265400	Within	18.37	14026547000	9454417000	8462458000	Within	52.27	9.05247e+09	4.68262e+09
Trimipramine N-oxide	CC(CN1C2=CC=CC=C2CCC3=CC=CC=C31)C[N+](C)(C)[O-]	2.25321e+10	0.982329	0	0	0	0	2	1	-0.12	0.273627	-0.421057	10.1126	1.29602e+10	10305774000	4855392000	5237934600	Within	16.67	9025950000	6442951700	7442820600	Not within	44.44	6799700200	3.04237e+09
Trospium	C1CC[N+]2(C1)C3CCC2CC(C3)OC(=O)C(C4=CC=CC=C4)(C5=CC=CC=C5)O		0.989761	1	1	0	0	3	1	0.055	0.183736	-0.107702	10.0845	1.21473e+10	9204512000	6499866000	11050902000	Within	22.41	2052167700	9651332000	5774350000	Within	51.43	7.37219e+09	3.27724e+09
Troxerutin	CC1C(C(C(C(O1)OCC2C(C(C(C(O2)OC3=C(OC4=CC(=CC(=C4C3=O)O)OCCO)C5=CC(=C(C=C5)OCCO)OCCO)O)O)O)O)O)O														2394086100	14050921000	1919250600	Within	62.5	5118001700	5061146600	5377922600	Within	86.67	5.65355e+09	4.37718e+09
Tylosin	CCC1C(C=C(C=CC(=O)C(CC(C(C(C(CC(=O)O1)O)C)OC2C(C(C(C(O2)C)OC3CC(C(C(O3)C)O)(C)O)N(C)C)O)CC=O)C)C)COC4C(C(C(C(O4)C)O)OC)OC		1.00881	5	1	0	0	18	1	-0.099	0.173811	0.537771	9.77922	6.01472e+09	15896884000	4936375000	2776953600	Within	21	5903942700	7248627700	6542072000	Within	79.37	7.21748e+09	4.52629e+09
Valeryl-4-hydroxyvalsartan	CC(C)C(C(=O)O)N(CC1=CC=C(C=C1)C2=CC=CC=C2C3=NNN=N3)C(=O)CCC(C)O	2.31702e+10	1.0068	2	1	0	0	8	1	0.184	0.211421	0.0125831	9.86328	7.29935e+09	13403080000	7990894000	5752311000	Within	16.09	13081377000	5308828700	5207068000	Within	63.01	8.45726e+09	3.84329e+09
Valganciclovir	CC(C)[C@@H](C(=O)OCC(CO)OCN1C=NC2=C1N=C(NC2=O)N)N														7613491700	4375409700	8864410000	Within	29.9	8040343600	12260717000	5808769000	Within	79.45	7.82719e+09	2.71337e+09
Valsartan	CCCCC(=O)N(CC1=CC=C(C=C1)C2=CC=CC=C2C3=NNN=N3)C(C(C)C)C(=O)O	2.29013e+10	1.00154	2	1	0	0	7	1	0.271	0.212786	0.076243	9.84445	6.9896e+09	9220542000	5595913700	5988643000	Within	16.09	12963087000	7074643000	5318655500	Within	61.11	7693580700	2.94719e+09	10000000000	Lee et al., 2014
Valsartan acid	C1=CC=C(C(=C1)C2=CC=C(C=C2)C(=O)O)C3=NNN=N3	8.60306e+09	1.02375	1	1	0	0	5	1	0.349	0.257936	-0.313506	9.78249	6.06029e+09	7548928500	3297375000	4116560400	Within	26	7737087500	3942314000	6601402000	Within	62.16	5.54061e+09	1.97978e+09
Vancomycin	CC1C(C(CC(O1)OC2C(C(C(OC2OC3=C4C=C5C=C3OC6=C(C=C(C=C6)C(C(C(=O)NC(C(=O)NC5C(=O)NC7C8=CC(=C(C=C8)O)C9=C(C=C(C=C9C(NC(=O)C(C(C1=CC(=C(O4)C=C1)Cl)O)NC7=O)C(=O)O)O)O)CC(=O)N)NC(=O)C(CC(C)C)NC)O)Cl)CO)O)O)(C)N)O		1.03103	8	1	0	0	33	1	-0.049	0.11297	0.217052	9.75115	5.63834e+09	25446842000	2986789400	3759305000	Within, except XGBoost	13.62	12568166000	1945611800	5545560600	Within	64.94	9853097080	9.60148e+09
Venlafaxine	CN(C)CC(C1=CC=C(C=C1)OC)C2(CCCCC2)O	2.21688e+10	0.983898	0	0	0	0	3	1	-0.083	0.3338	0.0821645	9.87846	7.55888e+09	8931245000	9094804000	7899055600	Within	100	8710890000	8452082000	8728722000	Within	100	8636133100	4.21613e+08	8800000000	Wols et al., 2013
Venlafaxine N-oxide	C[N+](C)(CC(C1=CC=C(C=C1)OC)C2(CCCCC2)O)[O-]	1.56833e+10	0.991052	0	0	0	0	3	1	-0.13	0.337114	-0.0218059	9.88204	7.62146e+09	10943864000	9790263000	6720643000	Within	59.65	12348235000	11622186000	7933687300	Within	81.25	9.89315e+09	2.19253e+09
Verapamil	CC(C)C(CCCN(C)CCC1=CC(=C(C=C1)OC)OC)(C#N)C2=CC(=C(C=C2)OC)OC	2.11097e+10	0.991797	0	0	0	0	6	1	-0.074	0.239574	-0.188325	9.96169	9.15574e+09	15599062000	2233414700	3981814000	Within	19.23	4130954500	1004952300	3390937300	Within	64.71	5056855800	5.29747e+09
Vildagliptin	C1CC(N(C1)C(=O)CNC23CC4CC(C2)CC(C4)(C3)O)C#N		0.993183	1	1	0	0	5	1	-0.027	0.216637	0.949624	9.69264	4.92765e+09	13756313000	1958163100	1865077900	Within	15.85	2496956200	1185692200	2121813200	Within	58.14	3.89734e+09	4.84884e+09
Xylazine	CC1=C(C(=CC=C1)C)NC2=NCCCS2		0.982748	1	1	0	0	2	1	0.037	0.340247	-0.0739852	10.0554	1.13612e+10	7956392400	5149629000	4648870000	Within	22.73	9325821000	2418529500	6945884000	Within	50	6074187650	2.49503e+09
Xylometazoline	CC1=CC(=CC(=C1CC2=NCCN2)C)C(C)(C)C														11876043000	4244955000	5541474300	Within	16.67	6009011700	5377600500	2946137000	Within	66.67	5.9992e+09	3.08324e+09
Zaleplon	CCN(C1=CC=CC(=C1)C2=CC=NC3=C(C=NN23)C#N)C(=O)C														6138517000	891251900	4155706400	Within	16.47	18158721000	5087187500	5605017000	Within	58.33	6.67273e+09	5.92669e+09
Zidovudine	CC1=CN(C(=O)NC1=O)C2CC(C(O2)CO)N=[N+]=[N-]		1.04227	5	1	0	0	8	1	0.069	0.331267	0.092085	9.57523	3.76035e+09	3311544600	2703532300	5168434000	Within	59.7	5960630300	4824297500	4773936600	Within	83.82	4457062550	1.21566e+09
Zolpidem	CC1=CC=C(C=C1)C2=C(N3C=C(C=CC3=N2)C)CC(=O)N(C)C	3.03483e+10	0.99057	1	1	0	0	3	1	0.156	0.269272	-0.423524	10.1172	1.30975e+10	4787293000	8030784500	5496256000	Within	17.19	12829764000	5108773400	4274361900	Within	66.67	6754538800	3.25116e+09
Zolpidem carboxylic acid	CC1=CN2C(=NC(=C2CC(=O)N(C)C)C3=CC=C(C=C3)C(=O)O)C=C1	2.83429e+10	1.00809	2	1	0	0	5	1	0.206	0.25423	-0.315498	9.94538	8.8183e+09	4052193800	5092488700	4112010800	Within	20	14524397000	5968884000	4221270300	Within	65.52	6.32854e+09	4.08325e+09
Zonisamide	C1=CC=C2C(=C1)C(=NO2)CS(=O)(=O)N														5846045700	4843217400	5838833700	Within	21.28	5227904500	5000125400	8067812400	Within	68.85	5803989850	1.18567e+09
α-Hydroxymetoprolol	CC(C)NCC(COC1=CC=C(C=C1)C(COC)O)O	1.70574e+10	1.00032	0	0	0	0	5	1	-0.216	0.328306	-0.08647	9.8765	7.52492e+09	5889485300	8851121000	7295225300	Within	57.63	6876440600	4592621600	6033185300	Within	92.86	6589679850	1.44792e+09

## Sheet: SI-A6 WWTP Conc. & Abatements
						LC-MS Information							Altenrhein
													After Sandfilter/Before Ozonation																		After Ozonation																		Removal
													Monday			Tuesday			Wednesday			Thursday			Friday			Mean			Monday			Tuesday			Wednesday			Thursday			Friday			Mean			SF - O3
Compound	Abbreviation	Parent, Phase I, Phase II	Metabolite of	Comment	Quantification Type	m/z	Retention Time [min]	Ionization Mode	Own ILIS	ILIS	R2 of Calibration Curve	LOQ in Ultrapure Water	AR_SF_Mon_mean	AR_SF_Mon_stdv	AR_SF_Mon_rel_stdv	AR_SF_Tue_mean	AR_SF_Tue_stdv	AR_SF_Tue_rel_stdv	AR_SF_Wed_mean	AR_SF_Wed_stdv	AR_SF_Wed_rel_stdv	AR_SF_Thu_mean	AR_SF_Thu_stdv	AR_SF_Thu_rel_stdv	AR_SF_Fri_mean	AR_SF_Fri_stdv	AR_SF_Fri_rel_stdv	AR_SF_weekday_mean	AR_SF_weekday_stdv	AR_SF_weekday_rel_stdv	AR_O3_Mon_mean	AR_O3_Mon_stdv	AR_O3_Mon_rel_stdv	AR_O3_Tue_mean	AR_O3_Tue_stdv	AR_O3_Tue_rel_stdv	AR_O3_Wed_mean	AR_O3_Wed_stdv	AR_O3_Wed_rel_stdv	AR_O3_Thu_mean	AR_O3_Thu_stdv	AR_O3_Thu_rel_stdv	AR_O3_Fri_mean	AR_O3_Fri_stdv	AR_O3_Fri_rel_stdv	AR_O3_weekday_mean	AR_O3_weekday_stdv	AR_O3_weekday_rel_stdv	AR_SF_O3_mean
(2R,3R,4S,5R)-2-(4-Aminopyrrolo[2,1-f][1,2,4]triazin-7-yl)-3,4-dihydroxy-5-(hydroxymethyl)tetrahydrofuran-2-carbonitrile (GS 441524)		Phase I	Remdesivir		Quantified	292.104	9.79	pos	no	Naloxone-D5	0.9528	0.25	0	0	0	0	0	0	0	0	0	0	0	0	0	0	0	0	0	0	0	0	0	0	0	0	0	0	0	0	0	0	0	0	0	0	0	0
1-(3-Chlorophenyl)piperazine	1-3-ClPh-pip	Phase I	Trazodone		Quantified	197.084	13.26	pos	no	Trazodone-D6	0.8954	0.1	26.4	3.03	11.5	30.4	1.09	3.58	31.8	0.568	1.79	31.5	1.77	5.61	31.3	1.45	4.63	30.3	2.23	7.36	12.6	0.736	5.84	12.2	1.22	9.99	13.2	0.839	6.35	11.9	1.14	9.52	11.2	0.798	7.14	12.2	0.753	6.16	59
1-(4-Chlorobenzhydryl)piperazine	1-4-Cl-behyd-pip	Related	Cetirizine		Quantified	287.131	17.07	pos	no	Trimipramine-D3	0.9813	0.1	0	0	0	0	0	0	0	0	0	0	0	0	0	0	0	0	0	0	0	0	0	0	0	0	0	0	0	0	0	0	0	0	0	0	0	0
1,3,7-Trimethyluric acid	1,3,7-TriMURA	Phase I	Caffeine, Theophylline		Semiquantified								54.6			36			36			40.2			33.4			40	8.49	21.2	5.05			2.27			3.68			5.63			4.44			4.21	1.31	31	89
1,3-Dimethyluric acid		Phase I	Caffeine, Theophylline		Semiquantified								36.3			21.8			40.1			29.9			27.3			31.1	7.24	23.3	15.7			15.7			6.68			9.35			7.87			11.1	4.35	39.3	62
1,7-Dimethyluric acid	1,7-DiMURA	Phase I	Caffeine, Theophylline		Semiquantified								12.6			15			26			25.6			20.4			19.9	6.09	30.6	1.18			1.46			1.14			1.1			1.1			1.19	0.153	12.8	93
1-[3-(trifluoromethyl)phenyl]piperazine		Parent			Quantified	231.11	14.35	pos	no	Trimipramine-D3	0.951	0.1	0	0	0	0	0	0	0	0	0	0	0	0	0	0	0	0	0	0	0	0	0	0	0	0	0	0	0	0	0	0	0	0	0	0	0	0
11-Nor-9-carboxy-delta-9-tetrahydrocannabinol	THC-COOH	Phase I	THC		Quantified	345.206	22.99	pos	no	Tipranavir-D4	0.8756	0.1	26.1	0.214	0.82	27.7	0.0601	0.217	26.3	0.702	2.67	15.4	0.167	1.09	13	0.536	4.11	21.7	6.93	31.9	9.71	0.56	5.77	10.1	0.0817	0.805	8.75	0.132	1.51	7.43	0.515	6.93	6.59	0.14	2.13	8.53	1.5	17.6	59
12-Hydroxynevirapine	12-OH-NEV	Phase I	Nevirapine		Semiquantified								36.2			35.3			32.7			30.6			25.5			32.1	4.28	13.4	20.5			21.7			14.7			17.5			15.3			18	3.1	17.2	44
14-Hydroxyclarithromycin		Phase I	Clarithromycin		Semiquantified								48			38.7			37.8			35.8			36.4			39.3	4.99	12.7	35.3			31.2			29.3			25.9			25.7			29.5	3.99	13.5	25
1-Hydroxyibuprofen	1-OH-IBU	Phase I	Ibuprofen
1-Methyluric acid	1-MURA	Phase I	Caffeine, Theophylline		Semiquantified								2.45			3.91			3.56			2.89			2.58			3.08	0.633	20.6	1.92			2.82			2.62			1.82			1.6			2.16	0.529	24.5	30
1-Methylxanthine	1-MXAN	Phase I	Caffeine, Theophylline		Semiquantified								40.4			44.3			65			61.6			66.1			55.5	12.2	21.9	27.1			33.4			37.3			41.8			35.7			35.1	5.38	15.3	36
1-Oxo-mirtazapine	1-ox-MTZ	Related	Mirtazapine
2-(3,4-Dimethoxyphenyl)-2-isopropyl-5-(methylamino)pentanenitrile (D617)	D617	Phase I	Verapamil		Quantified	291.207	14.88	pos	no	Zolpidem-D6	0.9634	0.1	34	1.38	4.05	31.5	1.39	4.41	34.3	1.35	3.92	31.1	1.04	3.36	31.1	0.427	1.37	32.4	1.61	4.97	32	5.09	15.9	30.7	1.41	4.59	30.3	2.98	9.85	29.9	0.613	2.05	30.2	1.01	3.34	30.6	0.812	2.65	5.5
2-(4-Bromo-2,5-dimethoxyphenyl)ethylamine	2C-B	Parent			Quantified	260.028	13.97	pos	no	4-Formylaminoantipyrine-D3	0.9259	0.1	0	0	0	0	0	0	0	0	0	0	0	0	0	0	0	0	0	0	0	0	0	0	0	0	0	0	0	0	0	0	0	0	0	0	0	0
2',3'-Anhydroinosine		Phase I	Didanosine
2',3'-Di-o-acetyl-5'-deoxy-5-fluorocytidine	5'-DFCR	Phase I + II	Capecitabine		Quantified	330.11	14.88	pos	no	Tramadol-D6	0.8795	5	0	0	0	0	0	0	0	0	0	0	0	0	0	0	0	0	0	0	0	0	0	0	0	0	0	0	0	0	0	0	0	0	0	0	0	0
2,5-Dimethoxy-4-ethylphenethylamine	2C-E	Parent			Quantified	210.149	15.15	pos	no	Midazolam-D4	0.9454	0.1	0	0	0	0	0	0	0	0	0	0	0	0	0	0	0	0	0	0	0	0	0	0	0	0	0	0	0	0	0	0	0	0	0	0	0	0
2'-Deoxy-2',2'-difluorouridine	2-Deox-diF	Phase I	Gemcitabine		Quantified	265.063	9.92	pos	no	Vildagliptin-13C-15N	0.9317	1	0	0	0	0	0	0	0	0	0	0	0	0	0	0	0	0	0	0	0	0	0	0	0	0	0	0	0	0	0	0	0	0	0	0	0	0
2-Ethylidene-1,5-dimethyl-3,3-diphenylpyrrolidine (EDDP)	EDDP	Phase I	Methadone		Quantified	278.19	15.2	pos	yes	EDDP-D3	0.9978	0.1	176	11.8	6.7	191	2.15	1.13	195	13.1	6.7	201	4.46	2.22	196	1.95	0.996	192	9.3	4.85	154	21.3	13.8	155	4.94	3.19	156	6.51	4.17	156	2.57	1.65	162	1.93	1.19	156	3.12	2	18
2-Hydroxyibuprofen	2-OH-IBU	Phase I	Ibuprofen
2-Hydroxynevirapine	2-OH-NEV	Phase I	Nevirapine		Semiquantified								29.1			28.4			26.2			24.6			20.5			25.8	3.44	13.4	17.1			18.1			12.2			14.6			12.8			14.9	2.57	17.2	42
2-Hydroxytrimipramine	2-OH-TMN	Phase I	Trimipramine		Semiquantified								0.201			0.239			0.198			0.179			0.187			0.201	0.023	11.5	0.221			0.262			0.223			0.189			0.205			0.22	0.027	12.3	-9.3
2-Oxo-3-hydroxy-lysergide		Phase I	LSD		Quantified	356.197	11.51	pos	no	4-Formylaminoantipyrine-D3	0.9415	0.1	0	0	0	0	0	0	0	0	0	0	0	0	0	0	0	0	0	0	0	0	0	0	0	0	0	0	0	0	0	0	0	0	0	0	0	0
3,4-Methylenedioxymethamphetamine	MDMA	Parent			Quantified	194.118	11.41	pos	no	4-Acetamidoantipyrine-D3	0.9791	0.1	75.9	3.61	4.76	69.5	2.18	3.14	52.9	1.84	3.47	44	1.1	2.51	42.5	1.56	3.68	57	15.1	26.4	65.4	1.08	1.65	47.6	0.833	1.75	36.3	1.4	3.86	25.1	1.61	6.39	24.1	1.6	6.65	39.7	17.2	43.4	33
3,4-Methylenedioxypyrovalerone	MDPV	Parent			Quantified	276.159	13.6	pos	no	4-Acetamidoantipyrine-D3	0.9087	0.1	0	0	0	0	0	0	0	0	0	0	0	0	0	0	0	0	0	0	0	0	0	0	0	0	0	0	0	0	0	0	0	0	0	0	0	0
3,5-Diamino-2,4,6-triiodobenzoic-acid	3,5-Diam-2,4,6-Tri-I-benz-COOH	Phase I	Diatrizoate		Quantified	528.741	9.95	neg	no	Chlorothiazide-13C-15N2	0.8601	5	0	0	0	0	0	0	0	0	0	0	0	0	0	0	0	0	0	0	0	0	0	0	0	0	0	0	0	0	0	0	0	0	0	0	0	0
3,5-Diiodo-L-tyrosine	DIT	Phase I	Diatrizoate		Quantified	433.875	14.06	pos	no	Flecainide-D4	0.7582	0.1	0	0	0	0	0	0	0	0	0	0	0	0	0	0	0	0	0	0	0	0	0	0	0	0	0	0	0	0	0	0	0	0	0	0	0	0
3-[(4-chlorobenzoyl)amino]propanoic acid		Phase I	Bezafibrate		Quantified	228.042	16.95	pos	no	Fexofenadine-D6	0.8367	0.1	0	0	0	0	0	0	0	0	0	0	0	0	0	0	0	0	0	0	0	0	0	0	0	0	0	0	0	0	0	0	0	0	0	0	0	0
3-Carboxymefenamic acid		Phase I	Mefenamic acid		Semiquantified								25.6			17.6			29.6			27.7			35.3			27.2	6.47	23.8	2.09			2.42			3.25			6.65			4.68			3.82	1.87	49.1	86
3-Desmethyltrimethoprim	3-DesMe-TMP	Phase I	Trimethoprim		Semiquantified								31.1			19.6			23.3			25.4			17.7			23.4	5.24	22.4	6.37			2.81			2.19			5.19			4.07			4.13	1.71	41.4	82
3-Hydroxycotinine	3-OH-COT	Phase I	Nicotine		Semiquantified								49.4			33.7			59			33.9			70.7			49.3	16	32.5	30.7			31			30.3			47.4			50.2			37.9	9.99	26.3	17
3-Hydroxydesloratadine	3-OH-DRT	Phase I	Desloratadine
3-Hydroxyibuprofen	3-OH-IBU	Phase I	Ibuprofen
3-Hydroxymethylmefenamic acid	3-OH-MEA	Phase I	Mefenamic acid		Semiquantified								12.7			12.3			10.5			9.76			15.5			12.2	2.24	18.4	9.38			18.4			12.5			7.59			5.29			10.6	5.07	47.7	9.1
3-Hydroxynevirapine		Phase I	Nevirapine		Semiquantified								40.9			38.4			34.2			31.3			33.3			35.6	3.92	11	8.43			4.99			6.98			7.12			5.31			6.56	1.42	21.6	81
3-Methylxanthine		Phase I	Caffeine, Theophylline		Semiquantified								7.99			8.55			8.63			4.4			8.82			7.68	1.86	24.2	3.81			3.67			6.06			5.46			3.01			4.4	1.29	29.4	36
3-Oxo-citalopram	3-ox-CIT	Related	Citalopram
4-Acetamidoantipyrine	4-Ac-AA	Phase I + II	Metamizole		Quantified	246.124	12.67	pos	yes	4-Acetamidoantipyrine-D3	0.9962	0.1	5760	392	6.81	5290	102	1.94	4840	128	2.64	5150	54.8	1.06	4740	158	3.34	5160	405	7.85	3730	124	3.34	3030	271	8.94	2800	88.9	3.17	2880	27.1	0.94	2660	6.54	0.246	3020	416	13.7	42
4-Amino-6-chlorobenzene-1,3-disulfonamide	4-Am-6	Phase I	Hydrochlorothiazide		Quantified	285.972	9.92	pos	no	Vildagliptin-13C-15N	0.807	25	1880	233	12.4	796	72.7	9.14	358	112	31.4	515	107	20.7	571	140	24.5	823	610	74.1	1500	241	16	831	68.3	8.22	573	93	16.2	590	32.4	5.5	670	73.2	10.9	833	388	46.6	-15
4-Aminoantipyrine	4-AA	Phase I	Metamizole		Quantified	204.113	10.5	pos	yes	4-Aminoantipyrine-D3	0.9874	0.1	1210	43.3	3.59	1240	35.4	2.86	1190	40.2	3.39	1020	11	1.07	975	26.2	2.69	1130	117	10.4	405	28.6	7.06	373	23.4	6.27	381	15.1	3.97	383	6.89	1.8	393	7.68	1.96	387	12.5	3.23	65
4-Chlorobenzophenone	4-CBP	Related	Cetirizine		Quantified	217.042	21.9	pos	no	Rifaximin-D6	0.9483	5	0	0	0	0	0	0	0	0	0	0	0	0	0	0	0	0	0	0	0	0	0	0	0	0	0	0	0	0	0	0	0	0	0	0	0	0
4-Desmethylpantoprazole		Phase I	Pantoprazole		Semiquantified								48.4			47			31.7			27.9			27			36.4	10.5	28.7	7.9			7.84			5.41			5.62			2.9			5.93	2.07	34.8	84
4-Desmethyltrimethoprim	4-DesMe-TMP	Phase I	Trimethoprim
4-Dimethylaminoantipyrine (aminopyrine)	4-DiMe-AA	Phase I + II	Metamizole		Quantified	232.144	10.06	pos	no	4-Aminoantipyrine-D3	0.9354	0.1	7.5	0.756	10.1	9.16	0.426	4.65	9.49	0.554	5.84	11.4	0.486	4.24	12.9	0.412	3.2	10.1	2.09	20.7	0	0	0	0	0	0	7.33	0.259	3.53	8.14	0.16	1.96	8.88	0.0774	0.871	4.87	4.48	92	56
4-Formylaminoantipyrine	4-FAA	Phase I + II	Metamizole		Quantified	232.108	12.56	pos	yes	4-Formylaminoantipyrine-D3	0.9936	0.1	5290	130	2.45	5050	136	2.7	4590	151	3.3	4640	71	1.53	4630	73.4	1.58	4840	314	6.48	3300	61.7	1.87	2750	238	8.66	2600	56.9	2.19	2540	23.3	0.917	2590	26.5	1.03	2760	316	11.5	43
4-Hydroxy-3-methoxymethamphetamine	HMMA	Phase I	MDMA		Quantified	196.133	9.44	pos	no	Sulpiride-D3	0.9601	0.1	0	0	0	0	0	0	0	0	0	0	0	0	0	0	0	0	0	0	0	0	0	0	0	0	0	0	0	0	0	0	0	0	0	0	0	0
4-Hydroxyamphetamine	4-OH-AMPH	Phase I	Amphetamine
4'-Hydroxydiclofenac	4'-OH-DIC	Phase I	Diclofenac	Sum of 4'-hydroxydiclofenac and 5-hydroxydiclofenac	Quantified	310.004	18.46	neg	no	Torasemide-D7	0.9788	0.1	1870	40.6	2.17	1680	39.5	2.34	1850	39.7	2.15	1880	31.6	1.68	2010	25.6	1.28	1860	114	6.16	749	29.2	3.9	671	17.3	2.58	726	34.9	4.81	732	11.8	1.61	768	6.63	0.863	729	36.2	4.97	61
4-Hydroxypropanolol sulfate (HOPS)	4-OH-PPL-sulf	Phase I + II	Propanolol
4-Iodo-2,5-Dimethoxy-N-((2-Methoxyphenyl)Methyl)-Benzeneethanamine	25I-NBOMe	Parent			Quantified	428.072	16.81	pos	no	Trimipramine-D3	0.6079	0.1	0	0	0	0	0	0	0	0	0	0	0	0	0	0	0	0	0	0	0	0	0	0	0	0	0	0	0	0	0	0	0	0	0	0	0	0
4'-O-Desmethylpantoprazole sulfide	4-O-DesMe-PTP-sulfide	Related	Pantoprazole
4-Quinol-sulfate		Phase I + II	Propanolol
4-Trifluoromethylphenol	4-TFMP	Phase I	Fluoxetine		Quantified	161.022	19.88	neg	no	Torasemide-D7	0.9517	0.1	0	0	0	0	0	0	0	0	0	0	0	0	0	0	0	0	0	0	9.54	2	21	7.05	1.31	18.6	5.95	1.1	18.5	6.24	1.43	22.9	8.33	1.1	13.1	7.42	1.5	20.2	-2100
5-Fluorocytosine	5-FC	Phase I	Capecitabine, Emtricitabine		Quantified	130.041	10.41	pos	no	4-Aminoantipyrine-D3	0.9853	0.25	357	20.8	5.83	369	28.3	7.67	308	13.2	4.27	259	29.7	11.5	275	15.1	5.47	314	48.7	15.5	183	5.55	3.04	190	9.18	4.83	167	9.22	5.52	131	8.1	6.19	145	8	5.51	163	24.9	15.3	48
5-Hydroxydiclofenac	5-OH-DIC	Phase I	Diclofenac	Analyzed as sum of 4'-hydroxydiclofenac and 5-hydroxydiclofenac	Quantified
5-Hydroxyomeprazole-sulfone		Phase I	Omeprazole		Semiquantified								96.8			98.2			74.1			78.3			75.4			84.6	11.9	14.1	44.1			34.9			30.8			34.2			32.9			35.4	5.14	14.5	58
5-Hydroxysulfapyridine	5-OH-SPY	Phase I	Sulfapyridine		Semiquantified								7.5			7.49			4.21			5.36			4.46			5.8	1.6	27.6	1.06			1.19			0.89			0.836			0.904			0.977	0.147	15	83
5-Methyl nicotinic acid	5-Me-NIC-COOH	Related	Nicotine		Quantified	137.048	12.63	pos	no	4-Formylaminoantipyrine-D3	0.9463	10	not analyzed due to analytical issue	not analyzed due to analytical issue	not analyzed due to analytical issue	not analyzed due to analytical issue	not analyzed due to analytical issue	not analyzed due to analytical issue	not analyzed due to analytical issue	not analyzed due to analytical issue	not analyzed due to analytical issue	not analyzed due to analytical issue	not analyzed due to analytical issue	not analyzed due to analytical issue	not analyzed due to analytical issue	not analyzed due to analytical issue	not analyzed due to analytical issue	not analyzed due to analytical issue	not analyzed due to analytical issue	not analyzed due to analytical issue	not analyzed due to analytical issue	not analyzed due to analytical issue	not analyzed due to analytical issue	not analyzed due to analytical issue	not analyzed due to analytical issue	not analyzed due to analytical issue	not analyzed due to analytical issue	not analyzed due to analytical issue	not analyzed due to analytical issue	not analyzed due to analytical issue	not analyzed due to analytical issue	not analyzed due to analytical issue	not analyzed due to analytical issue	not analyzed due to analytical issue	not analyzed due to analytical issue	not analyzed due to analytical issue	not analyzed due to analytical issue	not analyzed due to analytical issue
[truncated: 468 more rows]
[truncated: 80 more columns]

## Sheet: SI-A7 WWTP Data
		Altenrhein					Neugut					Werdhoelzli
		Monday	Tuesday	Wednesday	Thursday	Friday	Monday	Tuesday	Wednesday	Thursday	Friday	Monday	Tuesday	Wednesday	Thursday	Friday
General	PE (total)	82760					105000					670000							Legend:
[truncated: 43 more rows]
