# Supplementary material for: Ozonation of Pharmaceuticals and Their Human Metabolites in WastewaterInsights from Laboratory Experiments and Field Data
Source: Environ Sci Technol. 2025 Sep 22;59(38):20842–59. doi: 10.1021/acs.est.5c08128 (PMC12490022; doi:10.1021/acs.est.5c08128)
Supplement: Supplementary file 3 [file es5c08128_si_003.xlsx]

## Sheet: ReadMe
Supporting Information C (SI-C) to
Ozonation of Pharmaceuticals and Their Human Metabolites in Wastewater – Insights from Laboratory Experiments and Field Data
Corina Meyer†,‡, Pia M. Kronsbein†, Valentin Rougé†, Urs von Gunten†,§, Christa S. McArdell†, Juliane Hollender*,†,‡
† Eawag: Swiss Federal Institute of Aquatic Science and Technology, Ueberlandstrasse 133, 8600, Duebendorf, Switzerland
‡ Institute of Biogeochemistry and Pollutant Dynamics, Universitaetstrasse 16, ETH Zurich, 8092, Zurich, Switzerland
§ School of Architecture, Civil and Environmental Engineering (ENAC), Ecole Polytechnique Fédérale Lausanne (EPFL), 1015, Lausanne, Switzerland
*Corresponding author: juliane.hollender@eawag.ch
Environmental Science and Technology, 2025
This supporting information contains the prediction of second-order rate constants for the reactions of hydroxyl radical with the selected pharmacueticals and their metabolites. The predictions were made with the Group Contribution Method (Minakata et al., Environ. Sci. Technol. 2009, 43, 16, 6220-6227). The Group Contribution Method is based on a manual fragamentation of the molecule of interest…
Table of contents
1-(3-Chlorophenyl)piperazine
1-(4-Chlorobenzhydryl)piperazine
1,3,7-Trimethyluric acid
1,7-Dimethyluric acid
10-Oxo-mirtazapine
12-Hydroxynevirapine
14-Hydroxyclarithromycin
1-Hydroxyibuprofen
1-Methyluric acid
1-Methylxanthine
1-Oxo-mirtazapine
2-(3,4-Dimethoxyphenyl)-2-isopropyl-5-(methylamino)pentanenitrile (D617)
2',3'-Anhydroinosine
2',3'-Di-O-acetyl-5'-deoxy-5-fluorocytidine
2'-Deoxy-2',2'-difluorouridine
2-Hydroxyibuprofen
2-Hydroxynevirapine
2-Hydroxytrimipramine
3,5-Diamino-2,4,6-triiodobenzoic acid
3,5-Diiodo-L-tyrosine
3-[(4-Chlorobenzoyl)amino]propanoic acid
3-Carboxymefenamic acid
3-Desmethyltrimethoprim
3-Hydroxycotinine
3-Hydroxydesloratadine
3-Hydroxyibiprofen
3-Hydroxymethylmefenamic acid
3-Hydroxynevirapine
3-Methylxanthine
3-Oxo-citalopram
4-Acetamidoantipyrine
4-Amino-6-chlorobenzene-1,3-disulfonamide
4-Aminoantipyrine
4-Chlorobenzophenone
4-Desmethylpantoprazole
4-Desmethyltrimethoprim
4-Dimethylaminoantipyrine/Aminopyrine
4-Formylaminoantipyrine
4-Hydroxyamphetamine
4'-Hydroxydiclofenac
4-Hydroxypropanolol sulfate
4-Methylbenzotriazole
4'-O-Demethyl-pantoprazole sulfide
4-Quinol-sulfate
4-Trifluoromethylphenol
5,6-Dimethyl-2H-benzotriazole
5-Fluorocytosine
5-Hydroxydiclofenac
5-Hydroxyomeprazole-sulfone
5-Hydroxysulfapyridine
5-Methoxy-2H-benzotriazole
5-Methyl nicotinic acid
5-Methylbenzotriazole
6-Acetylmorphine
6-O-Desmethyl mycophenolic acid
7-Methylxanthine
8-Hydroxymirtazapine
8-Hydroxynevirapine
Abacavir
Abacavir-5’-carboxylate
Abacavir-5'-phosphate
Acemethacin
Acetylsalicylic acid
Aliskiren
Aliskiren metabolite M2
Aliskiren metabolite M4
Allopurinol
Amisulpride
Amisulpride-N-oxide
Amlodipine
Amoxicillin
Amoxicillin impurity C
Amoxicillin impurity D
Amoxicillin impurity E
Amoxicillin impurity F
Amphetamine
Anhydroecgonine methyl ester
Anhydroerythromycin A
Atenolol
Atenolol acid
Atenolol-desisopropyl
Atorvastatin
Azithromycin
Azithromycin-13-O-descladinosyl-6-N-desmethyl
Azithromycin-N-oxide
Azoxystrobin
Azoxystrobin acid
Benzophenone
Benzotriazole
Benzotriazole-5-carboxylic acid
Benzoylecgonine
Betamethasone
Betamethasone-21-acetate
Bezafibrate
Bezafibrate methyl ester
Bisacodyl
Bisoprolol
Bupropion
Caffeine
Capecitabine
Capecitabine impurity A
Carbamazepine
Carbamazepine-10,11-dihydro-10,11-dihydroxy
Carbamazepine-10,11-epoxide
Carboxyibuprofen
Cathine
Cetirizine
Cetirizine-N-oxide
Chloroquine
Chlorothiazide
Cinnarizine
Citalopram
Citalopram carboxylic acid
Citalopram-N-oxide
Clarithromycin
Clarithromycin-N-oxide
Clindamycin
Clindamycin-sulfoxide
Clofibrate
Clofibric acid
Clopidogrel
Clopidogrel carboxylic acid
Cocaine
Cocaine-N-oxide
Codeine
Cortisone
Cotinine
Dehydroamlodipine
Deprenyl
Deprenyl-N-oxide
Des(isopropoxyethyl)bisoprolol
Desacetylbisacodyl
Desacetyldiltiazem
Desloratadine
Desmethoxyiopromid
Desmethyl Ketoprofen methyl Ester
Desosaminylazithromycin
Desvalerylvalsartan
Dexamethasone
Dexamethasone-21-acetate
Dextromethorphan
Dextrorphan
Diatrizoate
Diclofenac
Diclofenac carboxylic acid
Diclofenac methyl ester
Diclofenac taurine
Didanosine
Dihydrobupropion
Dihydrocarbamazepine
Dihydrocodeine
Diltiazem
Dioxypyramidon (AMDOPH)
Diphenhydramine
Diphenhydramine-N-glucuronide
EDDP
Emtricitabine
Ephedrine
Eprosartan
Eriodictyol
Erythromycin
Fenofibrate
Fenofibric acid
Fexofenadine
Fexofenadine-N-oxide
Fluoxetine
Fluoxetine formamide
Gabapentin
Gabapentin related compound E
Gabapentin-lactam
Gemcitabine
Hesperitin
Hydrochlorothiazide
Hydrocortisone
Hydroxybupropion
Hydroxychloroquine
Hydroxylevetiracetam
Ibuprofen
Iminostilbene
Indomethacin
Iopromide
Irbesartan
Irbesartan metabolite M1
Irbesartan metabolite M3
Irbesartan metabolite M4
Irbesartan metabolite M5
Irbesartan metabolite M6
Irbesartan metabolite SR49498
Ketamine
Ketoprofen
Lamivudine
Lamotrigine
Lamotrigine-N2-glucuronide
Lamotrigine-N2-oxide
Lamotrigine-N-methyl
Levetiracetam
Levetiracetam acid
Levetiracetam impurity D
Licarbazepine
Lidocaine
Lidocaine-N-desethyl
Lidocaine-N-oxide
Losartan
Losartan carboxylic acid
Losartan metabolite M2
Losartan metabolite M5
Mefenamic acid
Metamizole
Methadone
Methamphetamine
Methylecgonine
Methylphenidate
Methylprednisolone
Metoprolol
Mianserin
Mianserin formamide
Mianserin-N-oxide
Mirtazapine
Morphine
Mycophenolic acid
N,N-Didesvenlafaxine
N,O-Didesvenlafaxine
N4-Acetylsulfadiazine
N4-Acetylsulfadimethoxine
N4-Acetylsulfamethazine
N4-Acetyl-sulfamethoxazole
N4-Acetyl-sulfapyridine
N4-Acetylsulfathiazole
Naproxen
Naproxen methyl ester
N-Desmethylazithromycin
N-Desmethylcitalopram
N-Desmethylclarithromycin
N-Desmethylpheniramine
N-Desmethylrosuvastatin
N-Desvenlafaxine
N-Didesmethylcitalopram
Nevirapine
Nicotine
N-Methylpregabalin
Norcodeine
Nordeprenyl
Norephedrine
Norfluoxetine
Norketamine
Normianserin
Normorphine
Nornicotine
Nornicotine formamide
Norpheniramine formamide
O-Des[2-aminoethyl]-O-carboxymethyl-dehydroamlodipine
O-Desarylranolazine
O-Desmethylnaproxen
O-Desvenlafaxine
Omperazole
ortho-Hydroxyatorvastatin
Oseltamivir
Oseltamivir acid
Oxcarbazepine
Oxypurinol
Pantoprazole
Paracetamol
Paracetamol-glutathion
Paracetamol-sulfate
para-Hydroxyatorvastatin
para-Xanthine (1,7-Dimethylxanthine)
Pargyline
Pargyline-N-oxide
PEMA
Pheniramine
Pheniramine-N-oxide
Phenolic-glucuronide
Phenylephrine
Phenylephrine-3-O-sulfate
Prednisolone
Prednisone
Pregabalin
Primidone
Propanolol
Pseudoephedrine
Pterin-Sulfathiazole
Ranitidine
Ranitidine-N-oxide
Ranitidine-S-oxide
Ranolazine
Ritalinic acid
Rosuvastatin
Sacubitril
Sacubitrilat (LBQ657)
Sodium oxybate
Succinic acid
Sulfadiazin
Sulfadimethoxine
Sulfamethazine
Sulfamethoxazole
Sulfamethoxazole-N1-glucuronide
Sulfapyridine
Sulfathiazole
Sulpiride
Sulpiride-N-oxide
Tapentadol
Tapentadol-O-sulfate
Telmisartan
Telmisartan-O-acyl-glucuronide
Theobromine
Theophylline
Tolperisone
Tolperisone metabolite
Tolperisone metabolite M1
Tolperisone metabolite M1'
Tolperisone metabolite M3
Tolperisone metabolite M4
Torasemide
Torasemide carboxylic acid
Torasemide metabolite M1/Hydroxytorasemide
Torasemide metabolite M3 (4'-Hydroxytorasemide)
Trazodone
Trimethoprim
Trimipramine
Trimipramine-N-oxide
Valeryl-4-hydroxyvalsartan
Valsartan
Valsartan acid
Venlafaxine
Venlafaxine-N-oxide
Verapamil
Zolpidem
Zolpidem carboxylic acid
α-Hydroxymetoprolol

## Sheet: Acemethacin
Back to overview
Acemethacin
koverall	1.28124e+10
Hydrogen-Atom Abstraction:
kabs	6.30654e+08											Group contribution factor, X			Group contribution factor, X			Group rate constant (·108 M-1s-1)			kI	0.359992	3599919975
k0prim	117580000											-CH3	1.12		-Cl	0.203186		k0prim	1.1758		-COO-(ion)	0.183837	0.183837
kCH3R1	5.4711e+08											-CH2, >CH-, >C<	1.17401		-Br	0.376678		k0sec	5.1097		-F	0.119075	0.119075
XR1	1	0.55103	0	0	0	0	0	0	0	0		-(aromatic ring)	1		-CF3	0.101798		k0tert	19.9026		-I	0.166227	0.166227
k0sec	510970056											-(C=C double bond)	1		-CCl3	0.112253		kOH	0.999996		kCOO-	0.396706	3.96706e+07
kCH2R1R2	4.39434e+07											->C-(oxygenated)-	0.68103		-CH2Cl, -CHCl2, -CHCl-, -CH2Br, -CHBr2, -CHBr-	0.36708		kCOOH	0.00700463		-CF2-	3.4e-05	3.4e-05
XR1	1	0	0	0	0	0	0	0	0	0		-OH	0.578027		-S-, -SS-, -HS-	2.4					kBr	0.036246	3.6246e+06
XR2	0.043	0.183837	0	0	0	0	0	0	0	0		-O-	0.55103		-SO	0.445					kI	0.360118	3601180017
k0tert	1990260000											-CO-	0.153992		-CN	0.00292					-COO-(ion)	0.183875	0.183875
kCHR1R2R3	0											-CHO	0.60162		-NO2	0					-F	0.12	0.12
XR1	0	0	0	0	0	0	0	0	0	0		=O	0.360001		-NH2, -NH-, -N<	1.63					-I	0.196335	0.196335
XR2	0	0	0	0	0	0	0	0	0	0		-COO, -COOH	0.043		-N-CO-	3.19					kCOO-	0.396005	3.96005e+07
XR3	0	0	0	0	0	0	0	0	0	0		-O-second	0.944977		-N-NO	0.0105					-CF2-	3e-06	3e-06
kOH	0											-OCOR	0		-N-NO2	0.176
# of -OH functional groups	0											-RS5 (5 ring strain)	0.860055		->P=O	0.103
kCOOH	0		kcoo-	3.96005e+07		kI	0		kBr	0		-RS3 (3 ring strain)	0.051993		-O-P<-	4e-05
# of -COOH functional groups	0			1			0			0
OH Addition to Alkenes:
kadd-alkene	3.09754e+09											Group contribution factor, Y						Group rate constant (·10-9)
k0(HH>C=C<H)-1	9999900000											-Alkane (-CH3)	0.171					k0(HH>C=C<H)-1	10
k0(HH>C=C<H)-2	101020000											-CH2	0.388					k0(HH>C=C<H)-2	0.1
YR1	0											-CO-	0.6					k0(HH>C=C<)-1	97.9
k0(HH>C=C<)-1	97877100000											-CHO	0.6					k0(HH>C=C<)-2	3.16
k0(HH>C=C<)-2	3161060000											-COOH, -COOR	0.234					k0(H>C=C<H)(cis)	30.1
YR1	0											-F	0					k0(H>C=C<H)(trans)	52.1
YR2	0											-Cl	0.21					k0>C=C<	514.2
k0(H>C=C<H)(cis)	30110200000											-CN	0.171
YR1	0
YR2	0
k0(H>C=C<H)(trans)	52122900000
YR1	0
YR2	0
k0>C=C<	514211000000		took Y of -COOH for -NCO-
YR1	0.171
YR2	0.388
YR3	0.388
YR4	0.234
OH Addition to Aromatic Compounds:
kadd-aromatic	8.08568e+09											Group contribution factor, Z (benzene)						Group rate constant (·10-9 M-1s-1) (benzene)
kbenzene-related	8.08568e+09											-Alk	1.00078					k0(1-benz)-2,6	1.02285
k0(1-benz)-2,6	1022850000											-OH	1.26917					k0(1-benz)-3,5	1.29419
k0(1-benz)-3,5	1294190000											-O-	1.03424					k0(1-benz)-4	0.914417
k0(1-benz)-4	914417000											-CHO	0.671779					k0(1,2-benz)-3,6	1.78102
ZR1	0											-COOH	0.679673					k0(1,2-benz)-4,5	0.705874
k0(1,2-benz)-3,6	1781020000											-CO-	0.981287					k0(1,3-benz)-2	0.988668
k0(1,2-benz)-4,5	705874000											-CONH2	0.842185					k0(1,3-benz)-4,6	1.69648
ZR1	0											-F	0.972645					k0(1,3-benz)-5	1.90707
ZR2	0											-Cl	0.978109					k0(1,4-benz)-2,6	0.71278
k0(1,3-benz)-2	988668000											-Br	0.878422					k0(1,4-benz)-3,5	1.92019
k0(1,3-benz)-4,6	1696480000											-I	0.82106					k0(1,2,3-benz)-4,6	2.15116
k0(1,3-benz)-5	1907070000											-NH-	1.10547					k0(1,2,3-benz)-5	1.63538
ZR1	0											-NH-CO-	0.855315					k0(1,2,4-benz)-3	2.79648
ZR2	0											-NH2	1.4811					k0(1,2,4-benz)-5	0.306673
k0(1,4-benz)-2,6	712780000											-CN	0.411113					k0(1,2,4-benz)-6	1.13033
k0(1,4-benz)-3,5	1920190000											-NO2	0.40518					k0(1,3,5-benz)-2,4,6	1.67605
ZR1	0.978109											-SO3H	0.373306					k0(1,2,3,4-benz)-5,6	3.68416
ZR2	0.842185											-SO	0.656009					k0(1,2,3,5-benz)-4,6	2.80386
k0(1,2,3-benz)-4,6	2151160000																	k0(1,2,4,5-benz)-3,6	3.52577
k0(1,2,3-benz)-5	1635380000																	k0(1,2,3,4,5-benz)-6	7.06349
ZR1	0																	k0(1,2,3,4,5,6-benz)-1,2,3,4,5,6	0.311655
ZR2	0
ZR3	0
k0(1,2,4-benz)-3	2796480000
k0(1,2,4-benz)-5	306673000
k0(1,2,4-benz)-6	1130330000
ZR1	1.03424
ZR2	0.855315
ZR3	1.00078
k0(1,3,5-benz)-2,4,6	1676050000
ZR1	0
ZR2	0
ZR3	0
k0(1,2,3,4-benz)-5,6	3684160000
ZR1	0
ZR2	0
ZR3	0
ZR4	0
k0(1,2,3,5-benz)-4,6	2803860000
ZR1	0
ZR2	0
ZR3	0
ZR4	0
k0(1,2,4,5-benz)-3,6	3525770000
ZR1	0
ZR2	0
ZR3	0
ZR4	0
k0(1,2,3,4,5-benz)-6	7063490000
ZR1	0
ZR2	0
ZR3	0
ZR4	0
ZR5	0
k0(1,2,3,4,5,6-benz)-1,2,3,4,5,6	311655000
ZR1	0
ZR2	0
ZR3	0
ZR4	0
ZR5	0
ZR6	0
kpyridine-related	0											Group contribution factor, Z (pyridine)						Group rate constant (·10-9 M-1s-1) (pyridine)
k0(2-pyr)-3,6	989963000											-Alk (Pyr)	0.961786					k0(2-pyr)-3,6	0.989963
k0(2-pyr)-4,5	292815000											-OH (Pyr)	1.97249					k0(2-pyr)-4,5	0.292815
ZR1	0											-COOH (Pyr)	0.010782					k0(3-pyr)-2	0.45605
k0(3-pyr)-2	456050000											-CONH2(Pyr)	0.49841					k0(3-pyr)-4,6	0.822558
k0(3-pyr)-4,6	822558000											-Cl (Pyr)	0.812041					k0(3-pyr)-5	0.024918
k0(3-pyr)-5	24918000											-Br (Pyr)	0.603472					k0(4-pyr)-2,6	0.790881
ZR1	0											-CN (Pyr)	0.332747					k0(4-pyr)-3,5	0.888526
k0(4-pyr)-2,6	790881000											-NH2 (Pyr)	1.74733					k0(2,6-pyr)-3,5	1.02552
k0(4-pyr)-3,5	888526000																	k0(2,6-pyr)-4	0.731676
ZR1	0																	k0(3,5-pyr)-2,6	3.70768
k0(2,6-pyr)-3,5	1025520000																	k0(3,5-pyr)-4	0.792572
k0(2,6-pyr)-4	731676000																	k0(2,4,6-pyr)-3,5	0.761212
ZR1	0
ZR2	0
k0(3,5-pyr)-2,6	3707680000
k0(3,5-pyr)-4	792575000
ZR1	0
ZR2	0
k0(2,4,6-pyr)-3,5	761212000
ZR1	0
ZR2	0
ZR3	0
kfuran-related	0
k0(2-fur)-3	3924200000											Group contribution factor, Z (furan)						Group rate constant (·10-9 M-1s-1) (furan)
k0(2-fur)-4	4813460000											-Alk (fur)	1.23883					k0(2-fur)-3	3.9242
k0(2-fur)-5	1419390000											-O- (fur)	1.02225					k0(2-fur)-4	4.81346
ZR1	0											-CHO (fur)	0.6468					k0(2-fur)-5	1.41939
k0(2,5-fur)-3,4	5706290000											-CO- (fur)	0.406214					k0(2,5-fur)-3,4	5.70629
ZR1	0											-COOH (fur)	0.600128
ZR2	0											-CONH2-(fur)	0.610154
												-Br (fur)	0.646799
												-NO2 (fur)	0.778498
												-CH-CN-(fur)	0.903108
												-C6H5 (fur)	0.943159
kimidazole-related	0											Group contribution factor, Z (imidazole)						Group rate constant (·10-9 M-1s-1) (imidazole)
k0(3,4-imid)-1	1705080000											-Alk (imid)	1.16621					k0(3,4-imid)-1	1.70508
k0(3,4-imid)-3,4	1082850000											-CO (imid)	0.730947					k0(3,4-imid)-3,4	1.08285
ZR1	0											-NH (imid)	1.42538
ZR2	0											-N< (imid)	1.61412
ktriazine-related	0											Group contribution factor, Z (triazine)						Group rate constant (·10-6 M-1s-1) (triazine)
k0(1,3,5-triaz)-2,4,6	4132290											-O- (triaz)	0.21404					k0(1,3,5-triaz)-2,4,6	4.13229
ZR1	0											-Cl (triaz)	0.997571
ZR2	0											-NH2 (triaz)	4.9466
ZR3	0											-NH- (triaz)	0.04155
												-S- (triaz)	1.82626
OH Interaction with S-, N- and P-Atom Containing Compounds:
kint	998491000																	Group rate constant (·10-8 M-1s-1)
k-S-	0																	k-S-	23.6
# of -S-	0																	k-S-S-	36.7
k-S-S-	0																	k-SO	19.2
# of -S-S-	0																	k-HS-	9.93
k-SO	0																	k-CN	0.0555
# of -SO	0																	k-NO2	1.33
k-HS-	0																	k-CO-NH2	0.998
# of -HS-	0																	k-CO-NH-	5
k-CN	0																	k-CO-N<	9.98
# of -CN	0																	k-NH2	40
k-NO2	0																	k-NH-	1
# of -NO2	0																	k-N<	35.3
k-CO-NH2	0																	k-N-CO-N-	0.00409
# of -CO-NH2	0																	k-P≡	0.258
k-CO-NH-	0
# of -CO-NH-	0
k-CO-N<	998491000
# of -CO-N<	1
k-NH2	0
# of -NH2	0
k-NH-	0
# of -NH-	0
k-N<	0
# of -N<	0
k-N-CO-N-	0
# of -N-CO-N-	0
k-P≡	0
# of -P	0

## Sheet: Indomethacin
Back to overview
Indomethacin
koverall	1.29563e+10
Hydrogen-Atom Abstraction:
kabs	7.74581e+08											Group contribution factor, X			Group contribution factor, X			Group rate constant (·108 M-1s-1)			kI	0.359992	3599919975
k0prim	117580000											-CH3	1.12		-Cl	0.203186		k0prim	1.1758		-COO-(ion)	0.183837	0.183837
kCH3R1	5.4711e+08											-CH2, >CH-, >C<	1.17401		-Br	0.376678		k0sec	5.1097		-F	0.119075	0.119075
XR1	1	0.55103	0	0	0	0	0	0	0	0		-(aromatic ring)	1		-CF3	0.101798		k0tert	19.9026		-I	0.166227	0.166227
k0sec	510970056											-(C=C double bond)	1		-CCl3	0.112253		kOH	0.999996		kCOO-	0.396706	3.96706e+07
kCH2R1R2	1.8787e+08											->C-(oxygenated)-	0.68103		-CH2Cl, -CHCl2, -CHCl-, -CH2Br, -CHBr2, -CHBr-	0.36708		kCOOH	0.00700463		-CF2-	3.4e-05	3.4e-05
XR1	1	0	0	0	0	0	0	0	0	0		-OH	0.578027		-S-, -SS-, -HS-	2.4					kBr	0.036246	3.6246e+06
XR2	0.183837	0	0	0	0	0	0	0	0	0		-O-	0.55103		-SO	0.445					kI	0.360118	3601180017
k0tert	1990260000											-CO-	0.153992		-CN	0.00292					-COO-(ion)	0.183875	0.183875
kCHR1R2R3	0											-CHO	0.60162		-NO2	0					-F	0.12	0.12
XR1	0	0	0	0	0	0	0	0	0	0		=O	0.360001		-NH2, -NH-, -N<	1.63					-I	0.196335	0.196335
XR2	0	0	0	0	0	0	0	0	0	0		-COO, -COOH	0.043		-N-CO-	3.19					kCOO-	0.396005	3.96005e+07
XR3	0	0	0	0	0	0	0	0	0	0		-O-second	0.944977		-N-NO	0.0105					-CF2-	3e-06	3e-06
kOH	0											-OCOR	0		-N-NO2	0.176
# of -OH functional groups	0											-RS5 (5 ring strain)	0.860055		->P=O	0.103
kCOOH	0		kcoo-	3.96005e+07		kI	0		kBr	0		-RS3 (3 ring strain)	0.051993		-O-P<-	4e-05
# of -COOH functional groups	0			1			0			0
OH Addition to Alkenes:
kadd-alkene	3.09754e+09											Group contribution factor, Y						Group rate constant (·10-9)
k0(HH>C=C<H)-1	9999900000											-Alkane (-CH3)	0.171					k0(HH>C=C<H)-1	10
k0(HH>C=C<H)-2	101020000											-CH2	0.388					k0(HH>C=C<H)-2	0.1
YR1	0											-CO-	0.6					k0(HH>C=C<)-1	97.9
k0(HH>C=C<)-1	97877100000											-CHO	0.6					k0(HH>C=C<)-2	3.16
k0(HH>C=C<)-2	3161060000											-COOH, -COOR	0.234					k0(H>C=C<H)(cis)	30.1
YR1	0											-F	0					k0(H>C=C<H)(trans)	52.1
YR2	0											-Cl	0.21					k0>C=C<	514.2
k0(H>C=C<H)(cis)	30110200000											-CN	0.171
YR1	0
YR2	0
k0(H>C=C<H)(trans)	52122900000
YR1	0
YR2	0
k0>C=C<	514211000000		took Y of -COOH for -NCO-
YR1	0.171
YR2	0.388
YR3	0.388
YR4	0.234
OH Addition to Aromatic Compounds:
kadd-aromatic	8.08568e+09											Group contribution factor, Z (benzene)						Group rate constant (·10-9 M-1s-1) (benzene)
kbenzene-related	8.08568e+09											-Alk	1.00078					k0(1-benz)-2,6	1.02285
k0(1-benz)-2,6	1022850000											-OH	1.26917					k0(1-benz)-3,5	1.29419
k0(1-benz)-3,5	1294190000											-O-	1.03424					k0(1-benz)-4	0.914417
k0(1-benz)-4	914417000											-CHO	0.671779					k0(1,2-benz)-3,6	1.78102
ZR1	0											-COOH	0.679673					k0(1,2-benz)-4,5	0.705874
k0(1,2-benz)-3,6	1781020000											-CO-	0.981287					k0(1,3-benz)-2	0.988668
k0(1,2-benz)-4,5	705874000											-CONH2	0.842185					k0(1,3-benz)-4,6	1.69648
ZR1	0											-F	0.972645					k0(1,3-benz)-5	1.90707
ZR2	0											-Cl	0.978109					k0(1,4-benz)-2,6	0.71278
k0(1,3-benz)-2	988668000											-Br	0.878422					k0(1,4-benz)-3,5	1.92019
k0(1,3-benz)-4,6	1696480000											-I	0.82106					k0(1,2,3-benz)-4,6	2.15116
k0(1,3-benz)-5	1907070000											-NH-	1.10547					k0(1,2,3-benz)-5	1.63538
ZR1	0											-NH-CO-	0.855315					k0(1,2,4-benz)-3	2.79648
ZR2	0											-NH2	1.4811					k0(1,2,4-benz)-5	0.306673
k0(1,4-benz)-2,6	712780000											-CN	0.411113					k0(1,2,4-benz)-6	1.13033
k0(1,4-benz)-3,5	1920190000											-NO2	0.40518					k0(1,3,5-benz)-2,4,6	1.67605
ZR1	0.978109											-SO3H	0.373306					k0(1,2,3,4-benz)-5,6	3.68416
ZR2	0.842185											-SO	0.656009					k0(1,2,3,5-benz)-4,6	2.80386
k0(1,2,3-benz)-4,6	2151160000																	k0(1,2,4,5-benz)-3,6	3.52577
k0(1,2,3-benz)-5	1635380000																	k0(1,2,3,4,5-benz)-6	7.06349
ZR1	0																	k0(1,2,3,4,5,6-benz)-1,2,3,4,5,6	0.311655
ZR2	0
ZR3	0
k0(1,2,4-benz)-3	2796480000
k0(1,2,4-benz)-5	306673000
k0(1,2,4-benz)-6	1130330000
ZR1	1.03424
ZR2	0.855315
ZR3	1.00078
k0(1,3,5-benz)-2,4,6	1676050000
ZR1	0
ZR2	0
ZR3	0
k0(1,2,3,4-benz)-5,6	3684160000
ZR1	0
ZR2	0
ZR3	0
ZR4	0
k0(1,2,3,5-benz)-4,6	2803860000
ZR1	0
ZR2	0
ZR3	0
ZR4	0
k0(1,2,4,5-benz)-3,6	3525770000
ZR1	0
ZR2	0
ZR3	0
ZR4	0
k0(1,2,3,4,5-benz)-6	7063490000
ZR1	0
ZR2	0
ZR3	0
ZR4	0
ZR5	0
k0(1,2,3,4,5,6-benz)-1,2,3,4,5,6	311655000
ZR1	0
ZR2	0
ZR3	0
ZR4	0
ZR5	0
ZR6	0
kpyridine-related	0											Group contribution factor, Z (pyridine)						Group rate constant (·10-9 M-1s-1) (pyridine)
k0(2-pyr)-3,6	989963000											-Alk (Pyr)	0.961786					k0(2-pyr)-3,6	0.989963
k0(2-pyr)-4,5	292815000											-OH (Pyr)	1.97249					k0(2-pyr)-4,5	0.292815
ZR1	0											-COOH (Pyr)	0.010782					k0(3-pyr)-2	0.45605
k0(3-pyr)-2	456050000											-CONH2(Pyr)	0.49841					k0(3-pyr)-4,6	0.822558
k0(3-pyr)-4,6	822558000											-Cl (Pyr)	0.812041					k0(3-pyr)-5	0.024918
k0(3-pyr)-5	24918000											-Br (Pyr)	0.603472					k0(4-pyr)-2,6	0.790881
ZR1	0											-CN (Pyr)	0.332747					k0(4-pyr)-3,5	0.888526
k0(4-pyr)-2,6	790881000											-NH2 (Pyr)	1.74733					k0(2,6-pyr)-3,5	1.02552
k0(4-pyr)-3,5	888526000																	k0(2,6-pyr)-4	0.731676
ZR1	0																	k0(3,5-pyr)-2,6	3.70768
k0(2,6-pyr)-3,5	1025520000																	k0(3,5-pyr)-4	0.792572
k0(2,6-pyr)-4	731676000																	k0(2,4,6-pyr)-3,5	0.761212
ZR1	0
ZR2	0
k0(3,5-pyr)-2,6	3707680000
k0(3,5-pyr)-4	792575000
ZR1	0
ZR2	0
k0(2,4,6-pyr)-3,5	761212000
ZR1	0
ZR2	0
ZR3	0
kfuran-related	0
k0(2-fur)-3	3924200000											Group contribution factor, Z (furan)						Group rate constant (·10-9 M-1s-1) (furan)
k0(2-fur)-4	4813460000											-Alk (fur)	1.23883					k0(2-fur)-3	3.9242
k0(2-fur)-5	1419390000											-O- (fur)	1.02225					k0(2-fur)-4	4.81346
ZR1	0											-CHO (fur)	0.6468					k0(2-fur)-5	1.41939
k0(2,5-fur)-3,4	5706290000											-CO- (fur)	0.406214					k0(2,5-fur)-3,4	5.70629
ZR1	0											-COOH (fur)	0.600128
ZR2	0											-CONH2-(fur)	0.610154
												-Br (fur)	0.646799
												-NO2 (fur)	0.778498
												-CH-CN-(fur)	0.903108
												-C6H5 (fur)	0.943159
kimidazole-related	0											Group contribution factor, Z (imidazole)						Group rate constant (·10-9 M-1s-1) (imidazole)
k0(3,4-imid)-1	1705080000											-Alk (imid)	1.16621					k0(3,4-imid)-1	1.70508
k0(3,4-imid)-3,4	1082850000											-CO (imid)	0.730947					k0(3,4-imid)-3,4	1.08285
ZR1	0											-NH (imid)	1.42538
ZR2	0											-N< (imid)	1.61412
ktriazine-related	0											Group contribution factor, Z (triazine)						Group rate constant (·10-6 M-1s-1) (triazine)
k0(1,3,5-triaz)-2,4,6	4132290											-O- (triaz)	0.21404					k0(1,3,5-triaz)-2,4,6	4.13229
ZR1	0											-Cl (triaz)	0.997571
ZR2	0											-NH2 (triaz)	4.9466
ZR3	0											-NH- (triaz)	0.04155
												-S- (triaz)	1.82626
OH Interaction with S-, N- and P-Atom Containing Compounds:
kint	998491000																	Group rate constant (·10-8 M-1s-1)
k-S-	0																	k-S-	23.6
# of -S-	0																	k-S-S-	36.7
k-S-S-	0																	k-SO	19.2
# of -S-S-	0																	k-HS-	9.93
k-SO	0																	k-CN	0.0555
# of -SO	0																	k-NO2	1.33
k-HS-	0																	k-CO-NH2	0.998
# of -HS-	0																	k-CO-NH-	5
k-CN	0																	k-CO-N<	9.98
# of -CN	0																	k-NH2	40
k-NO2	0																	k-NH-	1
# of -NO2	0																	k-N<	35.3
k-CO-NH2	0																	k-N-CO-N-	0.00409
# of -CO-NH2	0																	k-P≡	0.258
k-CO-NH-	0
# of -CO-NH-	0
k-CO-N<	998491000
# of -CO-N<	1
k-NH2	0
# of -NH2	0
k-NH-	0
# of -NH-	0
k-N<	0
# of -N<	0
k-N-CO-N-	0
# of -N-CO-N-	0
k-P≡	0
# of -P	0

## Sheet: Allopurinol
Back to overview
Allopurinol												neglected imine for prediction
koverall	5.99014e+09
Hydrogen-Atom Abstraction:
kabs	0											Group contribution factor, X			Group contribution factor, X			Group rate constant (·108 M-1s-1)			kI	0.359992	3599919975
k0prim	117580000											-CH3	1.12		-Cl	0.203186		k0prim	1.1758		-COO-(ion)	0.183837	0.183837
kCH3R1	0											-CH2, >CH-, >C<	1.17401		-Br	0.376678		k0sec	5.1097		-F	0.119075	0.119075
XR1	0	0	0	0	0	0	0	0	0	0		-(aromatic ring)	1		-CF3	0.101798		k0tert	19.9026		-I	0.166227	0.166227
k0sec	510970056											-(C=C double bond)	1		-CCl3	0.112253		kOH	0.999996		kCOO-	0.396706	3.96706e+07
kCH2R1R2	0											->C-(oxygenated)-	0.68103		-CH2Cl, -CHCl2, -CHCl-, -CH2Br, -CHBr2, -CHBr-	0.36708		kCOOH	0.00700463		-CF2-	3.4e-05	3.4e-05
XR1	0	0	0	0	0	0	0	0	0	0		-OH	0.578027		-S-, -SS-, -HS-	2.4					kBr	0.036246	3.6246e+06
XR2	0	0	0	0	0	0	0	0	0	0		-O-	0.55103		-SO	0.445					kI	0.360118	3601180017
k0tert	1990260000											-CO-	0.153992		-CN	0.00292					-COO-(ion)	0.183875	0.183875
kCHR1R2R3	0											-CHO	0.60162		-NO2	0					-F	0.12	0.12
XR1	0	0	0	0	0	0	0	0	0	0		=O	0.360001		-NH2, -NH-, -N<	1.63					-I	0.196335	0.196335
XR2	0	0	0	0	0	0	0	0	0	0		-COO, -COOH	0.043		-N-CO-	3.19					kCOO-	0.396005	3.96005e+07
XR3	0	0	0	0	0	0	0	0	0	0		-O-second	0.944977		-N-NO	0.0105					-CF2-	3e-06	3e-06
kOH	0											-OCOR	0		-N-NO2	0.176
# of -OH functional groups	0											-RS5 (5 ring strain)	0.860055		->P=O	0.103
kCOOH	0		kcoo-	0		kI	0		kBr	0		-RS3 (3 ring strain)	0.051993		-O-P<-	4e-05
# of -COOH functional groups	0			0			0			0
OH Addition to Alkenes:
kadd-alkene	4.79001e+09											Group contribution factor, Y						Group rate constant (·10-9)
k0(HH>C=C<H)-1	9999900000											-Alkane (-CH3)	0.171					k0(HH>C=C<H)-1	10
k0(HH>C=C<H)-2	101020000											-CH2	0.388					k0(HH>C=C<H)-2	0.1
YR1	0											-CO-	0.6					k0(HH>C=C<)-1	97.9
k0(HH>C=C<)-1	97877100000											-CHO	0.6					k0(HH>C=C<)-2	3.16
k0(HH>C=C<)-2	3161060000											-COOH, -COOR	0.234					k0(H>C=C<H)(cis)	30.1
YR1	0											-F	0					k0(H>C=C<H)(trans)	52.1
YR2	0											-Cl	0.21					k0>C=C<	514.2
k0(H>C=C<H)(cis)	30110200000											-CN	0.171
YR1	0
YR2	0
k0(H>C=C<H)(trans)	52122900000
YR1	0
YR2	0
k0>C=C<	514211000000		took Y of -COOH for -NH-NH- and Y of -Alkane for -H
YR1	0.6
YR2	0.388
YR3	0.171
YR4	0.234
OH Addition to Aromatic Compounds:
kadd-aromatic	0											Group contribution factor, Z (benzene)						Group rate constant (·10-9 M-1s-1) (benzene)
kbenzene-related	0											-Alk	1.00078					k0(1-benz)-2,6	1.02285
k0(1-benz)-2,6	1022850000											-OH	1.26917					k0(1-benz)-3,5	1.29419
k0(1-benz)-3,5	1294190000											-O-	1.03424					k0(1-benz)-4	0.914417
k0(1-benz)-4	914417000											-CHO	0.671779					k0(1,2-benz)-3,6	1.78102
ZR1	0											-COOH	0.679673					k0(1,2-benz)-4,5	0.705874
k0(1,2-benz)-3,6	1781020000											-CO-	0.981287					k0(1,3-benz)-2	0.988668
k0(1,2-benz)-4,5	705874000											-CONH2	0.842185					k0(1,3-benz)-4,6	1.69648
ZR1	0											-F	0.972645					k0(1,3-benz)-5	1.90707
ZR2	0											-Cl	0.978109					k0(1,4-benz)-2,6	0.71278
k0(1,3-benz)-2	988668000											-Br	0.878422					k0(1,4-benz)-3,5	1.92019
k0(1,3-benz)-4,6	1696480000											-I	0.82106					k0(1,2,3-benz)-4,6	2.15116
k0(1,3-benz)-5	1907070000											-NH-	1.10547					k0(1,2,3-benz)-5	1.63538
ZR1	0											-NH-CO-	0.855315					k0(1,2,4-benz)-3	2.79648
ZR2	0											-NH2	1.4811					k0(1,2,4-benz)-5	0.306673
k0(1,4-benz)-2,6	712780000											-CN	0.411113					k0(1,2,4-benz)-6	1.13033
k0(1,4-benz)-3,5	1920190000											-NO2	0.40518					k0(1,3,5-benz)-2,4,6	1.67605
ZR1	0											-SO3H	0.373306					k0(1,2,3,4-benz)-5,6	3.68416
ZR2	0											-SO	0.656009					k0(1,2,3,5-benz)-4,6	2.80386
k0(1,2,3-benz)-4,6	2151160000																	k0(1,2,4,5-benz)-3,6	3.52577
k0(1,2,3-benz)-5	1635380000																	k0(1,2,3,4,5-benz)-6	7.06349
ZR1	0																	k0(1,2,3,4,5,6-benz)-1,2,3,4,5,6	0.311655
ZR2	0
ZR3	0
k0(1,2,4-benz)-3	2796480000
k0(1,2,4-benz)-5	306673000
k0(1,2,4-benz)-6	1130330000
ZR1	0
ZR2	0
ZR3	0
k0(1,3,5-benz)-2,4,6	1676050000
ZR1	0
ZR2	0
ZR3	0
k0(1,2,3,4-benz)-5,6	3684160000
ZR1	0
ZR2	0
ZR3	0
ZR4	0
k0(1,2,3,5-benz)-4,6	2803860000
ZR1	0
ZR2	0
ZR3	0
ZR4	0
k0(1,2,4,5-benz)-3,6	3525770000
ZR1	0
ZR2	0
ZR3	0
ZR4	0
k0(1,2,3,4,5-benz)-6	7063490000
ZR1	0
ZR2	0
ZR3	0
ZR4	0
ZR5	0
k0(1,2,3,4,5,6-benz)-1,2,3,4,5,6	311655000
ZR1	0
ZR2	0
ZR3	0
ZR4	0
ZR5	0
ZR6	0
kpyridine-related	0											Group contribution factor, Z (pyridine)						Group rate constant (·10-9 M-1s-1) (pyridine)
k0(2-pyr)-3,6	989963000											-Alk (Pyr)	0.961786					k0(2-pyr)-3,6	0.989963
k0(2-pyr)-4,5	292815000											-OH (Pyr)	1.97249					k0(2-pyr)-4,5	0.292815
ZR1	0											-COOH (Pyr)	0.010782					k0(3-pyr)-2	0.45605
k0(3-pyr)-2	456050000											-CONH2(Pyr)	0.49841					k0(3-pyr)-4,6	0.822558
k0(3-pyr)-4,6	822558000											-Cl (Pyr)	0.812041					k0(3-pyr)-5	0.024918
k0(3-pyr)-5	24918000											-Br (Pyr)	0.603472					k0(4-pyr)-2,6	0.790881
ZR1	0											-CN (Pyr)	0.332747					k0(4-pyr)-3,5	0.888526
k0(4-pyr)-2,6	790881000											-NH2 (Pyr)	1.74733					k0(2,6-pyr)-3,5	1.02552
k0(4-pyr)-3,5	888526000																	k0(2,6-pyr)-4	0.731676
ZR1	0																	k0(3,5-pyr)-2,6	3.70768
k0(2,6-pyr)-3,5	1025520000																	k0(3,5-pyr)-4	0.792572
k0(2,6-pyr)-4	731676000																	k0(2,4,6-pyr)-3,5	0.761212
ZR1	0
ZR2	0
k0(3,5-pyr)-2,6	3707680000
k0(3,5-pyr)-4	792575000
ZR1	0
ZR2	0
k0(2,4,6-pyr)-3,5	761212000
ZR1	0
ZR2	0
ZR3	0
kfuran-related	0
k0(2-fur)-3	3924200000											Group contribution factor, Z (furan)						Group rate constant (·10-9 M-1s-1) (furan)
k0(2-fur)-4	4813460000											-Alk (fur)	1.23883					k0(2-fur)-3	3.9242
k0(2-fur)-5	1419390000											-O- (fur)	1.02225					k0(2-fur)-4	4.81346
ZR1	0											-CHO (fur)	0.6468					k0(2-fur)-5	1.41939
k0(2,5-fur)-3,4	5706290000											-CO- (fur)	0.406214					k0(2,5-fur)-3,4	5.70629
ZR1	0											-COOH (fur)	0.600128
ZR2	0											-CONH2-(fur)	0.610154
												-Br (fur)	0.646799
												-NO2 (fur)	0.778498
												-CH-CN-(fur)	0.903108
												-C6H5 (fur)	0.943159
kimidazole-related	0											Group contribution factor, Z (imidazole)						Group rate constant (·10-9 M-1s-1) (imidazole)
k0(3,4-imid)-1	1705080000											-Alk (imid)	1.16621					k0(3,4-imid)-1	1.70508
k0(3,4-imid)-3,4	1082850000											-CO (imid)	0.730947					k0(3,4-imid)-3,4	1.08285
ZR1	0											-NH (imid)	1.42538
ZR2	0											-N< (imid)	1.61412
ktriazine-related	0											Group contribution factor, Z (triazine)						Group rate constant (·10-6 M-1s-1) (triazine)
k0(1,3,5-triaz)-2,4,6	4132290											-O- (triaz)	0.21404					k0(1,3,5-triaz)-2,4,6	4.13229
ZR1	0											-Cl (triaz)	0.997571
ZR2	0											-NH2 (triaz)	4.9466
ZR3	0											-NH- (triaz)	0.04155
												-S- (triaz)	1.82626
OH Interaction with S-, N- and P-Atom Containing Compounds:
kint	1200131000																	Group rate constant (·10-8 M-1s-1)
k-S-	0																	k-S-	23.6
# of -S-	0																	k-S-S-	36.7
k-S-S-	0																	k-SO	19.2
# of -S-S-	0																	k-HS-	9.93
k-SO	0																	k-CN	0.0555
# of -SO	0																	k-NO2	1.33
k-HS-	0																	k-CO-NH2	0.998
# of -HS-	0																	k-CO-NH-	5
k-CN	0																	k-CO-N<	9.98
# of -CN	0																	k-NH2	40
k-NO2	0																	k-NH-	1
# of -NO2	0																	k-N<	35.3
k-CO-NH2	0																	k-N-CO-N-	0.00409
# of -CO-NH2	0																	k-P≡	0.258
k-CO-NH-	0
# of -CO-NH-	0
k-CO-N<	998491000
# of -CO-N<	1
k-NH2	0
# of -NH2	0
k-NH-	201640000
# of -NH-	2
k-N<	0
# of -N<	0
k-N-CO-N-	0
# of -N-CO-N-	0
k-P≡	0
# of -P	0

## Sheet: Oxypurinol
Back to overview
Oxypurinol												neglected imine for prediction
koverall	4.99206e+09
Hydrogen-Atom Abstraction:
kabs	0											Group contribution factor, X			Group contribution factor, X			Group rate constant (·108 M-1s-1)			kI	0.359992	3599919975
k0prim	117580000											-CH3	1.12		-Cl	0.203186		k0prim	1.1758		-COO-(ion)	0.183837	0.183837
kCH3R1	0											-CH2, >CH-, >C<	1.17401		-Br	0.376678		k0sec	5.1097		-F	0.119075	0.119075
XR1	0	0	0	0	0	0	0	0	0	0		-(aromatic ring)	1		-CF3	0.101798		k0tert	19.9026		-I	0.166227	0.166227
k0sec	510970056											-(C=C double bond)	1		-CCl3	0.112253		kOH	0.999996		kCOO-	0.396706	3.96706e+07
kCH2R1R2	0											->C-(oxygenated)-	0.68103		-CH2Cl, -CHCl2, -CHCl-, -CH2Br, -CHBr2, -CHBr-	0.36708		kCOOH	0.00700463		-CF2-	3.4e-05	3.4e-05
XR1	0	0	0	0	0	0	0	0	0	0		-OH	0.578027		-S-, -SS-, -HS-	2.4					kBr	0.036246	3.6246e+06
XR2	0	0	0	0	0	0	0	0	0	0		-O-	0.55103		-SO	0.445					kI	0.360118	3601180017
k0tert	1990260000											-CO-	0.153992		-CN	0.00292					-COO-(ion)	0.183875	0.183875
kCHR1R2R3	0											-CHO	0.60162		-NO2	0					-F	0.12	0.12
XR1	0	0	0	0	0	0	0	0	0	0		=O	0.360001		-NH2, -NH-, -N<	1.63					-I	0.196335	0.196335
XR2	0	0	0	0	0	0	0	0	0	0		-COO, -COOH	0.043		-N-CO-	3.19					kCOO-	0.396005	3.96005e+07
XR3	0	0	0	0	0	0	0	0	0	0		-O-second	0.944977		-N-NO	0.0105					-CF2-	3e-06	3e-06
kOH	0											-OCOR	0		-N-NO2	0.176
# of -OH functional groups	0											-RS5 (5 ring strain)	0.860055		->P=O	0.103
kCOOH	0		kcoo-	0		kI	0		kBr	0		-RS3 (3 ring strain)	0.051993		-O-P<-	4e-05
# of -COOH functional groups	0			0			0			0
OH Addition to Alkenes:
kadd-alkene	4.79001e+09											Group contribution factor, Y						Group rate constant (·10-9)
k0(HH>C=C<H)-1	9999900000											-Alkane (-CH3)	0.171					k0(HH>C=C<H)-1	10
k0(HH>C=C<H)-2	101020000											-CH2	0.388					k0(HH>C=C<H)-2	0.1
YR1	0											-CO-	0.6					k0(HH>C=C<)-1	97.9
k0(HH>C=C<)-1	97877100000											-CHO	0.6					k0(HH>C=C<)-2	3.16
k0(HH>C=C<)-2	3161060000											-COOH, -COOR	0.234					k0(H>C=C<H)(cis)	30.1
YR1	0											-F	0					k0(H>C=C<H)(trans)	52.1
YR2	0											-Cl	0.21					k0>C=C<	514.2
k0(H>C=C<H)(cis)	30110200000											-CN	0.171
YR1	0
YR2	0
k0(H>C=C<H)(trans)	52122900000
YR1	0
YR2	0
k0>C=C<	514211000000		took Y of -COOH for -NH-NH- and Y of -Alkane for -H
YR1	0.6
YR2	0.388
YR3	0.171
YR4	0.234
OH Addition to Aromatic Compounds:
kadd-aromatic	0											Group contribution factor, Z (benzene)						Group rate constant (·10-9 M-1s-1) (benzene)
kbenzene-related	0											-Alk	1.00078					k0(1-benz)-2,6	1.02285
k0(1-benz)-2,6	1022850000											-OH	1.26917					k0(1-benz)-3,5	1.29419
k0(1-benz)-3,5	1294190000											-O-	1.03424					k0(1-benz)-4	0.914417
k0(1-benz)-4	914417000											-CHO	0.671779					k0(1,2-benz)-3,6	1.78102
ZR1	0											-COOH	0.679673					k0(1,2-benz)-4,5	0.705874
k0(1,2-benz)-3,6	1781020000											-CO-	0.981287					k0(1,3-benz)-2	0.988668
k0(1,2-benz)-4,5	705874000											-CONH2	0.842185					k0(1,3-benz)-4,6	1.69648
ZR1	0											-F	0.972645					k0(1,3-benz)-5	1.90707
ZR2	0											-Cl	0.978109					k0(1,4-benz)-2,6	0.71278
k0(1,3-benz)-2	988668000											-Br	0.878422					k0(1,4-benz)-3,5	1.92019
k0(1,3-benz)-4,6	1696480000											-I	0.82106					k0(1,2,3-benz)-4,6	2.15116
k0(1,3-benz)-5	1907070000											-NH-	1.10547					k0(1,2,3-benz)-5	1.63538
ZR1	0											-NH-CO-	0.855315					k0(1,2,4-benz)-3	2.79648
ZR2	0											-NH2	1.4811					k0(1,2,4-benz)-5	0.306673
k0(1,4-benz)-2,6	712780000											-CN	0.411113					k0(1,2,4-benz)-6	1.13033
k0(1,4-benz)-3,5	1920190000											-NO2	0.40518					k0(1,3,5-benz)-2,4,6	1.67605
ZR1	0											-SO3H	0.373306					k0(1,2,3,4-benz)-5,6	3.68416
ZR2	0											-SO	0.656009					k0(1,2,3,5-benz)-4,6	2.80386
k0(1,2,3-benz)-4,6	2151160000																	k0(1,2,4,5-benz)-3,6	3.52577
k0(1,2,3-benz)-5	1635380000																	k0(1,2,3,4,5-benz)-6	7.06349
ZR1	0																	k0(1,2,3,4,5,6-benz)-1,2,3,4,5,6	0.311655
ZR2	0
ZR3	0
k0(1,2,4-benz)-3	2796480000
k0(1,2,4-benz)-5	306673000
k0(1,2,4-benz)-6	1130330000
ZR1	0
ZR2	0
ZR3	0
k0(1,3,5-benz)-2,4,6	1676050000
ZR1	0
ZR2	0
ZR3	0
k0(1,2,3,4-benz)-5,6	3684160000
ZR1	0
ZR2	0
ZR3	0
ZR4	0
k0(1,2,3,5-benz)-4,6	2803860000
ZR1	0
ZR2	0
ZR3	0
ZR4	0
k0(1,2,4,5-benz)-3,6	3525770000
ZR1	0
ZR2	0
ZR3	0
ZR4	0
k0(1,2,3,4,5-benz)-6	7063490000
ZR1	0
ZR2	0
ZR3	0
ZR4	0
ZR5	0
k0(1,2,3,4,5,6-benz)-1,2,3,4,5,6	311655000
ZR1	0
ZR2	0
ZR3	0
ZR4	0
ZR5	0
ZR6	0
kpyridine-related	0											Group contribution factor, Z (pyridine)						Group rate constant (·10-9 M-1s-1) (pyridine)
k0(2-pyr)-3,6	989963000											-Alk (Pyr)	0.961786					k0(2-pyr)-3,6	0.989963
k0(2-pyr)-4,5	292815000											-OH (Pyr)	1.97249					k0(2-pyr)-4,5	0.292815
ZR1	0											-COOH (Pyr)	0.010782					k0(3-pyr)-2	0.45605
k0(3-pyr)-2	456050000											-CONH2(Pyr)	0.49841					k0(3-pyr)-4,6	0.822558
k0(3-pyr)-4,6	822558000											-Cl (Pyr)	0.812041					k0(3-pyr)-5	0.024918
k0(3-pyr)-5	24918000											-Br (Pyr)	0.603472					k0(4-pyr)-2,6	0.790881
ZR1	0											-CN (Pyr)	0.332747					k0(4-pyr)-3,5	0.888526
k0(4-pyr)-2,6	790881000											-NH2 (Pyr)	1.74733					k0(2,6-pyr)-3,5	1.02552
k0(4-pyr)-3,5	888526000																	k0(2,6-pyr)-4	0.731676
ZR1	0																	k0(3,5-pyr)-2,6	3.70768
k0(2,6-pyr)-3,5	1025520000																	k0(3,5-pyr)-4	0.792572
k0(2,6-pyr)-4	731676000																	k0(2,4,6-pyr)-3,5	0.761212
ZR1	0
ZR2	0
k0(3,5-pyr)-2,6	3707680000
k0(3,5-pyr)-4	792575000
ZR1	0
ZR2	0
k0(2,4,6-pyr)-3,5	761212000
ZR1	0
ZR2	0
ZR3	0
kfuran-related	0
k0(2-fur)-3	3924200000											Group contribution factor, Z (furan)						Group rate constant (·10-9 M-1s-1) (furan)
k0(2-fur)-4	4813460000											-Alk (fur)	1.23883					k0(2-fur)-3	3.9242
k0(2-fur)-5	1419390000											-O- (fur)	1.02225					k0(2-fur)-4	4.81346
ZR1	0											-CHO (fur)	0.6468					k0(2-fur)-5	1.41939
k0(2,5-fur)-3,4	5706290000											-CO- (fur)	0.406214					k0(2,5-fur)-3,4	5.70629
ZR1	0											-COOH (fur)	0.600128
ZR2	0											-CONH2-(fur)	0.610154
												-Br (fur)	0.646799
												-NO2 (fur)	0.778498
												-CH-CN-(fur)	0.903108
												-C6H5 (fur)	0.943159
kimidazole-related	0											Group contribution factor, Z (imidazole)						Group rate constant (·10-9 M-1s-1) (imidazole)
k0(3,4-imid)-1	1705080000											-Alk (imid)	1.16621					k0(3,4-imid)-1	1.70508
k0(3,4-imid)-3,4	1082850000											-CO (imid)	0.730947					k0(3,4-imid)-3,4	1.08285
ZR1	0											-NH (imid)	1.42538
ZR2	0											-N< (imid)	1.61412
ktriazine-related	0											Group contribution factor, Z (triazine)						Group rate constant (·10-6 M-1s-1) (triazine)
k0(1,3,5-triaz)-2,4,6	4132290											-O- (triaz)	0.21404					k0(1,3,5-triaz)-2,4,6	4.13229
ZR1	0											-Cl (triaz)	0.997571
ZR2	0											-NH2 (triaz)	4.9466
ZR3	0											-NH- (triaz)	0.04155
												-S- (triaz)	1.82626
OH Interaction with S-, N- and P-Atom Containing Compounds:
kint	202048844																	Group rate constant (·10-8 M-1s-1)
k-S-	0																	k-S-	23.6
# of -S-	0																	k-S-S-	36.7
k-S-S-	0																	k-SO	19.2
# of -S-S-	0																	k-HS-	9.93
k-SO	0																	k-CN	0.0555
# of -SO	0																	k-NO2	1.33
k-HS-	0																	k-CO-NH2	0.998
# of -HS-	0																	k-CO-NH-	5
k-CN	0																	k-CO-N<	9.98
# of -CN	0																	k-NH2	40
k-NO2	0																	k-NH-	1
# of -NO2	0																	k-N<	35.3
k-CO-NH2	0																	k-N-CO-N-	0.00409
# of -CO-NH2	0																	k-P≡	0.258
k-CO-NH-	0
# of -CO-NH-	0
k-CO-N<	0
# of -CO-N<	0
k-NH2	0
# of -NH2	0
k-NH-	201640000
# of -NH-	2
k-N<	0
# of -N<	0
k-N-CO-N-	408844
# of -N-CO-N-	1
k-P≡	0
# of -P	0

## Sheet: Amisulpride
Back to overview
Amisulpride
koverall	2.93635e+10
Hydrogen-Atom Abstraction:
kabs	1.3445e+10											Group contribution factor, X			Group contribution factor, X			Group rate constant (·108 M-1s-1)			kI	0.359992	3599919975
k0prim	117580000											-CH3	1.12		-Cl	0.203186		k0prim	1.1758		-COO-(ion)	0.183837	0.183837
kCH3R1	1.02261e+09											-CH2, >CH-, >C<	1.17401		-Br	0.376678		k0sec	5.1097		-F	0.119075	0.119075
XR1	1.17401	0.55103	1.17401	0	0	0	0	0	0	0		-(aromatic ring)	1		-CF3	0.101798		k0tert	19.9026		-I	0.166227	0.166227
k0sec	510970056											-(C=C double bond)	1		-CCl3	0.112253		kOH	0.999996		kCOO-	0.396706	3.96706e+07
kCH2R1R2	9.14674e+09											->C-(oxygenated)-	0.68103		-CH2Cl, -CHCl2, -CHCl-, -CH2Br, -CHBr2, -CHBr-	0.36708		kCOOH	0.00700463		-CF2-	3.4e-05	3.4e-05
XR1	1.12	3.19	0.860055	0.860055	0.860055	1.12	0	0	0	0		-OH	0.578027		-S-, -SS-, -HS-	2.4					kBr	0.036246	3.6246e+06
XR2	0.445	1.17401	0.860055	0.860055	1.63	1.63	0	0	0	0		-O-	0.55103		-SO	0.445					kI	0.360118	3601180017
k0tert	1990260000											-CO-	0.153992		-CN	0.00292					-COO-(ion)	0.183875	0.183875
kCHR1R2R3	3.27564e+09											-CHO	0.60162		-NO2	0					-F	0.12	0.12
XR1	1.17401	0	0	0	0	0	0	0	0	0		=O	0.360001		-NH2, -NH-, -N<	1.63					-I	0.196335	0.196335
XR2	1.63	0	0	0	0	0	0	0	0	0		-COO, -COOH	0.043		-N-CO-	3.19					kCOO-	0.396005	3.96005e+07
XR3	0.860055	0	0	0	0	0	0	0	0	0		-O-second	0.944977		-N-NO	0.0105					-CF2-	3e-06	3e-06
kOH	0											-OCOR	0		-N-NO2	0.176
# of -OH functional groups	0											-RS5 (5 ring strain)	0.860055		->P=O	0.103
kCOOH	0		kcoo-	0		kI	0		kBr	0		-RS3 (3 ring strain)	0.051993		-O-P<-	4e-05
# of -COOH functional groups	0			0			0			0
OH Addition to Alkenes:
kadd-alkene	0											Group contribution factor, Y						Group rate constant (·10-9)
k0(HH>C=C<H)-1	9999900000											-Alkane (-CH3)	0.171					k0(HH>C=C<H)-1	10
k0(HH>C=C<H)-2	101020000											-CH2	0.388					k0(HH>C=C<H)-2	0.1
YR1	0											-CO-	0.6					k0(HH>C=C<)-1	97.9
k0(HH>C=C<)-1	97877100000											-CHO	0.6					k0(HH>C=C<)-2	3.16
k0(HH>C=C<)-2	3161060000											-COOH, -COOR	0.234					k0(H>C=C<H)(cis)	30.1
YR1	0											-F	0					k0(H>C=C<H)(trans)	52.1
YR2	0											-Cl	0.21					k0>C=C<	514.2
k0(H>C=C<H)(cis)	30110200000											-CN	0.171
YR1	0
YR2	0
k0(H>C=C<H)(trans)	52122900000
YR1	0
YR2	0
k0>C=C<	514211000000
YR1	0
YR2	0
YR3	0
YR4	0
OH Addition to Aromatic Compounds:
kadd-aromatic	5.9677e+09											Group contribution factor, Z (benzene)						Group rate constant (·10-9 M-1s-1) (benzene)
kbenzene-related	5.9677e+09											-Alk	1.00078					k0(1-benz)-2,6	1.02285
k0(1-benz)-2,6	1022850000											-OH	1.26917					k0(1-benz)-3,5	1.29419
k0(1-benz)-3,5	1294190000											-O-	1.03424					k0(1-benz)-4	0.914417
k0(1-benz)-4	914417000											-CHO	0.671779					k0(1,2-benz)-3,6	1.78102
ZR1	0											-COOH	0.679673					k0(1,2-benz)-4,5	0.705874
k0(1,2-benz)-3,6	1781020000											-CO-	0.981287					k0(1,3-benz)-2	0.988668
k0(1,2-benz)-4,5	705874000											-CONH2	0.842185					k0(1,3-benz)-4,6	1.69648
ZR1	0											-F	0.972645					k0(1,3-benz)-5	1.90707
ZR2	0											-Cl	0.978109					k0(1,4-benz)-2,6	0.71278
k0(1,3-benz)-2	988668000											-Br	0.878422					k0(1,4-benz)-3,5	1.92019
k0(1,3-benz)-4,6	1696480000											-I	0.82106					k0(1,2,3-benz)-4,6	2.15116
k0(1,3-benz)-5	1907070000											-NH-	1.10547					k0(1,2,3-benz)-5	1.63538
ZR1	0											-NH-CO-	0.855315					k0(1,2,4-benz)-3	2.79648
ZR2	0											-NH2	1.4811					k0(1,2,4-benz)-5	0.306673
k0(1,4-benz)-2,6	712780000											-CN	0.411113					k0(1,2,4-benz)-6	1.13033
k0(1,4-benz)-3,5	1920190000											-NO2	0.40518					k0(1,3,5-benz)-2,4,6	1.67605
ZR1	0											-SO3H	0.373306					k0(1,2,3,4-benz)-5,6	3.68416
ZR2	0											-SO	0.656009					k0(1,2,3,5-benz)-4,6	2.80386
k0(1,2,3-benz)-4,6	2151160000																	k0(1,2,4,5-benz)-3,6	3.52577
k0(1,2,3-benz)-5	1635380000																	k0(1,2,3,4,5-benz)-6	7.06349
ZR1	0																	k0(1,2,3,4,5,6-benz)-1,2,3,4,5,6	0.311655
ZR2	0
ZR3	0
k0(1,2,4-benz)-3	2796480000
k0(1,2,4-benz)-5	306673000
k0(1,2,4-benz)-6	1130330000
ZR1	0
ZR2	0
ZR3	0
k0(1,3,5-benz)-2,4,6	1676050000
ZR1	0
ZR2	0
ZR3	0
k0(1,2,3,4-benz)-5,6	3684160000
ZR1	0
ZR2	0
ZR3	0
ZR4	0
k0(1,2,3,5-benz)-4,6	2803860000
ZR1	0
ZR2	0
ZR3	0
ZR4	0
k0(1,2,4,5-benz)-3,6	3525770000
ZR1	1.4811
ZR2	1.03424
ZR3	0.842185
ZR4	0.656009
k0(1,2,3,4,5-benz)-6	7063490000
ZR1	0
ZR2	0
ZR3	0
ZR4	0
ZR5	0
k0(1,2,3,4,5,6-benz)-1,2,3,4,5,6	311655000
ZR1	0
ZR2	0
ZR3	0
ZR4	0
ZR5	0
ZR6	0
kpyridine-related	0											Group contribution factor, Z (pyridine)						Group rate constant (·10-9 M-1s-1) (pyridine)
k0(2-pyr)-3,6	989963000											-Alk (Pyr)	0.961786					k0(2-pyr)-3,6	0.989963
k0(2-pyr)-4,5	292815000											-OH (Pyr)	1.97249					k0(2-pyr)-4,5	0.292815
ZR1	0											-COOH (Pyr)	0.010782					k0(3-pyr)-2	0.45605
k0(3-pyr)-2	456050000											-CONH2(Pyr)	0.49841					k0(3-pyr)-4,6	0.822558
k0(3-pyr)-4,6	822558000											-Cl (Pyr)	0.812041					k0(3-pyr)-5	0.024918
k0(3-pyr)-5	24918000											-Br (Pyr)	0.603472					k0(4-pyr)-2,6	0.790881
ZR1	0											-CN (Pyr)	0.332747					k0(4-pyr)-3,5	0.888526
k0(4-pyr)-2,6	790881000											-NH2 (Pyr)	1.74733					k0(2,6-pyr)-3,5	1.02552
k0(4-pyr)-3,5	888526000																	k0(2,6-pyr)-4	0.731676
ZR1	0																	k0(3,5-pyr)-2,6	3.70768
k0(2,6-pyr)-3,5	1025520000																	k0(3,5-pyr)-4	0.792572
k0(2,6-pyr)-4	731676000																	k0(2,4,6-pyr)-3,5	0.761212
ZR1	0
ZR2	0
k0(3,5-pyr)-2,6	3707680000
k0(3,5-pyr)-4	792575000
ZR1	0
ZR2	0
k0(2,4,6-pyr)-3,5	761212000
ZR1	0
ZR2	0
ZR3	0
kfuran-related	0
k0(2-fur)-3	3924200000											Group contribution factor, Z (furan)						Group rate constant (·10-9 M-1s-1) (furan)
k0(2-fur)-4	4813460000											-Alk (fur)	1.23883					k0(2-fur)-3	3.9242
k0(2-fur)-5	1419390000											-O- (fur)	1.02225					k0(2-fur)-4	4.81346
ZR1	0											-CHO (fur)	0.6468					k0(2-fur)-5	1.41939
k0(2,5-fur)-3,4	5706290000											-CO- (fur)	0.406214					k0(2,5-fur)-3,4	5.70629
ZR1	0											-COOH (fur)	0.600128
ZR2	0											-CONH2-(fur)	0.610154
												-Br (fur)	0.646799
												-NO2 (fur)	0.778498
												-CH-CN-(fur)	0.903108
												-C6H5 (fur)	0.943159
kimidazole-related	0											Group contribution factor, Z (imidazole)						Group rate constant (·10-9 M-1s-1) (imidazole)
k0(3,4-imid)-1	1705080000											-Alk (imid)	1.16621					k0(3,4-imid)-1	1.70508
k0(3,4-imid)-3,4	1082850000											-CO (imid)	0.730947					k0(3,4-imid)-3,4	1.08285
ZR1	0											-NH (imid)	1.42538
ZR2	0											-N< (imid)	1.61412
ktriazine-related	0											Group contribution factor, Z (triazine)						Group rate constant (·10-6 M-1s-1) (triazine)
k0(1,3,5-triaz)-2,4,6	4132290											-O- (triaz)	0.21404					k0(1,3,5-triaz)-2,4,6	4.13229
ZR1	0											-Cl (triaz)	0.997571
ZR2	0											-NH2 (triaz)	4.9466
ZR3	0											-NH- (triaz)	0.04155
												-S- (triaz)	1.82626
OH Interaction with S-, N- and P-Atom Containing Compounds:
kint	9950816000																	Group rate constant (·10-8 M-1s-1)
k-S-	0																	k-S-	23.6
# of -S-	0																	k-S-S-	36.7
k-S-S-	0																	k-SO	19.2
# of -S-S-	0																	k-HS-	9.93
k-SO	1919520000																	k-CN	0.0555
# of -SO	1																	k-NO2	1.33
k-HS-	0																	k-CO-NH2	0.998
# of -HS-	0																	k-CO-NH-	5
k-CN	0																	k-CO-N<	9.98
# of -CN	0																	k-NH2	40
k-NO2	0																	k-NH-	1
# of -NO2	0																	k-N<	35.3
k-CO-NH2	0																	k-N-CO-N-	0.00409
# of -CO-NH2	0																	k-P≡	0.258
k-CO-NH-	500446000
# of -CO-NH-	1
k-CO-N<	0
# of -CO-N<	0
k-NH2	3998370000
# of -NH2	1
k-NH-	0
# of -NH-	0
k-N<	3532480000
# of -N<	1
k-N-CO-N-	0
# of -N-CO-N-	0
k-P≡	0
# of -P	0

## Sheet: Amisulpride-N-oxide
Back to overview
Amisulpride-N-oxide
koverall	1.9432e+10
Hydrogen-Atom Abstraction:
kabs	6.9134e+09											Group contribution factor, X			Group contribution factor, X			Group rate constant (·108 M-1s-1)			kI	0.359992	3599919975
k0prim	117580000											-CH3	1.12		-Cl	0.203186		k0prim	1.1758		-COO-(ion)	0.183837	0.183837
kCH3R1	1.02261e+09											-CH2, >CH-, >C<	1.17401		-Br	0.376678		k0sec	5.1097		-F	0.119075	0.119075
XR1	1.17401	0.55103	1.17401	0	0	0	0	0	0	0		-(aromatic ring)	1		-CF3	0.101798		k0tert	19.9026		-I	0.166227	0.166227
k0sec	510970056											-(C=C double bond)	1		-CCl3	0.112253		kOH	0.999996		kCOO-	0.396706	3.96706e+07
kCH2R1R2	5.86969e+09											->C-(oxygenated)-	0.68103		-CH2Cl, -CHCl2, -CHCl-, -CH2Br, -CHBr2, -CHBr-	0.36708		kCOOH	0.00700463		-CF2-	3.4e-05	3.4e-05
XR1	1.12	3.19	0.860055	0.860055	0.860055	1.12	0	0	0	0		-OH	0.578027		-S-, -SS-, -HS-	2.4					kBr	0.036246	3.6246e+06
XR2	0.445	1.17401	0.860055	0.860055	0.0105	0.0105	0	0	0	0		-O-	0.55103		-SO	0.445					kI	0.360118	3601180017
k0tert	1990260000											-CO-	0.153992		-CN	0.00292					-COO-(ion)	0.183875	0.183875
kCHR1R2R3	2.11007e+07											-CHO	0.60162		-NO2	0					-F	0.12	0.12
XR1	1.17401	0	0	0	0	0	0	0	0	0		=O	0.360001		-NH2, -NH-, -N<	1.63					-I	0.196335	0.196335
XR2	0.0105	0	0	0	0	0	0	0	0	0		-COO, -COOH	0.043		-N-CO-	3.19					kCOO-	0.396005	3.96005e+07
XR3	0.860055	0	0	0	0	0	0	0	0	0		-O-second	0.944977		-N-NO	0.0105					-CF2-	3e-06	3e-06
kOH	0											-OCOR	0		-N-NO2	0.176
# of -OH functional groups	0											-RS5 (5 ring strain)	0.860055		->P=O	0.103
kCOOH	0		kcoo-	0		kI	0		kBr	0		-RS3 (3 ring strain)	0.051993		-O-P<-	4e-05
# of -COOH functional groups	0			0			0			0
OH Addition to Alkenes:
kadd-alkene	0											Group contribution factor, Y						Group rate constant (·10-9)
k0(HH>C=C<H)-1	9999900000											-Alkane (-CH3)	0.171					k0(HH>C=C<H)-1	10
k0(HH>C=C<H)-2	101020000											-CH2	0.388					k0(HH>C=C<H)-2	0.1
YR1	0											-CO-	0.6					k0(HH>C=C<)-1	97.9
k0(HH>C=C<)-1	97877100000											-CHO	0.6					k0(HH>C=C<)-2	3.16
k0(HH>C=C<)-2	3161060000											-COOH, -COOR	0.234					k0(H>C=C<H)(cis)	30.1
YR1	0											-F	0					k0(H>C=C<H)(trans)	52.1
YR2	0											-Cl	0.21					k0>C=C<	514.2
k0(H>C=C<H)(cis)	30110200000											-CN	0.171
YR1	0
YR2	0
k0(H>C=C<H)(trans)	52122900000
YR1	0
YR2	0
k0>C=C<	514211000000
YR1	0
YR2	0
YR3	0
YR4	0
OH Addition to Aromatic Compounds:
kadd-aromatic	5.9677e+09											Group contribution factor, Z (benzene)						Group rate constant (·10-9 M-1s-1) (benzene)
kbenzene-related	5.9677e+09											-Alk	1.00078					k0(1-benz)-2,6	1.02285
k0(1-benz)-2,6	1022850000											-OH	1.26917					k0(1-benz)-3,5	1.29419
k0(1-benz)-3,5	1294190000											-O-	1.03424					k0(1-benz)-4	0.914417
k0(1-benz)-4	914417000											-CHO	0.671779					k0(1,2-benz)-3,6	1.78102
ZR1	0											-COOH	0.679673					k0(1,2-benz)-4,5	0.705874
k0(1,2-benz)-3,6	1781020000											-CO-	0.981287					k0(1,3-benz)-2	0.988668
k0(1,2-benz)-4,5	705874000											-CONH2	0.842185					k0(1,3-benz)-4,6	1.69648
ZR1	0											-F	0.972645					k0(1,3-benz)-5	1.90707
ZR2	0											-Cl	0.978109					k0(1,4-benz)-2,6	0.71278
k0(1,3-benz)-2	988668000											-Br	0.878422					k0(1,4-benz)-3,5	1.92019
k0(1,3-benz)-4,6	1696480000											-I	0.82106					k0(1,2,3-benz)-4,6	2.15116
k0(1,3-benz)-5	1907070000											-NH-	1.10547					k0(1,2,3-benz)-5	1.63538
ZR1	0											-NH-CO-	0.855315					k0(1,2,4-benz)-3	2.79648
ZR2	0											-NH2	1.4811					k0(1,2,4-benz)-5	0.306673
k0(1,4-benz)-2,6	712780000											-CN	0.411113					k0(1,2,4-benz)-6	1.13033
k0(1,4-benz)-3,5	1920190000											-NO2	0.40518					k0(1,3,5-benz)-2,4,6	1.67605
ZR1	0											-SO3H	0.373306					k0(1,2,3,4-benz)-5,6	3.68416
ZR2	0											-SO	0.656009					k0(1,2,3,5-benz)-4,6	2.80386
k0(1,2,3-benz)-4,6	2151160000																	k0(1,2,4,5-benz)-3,6	3.52577
k0(1,2,3-benz)-5	1635380000																	k0(1,2,3,4,5-benz)-6	7.06349
ZR1	0																	k0(1,2,3,4,5,6-benz)-1,2,3,4,5,6	0.311655
ZR2	0
ZR3	0
k0(1,2,4-benz)-3	2796480000
k0(1,2,4-benz)-5	306673000
k0(1,2,4-benz)-6	1130330000
ZR1	0
ZR2	0
ZR3	0
k0(1,3,5-benz)-2,4,6	1676050000
ZR1	0
ZR2	0
ZR3	0
k0(1,2,3,4-benz)-5,6	3684160000
ZR1	0
ZR2	0
ZR3	0
ZR4	0
k0(1,2,3,5-benz)-4,6	2803860000
ZR1	0
ZR2	0
ZR3	0
ZR4	0
k0(1,2,4,5-benz)-3,6	3525770000
ZR1	1.4811
ZR2	1.03424
ZR3	0.842185
ZR4	0.656009
k0(1,2,3,4,5-benz)-6	7063490000
ZR1	0
ZR2	0
ZR3	0
ZR4	0
ZR5	0
k0(1,2,3,4,5,6-benz)-1,2,3,4,5,6	311655000
ZR1	0
ZR2	0
ZR3	0
ZR4	0
ZR5	0
ZR6	0
kpyridine-related	0											Group contribution factor, Z (pyridine)						Group rate constant (·10-9 M-1s-1) (pyridine)
k0(2-pyr)-3,6	989963000											-Alk (Pyr)	0.961786					k0(2-pyr)-3,6	0.989963
k0(2-pyr)-4,5	292815000											-OH (Pyr)	1.97249					k0(2-pyr)-4,5	0.292815
ZR1	0											-COOH (Pyr)	0.010782					k0(3-pyr)-2	0.45605
k0(3-pyr)-2	456050000											-CONH2(Pyr)	0.49841					k0(3-pyr)-4,6	0.822558
k0(3-pyr)-4,6	822558000											-Cl (Pyr)	0.812041					k0(3-pyr)-5	0.024918
k0(3-pyr)-5	24918000											-Br (Pyr)	0.603472					k0(4-pyr)-2,6	0.790881
ZR1	0											-CN (Pyr)	0.332747					k0(4-pyr)-3,5	0.888526
k0(4-pyr)-2,6	790881000											-NH2 (Pyr)	1.74733					k0(2,6-pyr)-3,5	1.02552
k0(4-pyr)-3,5	888526000																	k0(2,6-pyr)-4	0.731676
ZR1	0																	k0(3,5-pyr)-2,6	3.70768
k0(2,6-pyr)-3,5	1025520000																	k0(3,5-pyr)-4	0.792572
k0(2,6-pyr)-4	731676000																	k0(2,4,6-pyr)-3,5	0.761212
ZR1	0
ZR2	0
k0(3,5-pyr)-2,6	3707680000
k0(3,5-pyr)-4	792575000
ZR1	0
ZR2	0
k0(2,4,6-pyr)-3,5	761212000
ZR1	0
ZR2	0
ZR3	0
kfuran-related	0
k0(2-fur)-3	3924200000											Group contribution factor, Z (furan)						Group rate constant (·10-9 M-1s-1) (furan)
k0(2-fur)-4	4813460000											-Alk (fur)	1.23883					k0(2-fur)-3	3.9242
k0(2-fur)-5	1419390000											-O- (fur)	1.02225					k0(2-fur)-4	4.81346
ZR1	0											-CHO (fur)	0.6468					k0(2-fur)-5	1.41939
k0(2,5-fur)-3,4	5706290000											-CO- (fur)	0.406214					k0(2,5-fur)-3,4	5.70629
ZR1	0											-COOH (fur)	0.600128
ZR2	0											-CONH2-(fur)	0.610154
												-Br (fur)	0.646799
												-NO2 (fur)	0.778498
												-CH-CN-(fur)	0.903108
												-C6H5 (fur)	0.943159
kimidazole-related	0											Group contribution factor, Z (imidazole)						Group rate constant (·10-9 M-1s-1) (imidazole)
k0(3,4-imid)-1	1705080000											-Alk (imid)	1.16621					k0(3,4-imid)-1	1.70508
k0(3,4-imid)-3,4	1082850000											-CO (imid)	0.730947					k0(3,4-imid)-3,4	1.08285
ZR1	0											-NH (imid)	1.42538
ZR2	0											-N< (imid)	1.61412
ktriazine-related	0											Group contribution factor, Z (triazine)						Group rate constant (·10-6 M-1s-1) (triazine)
k0(1,3,5-triaz)-2,4,6	4132290											-O- (triaz)	0.21404					k0(1,3,5-triaz)-2,4,6	4.13229
ZR1	0											-Cl (triaz)	0.997571
ZR2	0											-NH2 (triaz)	4.9466
ZR3	0											-NH- (triaz)	0.04155
												-S- (triaz)	1.82626
OH Interaction with S-, N- and P-Atom Containing Compounds:
kint	6550943000																	Group rate constant (·10-8 M-1s-1)
k-S-	0																	k-S-	23.6
# of -S-	0																	k-S-S-	36.7
k-S-S-	0																	k-SO	19.2
# of -S-S-	0																	k-HS-	9.93
k-SO	1919520000																	k-CN	0.0555
# of -SO	1																	k-NO2	1.33
k-HS-	0																	k-CO-NH2	0.998
# of -HS-	0																	k-CO-NH-	5
k-CN	0																	k-CO-N<	9.98
# of -CN	0																	k-NH2	40
k-NO2	132607000																	k-NH-	1
# of -NO2	1																	k-N<	35.3
k-CO-NH2	0																	k-N-CO-N-	0.00409
# of -CO-NH2	0																	k-P≡	0.258
k-CO-NH-	500446000
# of -CO-NH-	1
k-CO-N<	0
# of -CO-N<	0
k-NH2	3998370000
# of -NH2	1
k-NH-	0
# of -NH-	0
k-N<	0
# of -N<	0
k-N-CO-N-	0
# of -N-CO-N-	0
k-P≡	0
# of -P	0

## Sheet: Amlodipine
Back to overview
Amlodipine
koverall	1.90214e+10
Hydrogen-Atom Abstraction:
kabs	3.94671e+09											Group contribution factor, X			Group contribution factor, X			Group rate constant (·108 M-1s-1)			kI	0.359992	3599919975
k0prim	117580000											-CH3	1.12		-Cl	0.203186		k0prim	1.1758		-COO-(ion)	0.183837	0.183837
kCH3R1	7.6686e+08											-CH2, >CH-, >C<	1.17401		-Br	0.376678		k0sec	5.1097		-F	0.119075	0.119075
XR1	1	0	1.17401	0	0	0	0	0	0	0		-(aromatic ring)	1		-CF3	0.101798		k0tert	19.9026		-I	0.166227	0.166227
k0sec	510970056											-(C=C double bond)	1		-CCl3	0.112253		kOH	0.999996		kCOO-	0.396706	3.96706e+07
kCH2R1R2	3.17985e+09											->C-(oxygenated)-	0.68103		-CH2Cl, -CHCl2, -CHCl-, -CH2Br, -CHBr2, -CHBr-	0.36708		kCOOH	0.00700463		-CF2-	3.4e-05	3.4e-05
XR1	1.63	1.17401	0.55103	0	0	0	0	0	0	0		-OH	0.578027		-S-, -SS-, -HS-	2.4					kBr	0.036246	3.6246e+06
XR2	1.17401	0.55103	1	1.12	0	0	0	0	0	0		-O-	0.55103		-SO	0.445					kI	0.360118	3601180017
k0tert	1990260000											-CO-	0.153992		-CN	0.00292					-COO-(ion)	0.183875	0.183875
kCHR1R2R3	0											-CHO	0.60162		-NO2	0					-F	0.12	0.12
XR1	0	0	0	0	0	0	0	0	0	0		=O	0.360001		-NH2, -NH-, -N<	1.63					-I	0.196335	0.196335
XR2	0	0	0	0	0	0	0	0	0	0		-COO, -COOH	0.043		-N-CO-	3.19					kCOO-	0.396005	3.96005e+07
XR3	0	0	0	0	0	0	0	0	0	0		-O-second	0.944977		-N-NO	0.0105					-CF2-	3e-06	3e-06
kOH	0											-OCOR	0		-N-NO2	0.176
# of -OH functional groups	0											-RS5 (5 ring strain)	0.860055		->P=O	0.103
kCOOH	0		kcoo-	0		kI	0		kBr	0		-RS3 (3 ring strain)	0.051993		-O-P<-	4e-05
# of -COOH functional groups	0			0			0			0
OH Addition to Alkenes:
kadd-alkene	6.10684e+09											Group contribution factor, Y						Group rate constant (·10-9)
k0(HH>C=C<H)-1	9999900000											-Alkane (-CH3)	0.171					k0(HH>C=C<H)-1	10
k0(HH>C=C<H)-2	101020000											-CH2	0.388					k0(HH>C=C<H)-2	0.1
YR1	0											-CO-	0.6					k0(HH>C=C<)-1	97.9
k0(HH>C=C<)-1	97877100000											-CHO	0.6					k0(HH>C=C<)-2	3.16
k0(HH>C=C<)-2	3161060000											-COOH, -COOR	0.234					k0(H>C=C<H)(cis)	30.1
YR1	0											-F	0					k0(H>C=C<H)(trans)	52.1
YR2	0											-Cl	0.21					k0>C=C<	514.2
k0(H>C=C<H)(cis)	30110200000											-CN	0.171
YR1	0
YR2	0
k0(H>C=C<H)(trans)	52122900000
YR1	0
YR2	0
k0>C=C<	514211000000	k0>C=C<	514211000000
YR1	0.171	YR1	0.388
YR2	0.234	YR2	0.234
YR3	0.388	YR3	0.388
YR4	0.234	YR4	0.234
OH Addition to Aromatic Compounds:
kadd-aromatic	4.8687e+09											Group contribution factor, Z (benzene)						Group rate constant (·10-9 M-1s-1) (benzene)
kbenzene-related	4.8687e+09											-Alk	1.00078					k0(1-benz)-2,6	1.02285
k0(1-benz)-2,6	1022850000											-OH	1.26917					k0(1-benz)-3,5	1.29419
k0(1-benz)-3,5	1294190000											-O-	1.03424					k0(1-benz)-4	0.914417
k0(1-benz)-4	914417000											-CHO	0.671779					k0(1,2-benz)-3,6	1.78102
ZR1	0											-COOH	0.679673					k0(1,2-benz)-4,5	0.705874
k0(1,2-benz)-3,6	1781020000											-CO-	0.981287					k0(1,3-benz)-2	0.988668
k0(1,2-benz)-4,5	705874000											-CONH2	0.842185					k0(1,3-benz)-4,6	1.69648
ZR1	1.00078											-F	0.972645					k0(1,3-benz)-5	1.90707
ZR2	0.978109											-Cl	0.978109					k0(1,4-benz)-2,6	0.71278
k0(1,3-benz)-2	988668000											-Br	0.878422					k0(1,4-benz)-3,5	1.92019
k0(1,3-benz)-4,6	1696480000											-I	0.82106					k0(1,2,3-benz)-4,6	2.15116
k0(1,3-benz)-5	1907070000											-NH-	1.10547					k0(1,2,3-benz)-5	1.63538
ZR1	0											-NH-CO-	0.855315					k0(1,2,4-benz)-3	2.79648
ZR2	0											-NH2	1.4811					k0(1,2,4-benz)-5	0.306673
k0(1,4-benz)-2,6	712780000											-CN	0.411113					k0(1,2,4-benz)-6	1.13033
k0(1,4-benz)-3,5	1920190000											-NO2	0.40518					k0(1,3,5-benz)-2,4,6	1.67605
ZR1	0											-SO3H	0.373306					k0(1,2,3,4-benz)-5,6	3.68416
ZR2	0											-SO	0.656009					k0(1,2,3,5-benz)-4,6	2.80386
k0(1,2,3-benz)-4,6	2151160000																	k0(1,2,4,5-benz)-3,6	3.52577
k0(1,2,3-benz)-5	1635380000																	k0(1,2,3,4,5-benz)-6	7.06349
ZR1	0																	k0(1,2,3,4,5,6-benz)-1,2,3,4,5,6	0.311655
ZR2	0
ZR3	0
k0(1,2,4-benz)-3	2796480000
k0(1,2,4-benz)-5	306673000
k0(1,2,4-benz)-6	1130330000
ZR1	0
ZR2	0
ZR3	0
k0(1,3,5-benz)-2,4,6	1676050000
ZR1	0
ZR2	0
ZR3	0
k0(1,2,3,4-benz)-5,6	3684160000
ZR1	0
ZR2	0
ZR3	0
ZR4	0
k0(1,2,3,5-benz)-4,6	2803860000
ZR1	0
ZR2	0
ZR3	0
ZR4	0
k0(1,2,4,5-benz)-3,6	3525770000
ZR1	0
ZR2	0
ZR3	0
ZR4	0
k0(1,2,3,4,5-benz)-6	7063490000
ZR1	0
ZR2	0
ZR3	0
ZR4	0
ZR5	0
k0(1,2,3,4,5,6-benz)-1,2,3,4,5,6	311655000
ZR1	0
ZR2	0
ZR3	0
ZR4	0
ZR5	0
ZR6	0
kpyridine-related	0											Group contribution factor, Z (pyridine)						Group rate constant (·10-9 M-1s-1) (pyridine)
k0(2-pyr)-3,6	989963000											-Alk (Pyr)	0.961786					k0(2-pyr)-3,6	0.989963
k0(2-pyr)-4,5	292815000											-OH (Pyr)	1.97249					k0(2-pyr)-4,5	0.292815
ZR1	0											-COOH (Pyr)	0.010782					k0(3-pyr)-2	0.45605
k0(3-pyr)-2	456050000											-CONH2(Pyr)	0.49841					k0(3-pyr)-4,6	0.822558
k0(3-pyr)-4,6	822558000											-Cl (Pyr)	0.812041					k0(3-pyr)-5	0.024918
k0(3-pyr)-5	24918000											-Br (Pyr)	0.603472					k0(4-pyr)-2,6	0.790881
ZR1	0											-CN (Pyr)	0.332747					k0(4-pyr)-3,5	0.888526
k0(4-pyr)-2,6	790881000											-NH2 (Pyr)	1.74733					k0(2,6-pyr)-3,5	1.02552
k0(4-pyr)-3,5	888526000																	k0(2,6-pyr)-4	0.731676
ZR1	0																	k0(3,5-pyr)-2,6	3.70768
k0(2,6-pyr)-3,5	1025520000																	k0(3,5-pyr)-4	0.792572
k0(2,6-pyr)-4	731676000																	k0(2,4,6-pyr)-3,5	0.761212
ZR1	0
ZR2	0
k0(3,5-pyr)-2,6	3707680000
k0(3,5-pyr)-4	792575000
ZR1	0
ZR2	0
k0(2,4,6-pyr)-3,5	761212000
ZR1	0
ZR2	0
ZR3	0
kfuran-related	0
k0(2-fur)-3	3924200000											Group contribution factor, Z (furan)						Group rate constant (·10-9 M-1s-1) (furan)
k0(2-fur)-4	4813460000											-Alk (fur)	1.23883					k0(2-fur)-3	3.9242
k0(2-fur)-5	1419390000											-O- (fur)	1.02225					k0(2-fur)-4	4.81346
ZR1	0											-CHO (fur)	0.6468					k0(2-fur)-5	1.41939
k0(2,5-fur)-3,4	5706290000											-CO- (fur)	0.406214					k0(2,5-fur)-3,4	5.70629
ZR1	0											-COOH (fur)	0.600128
ZR2	0											-CONH2-(fur)	0.610154
												-Br (fur)	0.646799
												-NO2 (fur)	0.778498
												-CH-CN-(fur)	0.903108
												-C6H5 (fur)	0.943159
kimidazole-related	0											Group contribution factor, Z (imidazole)						Group rate constant (·10-9 M-1s-1) (imidazole)
k0(3,4-imid)-1	1705080000											-Alk (imid)	1.16621					k0(3,4-imid)-1	1.70508
k0(3,4-imid)-3,4	1082850000											-CO (imid)	0.730947					k0(3,4-imid)-3,4	1.08285
ZR1	0											-NH (imid)	1.42538
ZR2	0											-N< (imid)	1.61412
ktriazine-related	0											Group contribution factor, Z (triazine)						Group rate constant (·10-6 M-1s-1) (triazine)
k0(1,3,5-triaz)-2,4,6	4132290											-O- (triaz)	0.21404					k0(1,3,5-triaz)-2,4,6	4.13229
ZR1	0											-Cl (triaz)	0.997571
ZR2	0											-NH2 (triaz)	4.9466
ZR3	0											-NH- (triaz)	0.04155
												-S- (triaz)	1.82626
OH Interaction with S-, N- and P-Atom Containing Compounds:
kint	4099190000																	Group rate constant (·10-8 M-1s-1)
k-S-	0																	k-S-	23.6
# of -S-	0																	k-S-S-	36.7
k-S-S-	0																	k-SO	19.2
# of -S-S-	0																	k-HS-	9.93
k-SO	0																	k-CN	0.0555
# of -SO	0																	k-NO2	1.33
k-HS-	0																	k-CO-NH2	0.998
# of -HS-	0																	k-CO-NH-	5
k-CN	0																	k-CO-N<	9.98
# of -CN	0																	k-NH2	40
k-NO2	0																	k-NH-	1
# of -NO2	0																	k-N<	35.3
k-CO-NH2	0																	k-N-CO-N-	0.00409
# of -CO-NH2	0																	k-P≡	0.258
k-CO-NH-	0
# of -CO-NH-	0
k-CO-N<	0
# of -CO-N<	0
k-NH2	3998370000
# of -NH2	1
k-NH-	100820000
# of -NH-	1
k-N<	0
# of -N<	0
k-N-CO-N-	0
# of -N-CO-N-	0
k-P≡	0
# of -P	0

## Sheet: Dehydroamlodipine
Back to overview
Dehydroamlodipine
koverall	1.28138e+10
Hydrogen-Atom Abstraction:
kabs	3.94671e+09											Group contribution factor, X			Group contribution factor, X			Group rate constant (·108 M-1s-1)			kI	0.359992	3599919975
k0prim	117580000											-CH3	1.12		-Cl	0.203186		k0prim	1.1758		-COO-(ion)	0.183837	0.183837
kCH3R1	7.6686e+08											-CH2, >CH-, >C<	1.17401		-Br	0.376678		k0sec	5.1097		-F	0.119075	0.119075
XR1	1	0	1.17401	0	0	0	0	0	0	0		-(aromatic ring)	1		-CF3	0.101798		k0tert	19.9026		-I	0.166227	0.166227
k0sec	510970056											-(C=C double bond)	1		-CCl3	0.112253		kOH	0.999996		kCOO-	0.396706	3.96706e+07
kCH2R1R2	3.17985e+09											->C-(oxygenated)-	0.68103		-CH2Cl, -CHCl2, -CHCl-, -CH2Br, -CHBr2, -CHBr-	0.36708		kCOOH	0.00700463		-CF2-	3.4e-05	3.4e-05
XR1	1.63	1.17401	0.55103	0	0	0	0	0	0	0		-OH	0.578027		-S-, -SS-, -HS-	2.4					kBr	0.036246	3.6246e+06
XR2	1.17401	0.55103	1	1.12	0	0	0	0	0	0		-O-	0.55103		-SO	0.445					kI	0.360118	3601180017
k0tert	1990260000											-CO-	0.153992		-CN	0.00292					-COO-(ion)	0.183875	0.183875
kCHR1R2R3	0											-CHO	0.60162		-NO2	0					-F	0.12	0.12
XR1	0	0	0	0	0	0	0	0	0	0		=O	0.360001		-NH2, -NH-, -N<	1.63					-I	0.196335	0.196335
XR2	0	0	0	0	0	0	0	0	0	0		-COO, -COOH	0.043		-N-CO-	3.19					kCOO-	0.396005	3.96005e+07
XR3	0	0	0	0	0	0	0	0	0	0		-O-second	0.944977		-N-NO	0.0105					-CF2-	3e-06	3e-06
kOH	0											-OCOR	0		-N-NO2	0.176
# of -OH functional groups	0											-RS5 (5 ring strain)	0.860055		->P=O	0.103
kCOOH	0		kcoo-	0		kI	0		kBr	0		-RS3 (3 ring strain)	0.051993		-O-P<-	4e-05
# of -COOH functional groups	0			0			0			0
OH Addition to Alkenes:
kadd-alkene	0											Group contribution factor, Y						Group rate constant (·10-9)
k0(HH>C=C<H)-1	9999900000											-Alkane (-CH3)	0.171					k0(HH>C=C<H)-1	10
k0(HH>C=C<H)-2	101020000											-CH2	0.388					k0(HH>C=C<H)-2	0.1
YR1	0											-CO-	0.6					k0(HH>C=C<)-1	97.9
k0(HH>C=C<)-1	97877100000											-CHO	0.6					k0(HH>C=C<)-2	3.16
k0(HH>C=C<)-2	3161060000											-COOH, -COOR	0.234					k0(H>C=C<H)(cis)	30.1
YR1	0											-F	0					k0(H>C=C<H)(trans)	52.1
YR2	0											-Cl	0.21					k0>C=C<	514.2
k0(H>C=C<H)(cis)	30110200000											-CN	0.171
YR1	0
YR2	0
k0(H>C=C<H)(trans)	52122900000
YR1	0
YR2	0
k0>C=C<	514211000000
YR1	0
YR2	0
YR3	0
YR4	0
OH Addition to Aromatic Compounds:
kadd-aromatic	4.8687e+09											Group contribution factor, Z (benzene)						Group rate constant (·10-9 M-1s-1) (benzene)
kbenzene-related	4.8687e+09											-Alk	1.00078					k0(1-benz)-2,6	1.02285
k0(1-benz)-2,6	1022850000											-OH	1.26917					k0(1-benz)-3,5	1.29419
k0(1-benz)-3,5	1294190000											-O-	1.03424					k0(1-benz)-4	0.914417
k0(1-benz)-4	914417000											-CHO	0.671779					k0(1,2-benz)-3,6	1.78102
ZR1	0											-COOH	0.679673					k0(1,2-benz)-4,5	0.705874
k0(1,2-benz)-3,6	1781020000											-CO-	0.981287					k0(1,3-benz)-2	0.988668
k0(1,2-benz)-4,5	705874000											-CONH2	0.842185					k0(1,3-benz)-4,6	1.69648
ZR1	1.00078											-F	0.972645					k0(1,3-benz)-5	1.90707
ZR2	0.978109											-Cl	0.978109					k0(1,4-benz)-2,6	0.71278
k0(1,3-benz)-2	988668000											-Br	0.878422					k0(1,4-benz)-3,5	1.92019
k0(1,3-benz)-4,6	1696480000											-I	0.82106					k0(1,2,3-benz)-4,6	2.15116
k0(1,3-benz)-5	1907070000											-NH-	1.10547					k0(1,2,3-benz)-5	1.63538
ZR1	0											-NH-CO-	0.855315					k0(1,2,4-benz)-3	2.79648
ZR2	0											-NH2	1.4811					k0(1,2,4-benz)-5	0.306673
k0(1,4-benz)-2,6	712780000											-CN	0.411113					k0(1,2,4-benz)-6	1.13033
k0(1,4-benz)-3,5	1920190000											-NO2	0.40518					k0(1,3,5-benz)-2,4,6	1.67605
ZR1	0											-SO3H	0.373306					k0(1,2,3,4-benz)-5,6	3.68416
ZR2	0											-SO	0.656009					k0(1,2,3,5-benz)-4,6	2.80386
k0(1,2,3-benz)-4,6	2151160000																	k0(1,2,4,5-benz)-3,6	3.52577
k0(1,2,3-benz)-5	1635380000																	k0(1,2,3,4,5-benz)-6	7.06349
ZR1	0																	k0(1,2,3,4,5,6-benz)-1,2,3,4,5,6	0.311655
ZR2	0
ZR3	0
k0(1,2,4-benz)-3	2796480000
k0(1,2,4-benz)-5	306673000
k0(1,2,4-benz)-6	1130330000
ZR1	0
ZR2	0
ZR3	0
k0(1,3,5-benz)-2,4,6	1676050000
ZR1	0
ZR2	0
ZR3	0
k0(1,2,3,4-benz)-5,6	3684160000
ZR1	0
ZR2	0
ZR3	0
ZR4	0
k0(1,2,3,5-benz)-4,6	2803860000
ZR1	0
ZR2	0
ZR3	0
ZR4	0
k0(1,2,4,5-benz)-3,6	3525770000
ZR1	0
ZR2	0
ZR3	0
ZR4	0
k0(1,2,3,4,5-benz)-6	7063490000
ZR1	0
ZR2	0
ZR3	0
ZR4	0
ZR5	0
k0(1,2,3,4,5,6-benz)-1,2,3,4,5,6	311655000
ZR1	0
ZR2	0
ZR3	0
ZR4	0
ZR5	0
ZR6	0
kpyridine-related	0		Neglected pyridine ring, since it is fully substituted									Group contribution factor, Z (pyridine)						Group rate constant (·10-9 M-1s-1) (pyridine)
k0(2-pyr)-3,6	989963000											-Alk (Pyr)	0.961786					k0(2-pyr)-3,6	0.989963
k0(2-pyr)-4,5	292815000											-OH (Pyr)	1.97249					k0(2-pyr)-4,5	0.292815
ZR1	0											-COOH (Pyr)	0.010782					k0(3-pyr)-2	0.45605
k0(3-pyr)-2	456050000											-CONH2(Pyr)	0.49841					k0(3-pyr)-4,6	0.822558
k0(3-pyr)-4,6	822558000											-Cl (Pyr)	0.812041					k0(3-pyr)-5	0.024918
k0(3-pyr)-5	24918000											-Br (Pyr)	0.603472					k0(4-pyr)-2,6	0.790881
ZR1	0											-CN (Pyr)	0.332747					k0(4-pyr)-3,5	0.888526
k0(4-pyr)-2,6	790881000											-NH2 (Pyr)	1.74733					k0(2,6-pyr)-3,5	1.02552
k0(4-pyr)-3,5	888526000																	k0(2,6-pyr)-4	0.731676
ZR1	0																	k0(3,5-pyr)-2,6	3.70768
k0(2,6-pyr)-3,5	1025520000																	k0(3,5-pyr)-4	0.792572
k0(2,6-pyr)-4	731676000																	k0(2,4,6-pyr)-3,5	0.761212
ZR1	0
ZR2	0
k0(3,5-pyr)-2,6	3707680000
k0(3,5-pyr)-4	792575000
ZR1	0
ZR2	0
k0(2,4,6-pyr)-3,5	761212000
ZR1	0
ZR2	0
ZR3	0
kfuran-related	0
k0(2-fur)-3	3924200000											Group contribution factor, Z (furan)						Group rate constant (·10-9 M-1s-1) (furan)
k0(2-fur)-4	4813460000											-Alk (fur)	1.23883					k0(2-fur)-3	3.9242
k0(2-fur)-5	1419390000											-O- (fur)	1.02225					k0(2-fur)-4	4.81346
ZR1	0											-CHO (fur)	0.6468					k0(2-fur)-5	1.41939
k0(2,5-fur)-3,4	5706290000											-CO- (fur)	0.406214					k0(2,5-fur)-3,4	5.70629
ZR1	0											-COOH (fur)	0.600128
ZR2	0											-CONH2-(fur)	0.610154
												-Br (fur)	0.646799
												-NO2 (fur)	0.778498
												-CH-CN-(fur)	0.903108
												-C6H5 (fur)	0.943159
kimidazole-related	0											Group contribution factor, Z (imidazole)						Group rate constant (·10-9 M-1s-1) (imidazole)
k0(3,4-imid)-1	1705080000											-Alk (imid)	1.16621					k0(3,4-imid)-1	1.70508
k0(3,4-imid)-3,4	1082850000											-CO (imid)	0.730947					k0(3,4-imid)-3,4	1.08285
ZR1	0											-NH (imid)	1.42538
ZR2	0											-N< (imid)	1.61412
ktriazine-related	0											Group contribution factor, Z (triazine)						Group rate constant (·10-6 M-1s-1) (triazine)
k0(1,3,5-triaz)-2,4,6	4132290											-O- (triaz)	0.21404					k0(1,3,5-triaz)-2,4,6	4.13229
ZR1	0											-Cl (triaz)	0.997571
ZR2	0											-NH2 (triaz)	4.9466
ZR3	0											-NH- (triaz)	0.04155
												-S- (triaz)	1.82626
OH Interaction with S-, N- and P-Atom Containing Compounds:
kint	3998370000																	Group rate constant (·10-8 M-1s-1)
k-S-	0																	k-S-	23.6
# of -S-	0																	k-S-S-	36.7
k-S-S-	0																	k-SO	19.2
# of -S-S-	0																	k-HS-	9.93
k-SO	0																	k-CN	0.0555
# of -SO	0																	k-NO2	1.33
k-HS-	0																	k-CO-NH2	0.998
# of -HS-	0																	k-CO-NH-	5
k-CN	0																	k-CO-N<	9.98
# of -CN	0																	k-NH2	40
k-NO2	0																	k-NH-	1
# of -NO2	0																	k-N<	35.3
k-CO-NH2	0																	k-N-CO-N-	0.00409
# of -CO-NH2	0																	k-P≡	0.258
k-CO-NH-	0
# of -CO-NH-	0
k-CO-N<	0
# of -CO-N<	0
k-NH2	3998370000
# of -NH2	1
k-NH-	0
# of -NH-	0
k-N<	0
# of -N<	0
k-N-CO-N-	0
# of -N-CO-N-	0
k-P≡	0
# of -P	0

## Sheet: O-Des-O-carboxy-dehydroamlod
Back to overview
O-Des[2-aminoethyl]-O-carboxymethyl-dehydroamlodipine
koverall	6.34181e+09
Hydrogen-Atom Abstraction:
kabs	1.4731e+09											Group contribution factor, X			Group contribution factor, X			Group rate constant (·108 M-1s-1)			kI	0.359992	3599919975
k0prim	117580000											-CH3	1.12		-Cl	0.203186		k0prim	1.1758		-COO-(ion)	0.183837	0.183837
kCH3R1	7.6686e+08											-CH2, >CH-, >C<	1.17401		-Br	0.376678		k0sec	5.1097		-F	0.119075	0.119075
XR1	1.17401	0	1	0	0	0	0	0	0	0		-(aromatic ring)	1		-CF3	0.101798		k0tert	19.9026		-I	0.166227	0.166227
k0sec	510970056											-(C=C double bond)	1		-CCl3	0.112253		kOH	0.999996		kCOO-	0.396706	3.96706e+07
kCH2R1R2	6.66642e+08											->C-(oxygenated)-	0.68103		-CH2Cl, -CHCl2, -CHCl-, -CH2Br, -CHBr2, -CHBr-	0.36708		kCOOH	0.00700463		-CF2-	3.4e-05	3.4e-05
XR1	1.12	0.55103	0.55103	0	0	0	0	0	0	0		-OH	0.578027		-S-, -SS-, -HS-	2.4					kBr	0.036246	3.6246e+06
XR2	0	1	0.183837	0	0	0	0	0	0	0		-O-	0.55103		-SO	0.445					kI	0.360118	3601180017
k0tert	1990260000											-CO-	0.153992		-CN	0.00292					-COO-(ion)	0.183875	0.183875
kCHR1R2R3	0											-CHO	0.60162		-NO2	0					-F	0.12	0.12
XR1	0	0	0	0	0	0	0	0	0	0		=O	0.360001		-NH2, -NH-, -N<	1.63					-I	0.196335	0.196335
XR2	0	0	0	0	0	0	0	0	0	0		-COO, -COOH	0.043		-N-CO-	3.19					kCOO-	0.396005	3.96005e+07
XR3	0	0	0	0	0	0	0	0	0	0		-O-second	0.944977		-N-NO	0.0105					-CF2-	3e-06	3e-06
kOH	0											-OCOR	0		-N-NO2	0.176
# of -OH functional groups	0											-RS5 (5 ring strain)	0.860055		->P=O	0.103
kCOOH	0		kcoo-	3.96005e+07		kI	0		kBr	0		-RS3 (3 ring strain)	0.051993		-O-P<-	4e-05
# of -COOH functional groups	0			1			0			0
OH Addition to Alkenes:
kadd-alkene	0											Group contribution factor, Y						Group rate constant (·10-9)
k0(HH>C=C<H)-1	9999900000											-Alkane (-CH3)	0.171					k0(HH>C=C<H)-1	10
k0(HH>C=C<H)-2	101020000											-CH2	0.388					k0(HH>C=C<H)-2	0.1
YR1	0											-CO-	0.6					k0(HH>C=C<)-1	97.9
k0(HH>C=C<)-1	97877100000											-CHO	0.6					k0(HH>C=C<)-2	3.16
k0(HH>C=C<)-2	3161060000											-COOH, -COOR	0.234					k0(H>C=C<H)(cis)	30.1
YR1	0											-F	0					k0(H>C=C<H)(trans)	52.1
YR2	0											-Cl	0.21					k0>C=C<	514.2
k0(H>C=C<H)(cis)	30110200000											-CN	0.171
YR1	0
YR2	0
k0(H>C=C<H)(trans)	52122900000
YR1	0
YR2	0
k0>C=C<	514211000000
YR1	0
YR2	0
YR3	0
YR4	0
OH Addition to Aromatic Compounds:
kadd-aromatic	4.8687e+09											Group contribution factor, Z (benzene)						Group rate constant (·10-9 M-1s-1) (benzene)
kbenzene-related	4.8687e+09											-Alk	1.00078					k0(1-benz)-2,6	1.02285
k0(1-benz)-2,6	1022850000											-OH	1.26917					k0(1-benz)-3,5	1.29419
k0(1-benz)-3,5	1294190000											-O-	1.03424					k0(1-benz)-4	0.914417
k0(1-benz)-4	914417000											-CHO	0.671779					k0(1,2-benz)-3,6	1.78102
ZR1	0											-COOH	0.679673					k0(1,2-benz)-4,5	0.705874
k0(1,2-benz)-3,6	1781020000											-CO-	0.981287					k0(1,3-benz)-2	0.988668
k0(1,2-benz)-4,5	705874000											-CONH2	0.842185					k0(1,3-benz)-4,6	1.69648
ZR1	1.00078											-F	0.972645					k0(1,3-benz)-5	1.90707
ZR2	0.978109											-Cl	0.978109					k0(1,4-benz)-2,6	0.71278
k0(1,3-benz)-2	988668000											-Br	0.878422					k0(1,4-benz)-3,5	1.92019
k0(1,3-benz)-4,6	1696480000											-I	0.82106					k0(1,2,3-benz)-4,6	2.15116
k0(1,3-benz)-5	1907070000											-NH-	1.10547					k0(1,2,3-benz)-5	1.63538
ZR1	0											-NH-CO-	0.855315					k0(1,2,4-benz)-3	2.79648
ZR2	0											-NH2	1.4811					k0(1,2,4-benz)-5	0.306673
k0(1,4-benz)-2,6	712780000											-CN	0.411113					k0(1,2,4-benz)-6	1.13033
k0(1,4-benz)-3,5	1920190000											-NO2	0.40518					k0(1,3,5-benz)-2,4,6	1.67605
ZR1	0											-SO3H	0.373306					k0(1,2,3,4-benz)-5,6	3.68416
ZR2	0											-SO	0.656009					k0(1,2,3,5-benz)-4,6	2.80386
k0(1,2,3-benz)-4,6	2151160000																	k0(1,2,4,5-benz)-3,6	3.52577
k0(1,2,3-benz)-5	1635380000																	k0(1,2,3,4,5-benz)-6	7.06349
ZR1	0																	k0(1,2,3,4,5,6-benz)-1,2,3,4,5,6	0.311655
ZR2	0
ZR3	0
k0(1,2,4-benz)-3	2796480000
k0(1,2,4-benz)-5	306673000
k0(1,2,4-benz)-6	1130330000
ZR1	0
ZR2	0
ZR3	0
k0(1,3,5-benz)-2,4,6	1676050000
ZR1	0
ZR2	0
ZR3	0
k0(1,2,3,4-benz)-5,6	3684160000
ZR1	0
ZR2	0
ZR3	0
ZR4	0
k0(1,2,3,5-benz)-4,6	2803860000
ZR1	0
ZR2	0
ZR3	0
ZR4	0
k0(1,2,4,5-benz)-3,6	3525770000
ZR1	0
ZR2	0
ZR3	0
ZR4	0
k0(1,2,3,4,5-benz)-6	7063490000
ZR1	0
ZR2	0
ZR3	0
ZR4	0
ZR5	0
k0(1,2,3,4,5,6-benz)-1,2,3,4,5,6	311655000
ZR1	0
ZR2	0
ZR3	0
ZR4	0
ZR5	0
ZR6	0
kpyridine-related	0		Neglected pyridine ring, since it is fully substituted									Group contribution factor, Z (pyridine)						Group rate constant (·10-9 M-1s-1) (pyridine)
k0(2-pyr)-3,6	989963000											-Alk (Pyr)	0.961786					k0(2-pyr)-3,6	0.989963
k0(2-pyr)-4,5	292815000											-OH (Pyr)	1.97249					k0(2-pyr)-4,5	0.292815
ZR1	0											-COOH (Pyr)	0.010782					k0(3-pyr)-2	0.45605
k0(3-pyr)-2	456050000											-CONH2(Pyr)	0.49841					k0(3-pyr)-4,6	0.822558
k0(3-pyr)-4,6	822558000											-Cl (Pyr)	0.812041					k0(3-pyr)-5	0.024918
k0(3-pyr)-5	24918000											-Br (Pyr)	0.603472					k0(4-pyr)-2,6	0.790881
ZR1	0											-CN (Pyr)	0.332747					k0(4-pyr)-3,5	0.888526
k0(4-pyr)-2,6	790881000											-NH2 (Pyr)	1.74733					k0(2,6-pyr)-3,5	1.02552
k0(4-pyr)-3,5	888526000																	k0(2,6-pyr)-4	0.731676
ZR1	0																	k0(3,5-pyr)-2,6	3.70768
k0(2,6-pyr)-3,5	1025520000																	k0(3,5-pyr)-4	0.792572
k0(2,6-pyr)-4	731676000																	k0(2,4,6-pyr)-3,5	0.761212
ZR1	0
ZR2	0
k0(3,5-pyr)-2,6	3707680000
k0(3,5-pyr)-4	792575000
ZR1	0
ZR2	0
k0(2,4,6-pyr)-3,5	761212000
ZR1	0
ZR2	0
ZR3	0
kfuran-related	0
k0(2-fur)-3	3924200000											Group contribution factor, Z (furan)						Group rate constant (·10-9 M-1s-1) (furan)
k0(2-fur)-4	4813460000											-Alk (fur)	1.23883					k0(2-fur)-3	3.9242
k0(2-fur)-5	1419390000											-O- (fur)	1.02225					k0(2-fur)-4	4.81346
ZR1	0											-CHO (fur)	0.6468					k0(2-fur)-5	1.41939
k0(2,5-fur)-3,4	5706290000											-CO- (fur)	0.406214					k0(2,5-fur)-3,4	5.70629
ZR1	0											-COOH (fur)	0.600128
ZR2	0											-CONH2-(fur)	0.610154
												-Br (fur)	0.646799
												-NO2 (fur)	0.778498
												-CH-CN-(fur)	0.903108
												-C6H5 (fur)	0.943159
kimidazole-related	0											Group contribution factor, Z (imidazole)						Group rate constant (·10-9 M-1s-1) (imidazole)
k0(3,4-imid)-1	1705080000											-Alk (imid)	1.16621					k0(3,4-imid)-1	1.70508
k0(3,4-imid)-3,4	1082850000											-CO (imid)	0.730947					k0(3,4-imid)-3,4	1.08285
ZR1	0											-NH (imid)	1.42538
ZR2	0											-N< (imid)	1.61412
ktriazine-related	0											Group contribution factor, Z (triazine)						Group rate constant (·10-6 M-1s-1) (triazine)
k0(1,3,5-triaz)-2,4,6	4132290											-O- (triaz)	0.21404					k0(1,3,5-triaz)-2,4,6	4.13229
ZR1	0											-Cl (triaz)	0.997571
ZR2	0											-NH2 (triaz)	4.9466
ZR3	0											-NH- (triaz)	0.04155
												-S- (triaz)	1.82626
OH Interaction with S-, N- and P-Atom Containing Compounds:
kint	0																	Group rate constant (·10-8 M-1s-1)
k-S-	0																	k-S-	23.6
# of -S-	0																	k-S-S-	36.7
k-S-S-	0																	k-SO	19.2
# of -S-S-	0																	k-HS-	9.93
k-SO	0																	k-CN	0.0555
# of -SO	0																	k-NO2	1.33
k-HS-	0																	k-CO-NH2	0.998
# of -HS-	0																	k-CO-NH-	5
k-CN	0																	k-CO-N<	9.98
# of -CN	0																	k-NH2	40
k-NO2	0																	k-NH-	1
# of -NO2	0																	k-N<	35.3
k-CO-NH2	0																	k-N-CO-N-	0.00409
# of -CO-NH2	0																	k-P≡	0.258
k-CO-NH-	0
# of -CO-NH-	0
k-CO-N<	0
# of -CO-N<	0
k-NH2	0
# of -NH2	0
k-NH-	0
# of -NH-	0
k-N<	0
# of -N<	0
k-N-CO-N-	0
# of -N-CO-N-	0
k-P≡	0
# of -P	0

[truncated: 321 more sheets: Amoxicillin, Amoxicillin imp C, Amoxicillin imp D, Amoxicillin imp E, Amoxicillin imp F, Atenolol, Atenolol acid, Atenolol-desisopropyl, Bisoprolol, Des(isopropoxyethyl)bisoprolol, Metoprolol, alpha-OH-Metoprolol, Betamethasone, Betamethasone-21-acetate, Dexamethasone, Dexamethasone-21-acetate, Bezafibrate, 3-(Chlorobenz)aminoprop acid, Bezafibrate methyl ester, Bupropion …]
